# Supplementary material for: TRAIL splice variant TRAILshort disrupts T cell receptor signaling and promotes immune tolerance in vivo
Source: J Clin Invest. 2026 Aug 3;136(15):e194449. doi: 10.1172/JCI194449 (PMC13430026; doi:10.1172/JCI194449)
Supplement: Supplemental table 1 [file jci-136-194449-s053.xlsx]

## Sheet: rna-explorer__TNFSF10__root-dis
Phenotype	Enrichment Score	Number of Studies	Number of Samples	Type
zika_virus_infection	252.993	1	374	Infectious Disease
asthma_with_acute_exacerbation	252.368	8	416	Other
zika_virus_infection	231.145	7	336	Infectious Disease
covid_19	145.546	15	353	Infectious Disease
myelofibrosis	115.067	1	150	Pre-Cancer
primary_myelofibrosis	115.067	1	150	Pre-Cancer
severe_covid_19_disease	88.0634	1	115	Infectious Disease
cervical_squamous_cell_carcinoma	77.6366	1	104	Cancer
diarrhea	75.7459	1	99	Other
renal_cell_carcinoma	74.5377	8	163	Cancer
papillary_renal_cell_carcinoma	64.1857	1	92	Cancer
salmonellosis	58.7684	2	77	Infectious Disease
carcinoma	51.5326	12	298	Cancer
influenza	51.5326	4	82	Infectious Disease
squamous_cell_carcinoma	48.3446	5	102	Cancer
enterovirus_infection	45.8496	1	66	Infectious Disease
rhinovirus_infection	36.5653	2	59	Infectious Disease
head_and_neck_neoplasms	33.0636	1	69	Cancer
head_and_neck_squamous_cell_carcinoma	32.3147	4	85	Cancer
lung_squamous_cell_carcinoma	28.6515	1	48	Cancer
rotavirus	28.6485	1	38	Infectious Disease
prostate_adenocarcinoma_acinar_type	28.6144	2	43	Cancer
prostatic_acinar_adenocarcinoma	28.6144	2	43	Cancer
systemic_lupus_erythematosus	28.2312	8	71	Autoimmune
rhinovirus	27.1655	1	36	Infectious Disease
uterine_serous_carcinoma	22.7066	1	35	Cancer
latent_tuberculosis	21.0726	4	40	Infectious Disease
parathyroid_tumors	20.199	1	27	Cancer
parathyroid_carcinoma	20.199	1	27	Cancer
prostate_adenocarcinoma	18.1249	3	45	Cancer
cervix_neoplasms	17.1241	1	23	Cancer
dengue_fever	17.0129	2	37	Infectious Disease
atopic_dermatitis	14.3793	3	38	Autoimmune
cervical_cancer	14.1202	5	41	Cancer
lymph_node_metastasis	14.1062	2	22	Cancer
brucellosis	14.0694	1	19	Infectious Disease
west_nile_virus	14.0694	1	19	Infectious Disease
chronic_diseases	13.3128	2	18	Other
candidemia	13.3128	1	18	Infectious Disease
invasive_urothelial_carcinoma	11.4531	1	40	Cancer
muscle_invasive_urothelial_carcinoma	11.4531	1	40	Cancer
ebola_hemorrhagic_fever	11.016	1	15	Infectious Disease
serous_ovarian_carcinoma	10.6496	1	16	Cancer
endometrial_endometrioid_adenocarcinoma	10.3289	2	22	Cancer
endometrial_adenocarcinoma	10.3289	2	22	Cancer
urothelial_carcinoma	9.93826	1	40	Cancer
hypersensitivity	9.87288	1	27	Other
prostate_cancer	9.82114	13	109	Cancer
coeliac_disease	9.52256	1	13	Autoimmune
gastrointestinal_stromal_tumors	9.52256	2	13	Cancer
hiv	9.52256	2	13	Infectious Disease
type_1_diabetes_mellitus	9.32852	3	23	Autoimmune
pharyngitis	8.77639	1	12	Infectious Disease
lassa_fever	8.77639	1	12	Infectious Disease
prostate_neoplasm	8.77639	2	12	Cancer
crohns_disease	8.52989	7	31	Autoimmune
celiac_disease	8.51476	1	13	Autoimmune
chronic_fatigue_syndrome	8.03525	1	11	Infectious Disease
sepsis	7.97444	5	27	Other
prostate_neoplasms	7.73454	3	13	Cancer
adenocarcinoma	7.45945	17	112	Cancer
polycythemia_vera	7.09428	1	13	Autoimmune
invasive_ductal_carcinoma	6.68886	4	45	Cancer
herpes_zoster	6.51732	1	9	Infectious Disease
mycosis_fungoides	6.49737	2	18	Infectious Disease
cd4_cd8_t_cell_ratio	6.34062	1	10	Other
chronic_myeloid_leukemia	6.25868	2	17	Cancer
atopic_non_asthmatic	5.76324	1	8	Other
ductal_carcinoma	5.43797	2	25	Cancer
lung_neoplasms	5.06024	2	12	Cancer
parainfluenza	5.00155	1	7	Infectious Disease
anca_associated_vasculitis	5.00155	1	7	Autoimmune
nephrosclerosis	5.00155	1	7	Autoimmune
eosinophilic_esophagitis	5.00155	2	7	Other
lobular_carcinoma	4.45394	1	9	Cancer
generalized_pustular_psoriasis	4.25063	1	6	Autoimmune
constipation	4.25063	1	6	Other
invasive_ductal_breast_carcinoma	3.67677	4	27	Cancer
juvenile_idiopathic_arthritis	3.48692	3	5	Autoimmune
torch_syndrome	3.48692	1	5	Other
sickle_cell_anemia	3.48692	1	5	Other
isovaleric_acidemia	3.48692	2	5	Other
basal_cell_carcinoma	3.48692	1	5	Cancer
nonalcoholic_fatty_liver_disease	3.33909	3	10	Other
esophageal_squamous_cell_carcinoma	3.08968	1	10	Cancer
sickle_cell_disease	2.8102	1	5	Other
lyme_disease	2.8102	2	5	Other
pediatric_acute_respiratory_distress_syndrome	2.8102	1	5	Other
primary_antiphospholipid_syndrome	2.75813	1	4	Other
intermediate_uveitis	2.75813	2	4	Other
posttraumatic_stress_disorder	2.75813	1	4	Other
brooke_spiegler_syndrome	2.75813	1	4	Other
oropharyngeal_squamous_cell_carcinoma	2.75813	1	4	Cancer
acute_chest_syndrome	2.75813	1	4	Other
environmental_enteropathy	2.75813	1	4	Other
tubular_adenoma	2.75813	2	4	Pre-Cancer
juvenile_dermatomyositis	2.75813	1	4	Autoimmune
polyarticular_juvenile_idiopathic_arthritis	2.75813	1	4	Autoimmune
chiari_malformation_type_ii	2.71356	1	10	Other
polymyositis	2.17155	1	4	Other
keratoconus	2.17155	1	4	Other
juvenile_arthritis	2.03674	1	3	Autoimmune
miscarriage	2.03674	2	3	Other
oligoarticular_juvenile_idiopathic_arthritis	2.03674	1	3	Autoimmune
acute_respiratory_distress_syndrome	2.03674	1	3	Other
leprosy	2.03674	1	3	Other
lichen_planus	2.03674	1	3	Other
serous_ovarian_tumors	2.03674	1	3	Cancer
irritable_bowel_syndrome	1.79321	2	4	Autoimmune
neoplasms	1.56816	5	20	Cancer
iga_nephropathy	1.52905	1	3	Autoimmune
intrahepatic_cholangiocarcinoma	1.52905	1	3	Cancer
lung_cancer	1.52749	2	20	Cancer
cholangiocellular_carcinoma	1.50563	2	4	Cancer
dermatomyositis	1.4454	3	10	Autoimmune
hiv_infection	1.36337	7	37	Infectious Disease
kidney_cysts	1.3157	1	2	Other
chronic_disease	1.3157	1	2	Other
non_alcoholic_fatty_liver	1.3157	1	2	Other
granulomatosis	1.3157	1	2	Other
relapsing_remitting_multiple_sclerosis	1.3157	1	2	Autoimmune
low_grade_endometrial_stromal_sarcoma	1.3157	1	2	Cancer
adult_onset_stills_disease	1.3157	1	2	Other
cutaneous_t_cell_lymphoma	1.3157	1	2	Cancer
mutyh_associated_polyposis	1.3157	1	2	Other
endometrial_stromal_sarcoma	1.3157	1	2	Cancer
neonatal_onset_multisystem_inflammatory_disease	1.3157	1	2	Autoimmune
mesangiocapillary_glomerulonephritis	1.3157	1	2	Other
hyper_ige_syndrome	1.25344	2	3	Autoimmune
myxofibrosarcoma	1.25344	2	3	Cancer
diffuse_large_b_cell_lymphoma	1.16061	2	15	Cancer
oral_cavity_squamous_cell_carcinoma	1.10728	3	5	Cancer
chronic_obstructive_pulmonary_disease	1.03634	3	14	Other
adenoma	0.722901	2	4	Pre-Cancer
kidney_cancer	0.715138	2	6	Cancer
recessive_dystrophic_epidermolysis_bullosa	0.703749	1	2	Other
ischemia	0.703749	1	2	Other
chronic_myelomonocytic_leukemia	0.703749	1	2	Cancer
serous_cystadenocarcinoma	0.663046	1	11	Cancer
crest_syndrome	0.612969	1	2	Other
mucinous_adenocarcinoma	0.612969	2	2	Cancer
fever	0.612969	2	2	Other
uveitis	0.612969	1	1	Other
lymphatic_malformations	0.612969	1	1	Other
inflammatory_diseases	0.612969	1	1	Autoimmune
periodontitis	0.612969	1	1	Other
recurrent_miscarriage	0.612969	1	1	Other
rectal_mucinous_adenocarcinoma	0.612969	1	1	Cancer
primary_peritoneal_carcinoma	0.612969	1	1	Cancer
cystinosis	0.612969	1	1	Other
posterior_polymorphous_corneal_dystrophy	0.612969	1	1	Other
epithelioma	0.612969	1	1	Cancer
autoimmune	0.612969	1	1	Autoimmune
non_cutaneous_systemic_sclerosis	0.612969	1	1	Autoimmune
conjunctival_diseases	0.612969	1	1	Infectious Disease
bronchial_dysplasia	0.612969	1	1	Pre-Cancer
benign_meningiomas	0.612969	1	1	Cancer
asymptomatic_disease	0.612969	1	1	Other
nephritis	0.612969	1	1	Other
lipoma	0.612969	1	1	Cancer
adenovirus_infection	0.612969	1	1	Other
lupus_nephritis	0.612969	1	1	Autoimmune
conjunctival_squamous_cell_carcinoma	0.612969	1	1	Cancer
disease_d	0.612969	1	1	Other
focal_segmental_glomerulosclerosis	0.612969	1	1	Other
colorectal_adenomas	0.612969	1	1	Pre-Cancer
familial_mediterranean_fever	0.612969	1	1	Other
odontogenic_keratocyst	0.612969	1	1	Cancer
type_2_diabetes_mellitus	0.56755	5	83	Other
diffuse_scleroderma	0.56755	1	3	Other
langerhans_cell_histiocytosis	0.56755	1	3	Other
hepatoblastoma	0.56755	2	3	Cancer
vitiligo	0.507755	1	2	Other
uterine_fibroids	0.457983	1	4	Other
recurrent_tumors	0.44641	1	1	Cancer
type_c_thymoma	0.44641	1	1	Cancer
colon_mucinous_adenocarcinoma	0.44641	1	1	Cancer
renal_neoplasms	0.44641	1	1	Cancer
primary_sjogrens_syndrome	0.44641	1	1	Autoimmune
papillary_lung_adenocarcinoma	0.44641	1	1	Cancer
ovarian_carcinoma	0.428664	1	2	Cancer
cystic_fibrosis	0.389689	2	5	Other
mammary_gland_tumors	0.339621	2	3	Cancer
inclusion_body_myositis	0.328478	1	1	Other
nasopharyngeal_carcinoma	0.328478	1	1	Cancer
respiratory_syncytial_virus	0.319338	1	3	Other
cholangiocarcinoma	0.319338	2	3	Cancer
castration_resistant_prostate_cancer	0.319338	1	3	Cancer
familial_adenomatous_polyposis	0.250393	2	4	Pre-Cancer
choriocarcinoma	0.250393	1	1	Cancer
hay_wells_syndrome	0.250393	1	1	Other
ascites	0.250393	1	1	Other
head_and_neck_cancer	0.222471	2	9	Cancer
invasive_breast_carcinoma	0.198875	1	1	Cancer
malignant_fibrous_histiocytoma	0.198875	1	1	Cancer
non_diabetic	0.181119	2	35	Other
liver_metastasis	0.181119	1	2	Cancer
steatosis	0.181119	1	2	Other
lung_adenocarcinoma_mixed_subtype	0.172137	1	2	Cancer
lung_metastasis	0.172137	2	2	Cancer
community_acquired_pneumonia	0.158717	1	8	Infectious Disease
pancreatic_adenocarcinoma	0.136688	1	3	Cancer
lung_disease	0.0677399	2	8	Other
hepatoma	0	1	1	Cancer
ewing_sarcoma	0	1	1	Cancer
deformity	0	1	1	Other

## Sheet: Type Summary
Type	Mean Enrichment Score	Median Enrichment Score	SD Enrichment Score	Phenotype Count
Infectious Disease	42.7728	14.0694	66.8614	26
Pre-Cancer	33.5845	0.722901	55.6692	7
Cancer	9.63927	1.52827	16.5005	80
Other	6.85798	1.3157	31.8382	67
Autoimmune	4.78776	2.39744	5.99737	26
