# Supplementary material for: TRAIL splice variant TRAILshort disrupts T cell receptor signaling and promotes immune tolerance in vivo
Source: J Clin Invest. 2026 Aug 3;136(15):e194449. doi: 10.1172/JCI194449 (PMC13430026; doi:10.1172/JCI194449)
Supplement: Supplemental table 2 [file jci-136-194449-s054.xlsx]

## Sheet: CD3_Phosphorylation_dataset
Phosphorylation Site	Gene Symbol	Protein Name	CD3_Control	CD3_Act	CD3_TsPep	CD3_TsEV	CD8_Control	CD8_Act	CD8_TsPep	CD8_TsEV	Fold change (CD3_Act/Control)	Fold change (CD3_TsPep/Control)	Fold change (CD3_EV/Control)	Fold change(CD8_Act/Control)	Fold change (CD8_TsPep/Control)	Fold change (CD8_EV/Control)
MAPK3_Y204	MAPK3	Mitogen-activated protein kinase 3	286	3941	324	396	429	3273	309	320	13.8	1.1	1.4	7.6	0.7	0.7
MAPK1_Y187	MAPK1	Mitogen-activated protein kinase 1	244	3253	338	302	427	2900	297	394	13.3	1.4	1.2	6.8	0.7	0.9
CD28_Y218	CD28	T-cell-specific surface glycoprotein CD28	926	5814	776	1001	894	4805	934	773	6.3	0.8	1.1	5.4	1	0.9
CD28_Y191	CD28	T-cell-specific surface glycoprotein CD28	634	2600	692	707	639	2727	646	624	4.1	1.1	1.1	4.3	1	1
BCR_Y177	BCR	Breakpoint cluster region protein	2029	7262	2662	7313	7539	6628	4369	5751	3.6	1.3	3.6	0.9	0.6	0.8
CD247_Y83	CD247	T-cell surface glycoprotein CD3 zeta chain	1658	5040	1530	1355	2942	5348	6019	1791	3	0.9	0.8	1.8	2	0.6
PTPN6_Y564	PTPN6	Tyrosine-protein phosphatase non-receptor type 6	3161	8795	1780	4010	3088	5365	4777	3572	2.8	0.6	1.3	1.7	1.5	1.2
ZAP70_Y492	ZAP70	Tyrosine-protein kinase ZAP-70	606	1551	625	493	953	2064	1116	1051	2.6	1	0.8	2.2	1.2	1.1
CD3D_Y149	CD3D	T-cell surface glycoprotein CD3 delta chain	2566	5867	2463	2134	5912	7079	11073	3885	2.3	1	0.8	1.2	1.9	0.7
RBMX_Y214	RBMX	RNA-binding motif protein, X chromosome	1226	2729	2909	2139	2196	2303	3642	3017	2.2	2.4	1.7	1	1.7	1.4
RBMX_Y285	RBMX	RNA-binding motif protein, X chromosome	362	769	676	499	642	431	1049	720	2.1	1.9	1.4	0.7	1.6	1.1
CFL1_Y68	CFL1	Cofilin-1	3238	6678	2018	2888	12228	4547	10546	5944	2.1	0.6	0.9	0.4	0.9	0.5
COPS3_Y422	COPS3	COP9 signalosome complex subunit 3	39	77	78	98	85	61	102	89	2	2	2.5	0.7	1.2	1
SYK_Y526	SYK	Tyrosine-protein kinase SYK	675	1330	903	878	1073	1265	1413	1012	2	1.3	1.3	1.2	1.3	0.9
CD3E_Y199	CD3E	T-cell surface glycoprotein CD3 epsilon chain	562	1083	487	472	1254	1092	2085	819	1.9	0.9	0.8	0.9	1.7	0.7
RPS6_Y209	RPS6	40S ribosomal protein S6	2030	3883	2706	1746	4586	2275	8674	3447	1.9	1.3	0.9	0.5	1.9	0.8
ZAP70_Y492	ZAP70	Tyrosine-protein kinase ZAP-70	687	1309	609	655	693	2448	659	664	1.9	0.9	1	3.5	1	1
PPP1R12A_Y762	PPP1R12A	Protein phosphatase 1 regulatory subunit 12A	881	1645	1799	1222	1020	1050	2159	1604	1.9	2	1.4	1	2.1	1.6
RBMX_Y313	RBMX	RNA-binding motif protein, X chromosome	301	551	535	273	618	454	843	568	1.8	1.8	0.9	0.7	1.4	0.9
ZAP70_Y493	ZAP70	Tyrosine-protein kinase ZAP-70	1070	1887	826	752	1919	2108	2142	1401	1.8	0.8	0.7	1.1	1.1	0.7
CD3D_Y160	CD3D	T-cell surface glycoprotein CD3 delta chain	1084	1907	886	799	1913	2045	2701	1131	1.8	0.8	0.7	1.1	1.4	0.6
RPL36A_Y34	RPL36A	60S ribosomal protein L36a	1512	2658	1686	1465	3870	2417	6845	2690	1.8	1.1	1	0.6	1.8	0.7
XRCC6_Y322	XRCC6	X-ray repair cross-complementing protein 6	1979	3390	2540	2184	2566	2196	4265	2555	1.7	1.3	1.1	0.9	1.7	1
MAPK13_Y182	MAPK13	Mitogen-activated protein kinase 13	1531	2589	1954	2220	1214	2149	1119	1316	1.7	1.3	1.5	1.8	0.9	1.1
DAPP1_Y139	DAPP1	Dual adapter for phosphotyrosine and 3-phosphotyrosine and 3-phosphoinositide	6321	10618	6928	5973	5016	5542	5951	4695	1.7	1.1	0.9	1.1	1.2	0.9
RBMXL1_Y335	RBMXL1	RNA binding motif protein, X-linked-like-1	385	636	708	473	415	323	661	560	1.7	1.8	1.2	0.8	1.6	1.3
IL16_Y771	IL16	Pro-interleukin-16	2616	4274	6162	2938	3538	3604	6439	4588	1.6	2.4	1.1	1	1.8	1.3
CNBP_Y159	CNBP	Cellular nucleic acid-binding protein	392	640	779	570	435	525	677	555	1.6	2	1.5	1.2	1.6	1.3
RPL36AL_Y34	RPL36AL	60S ribosomal protein L36a-like	2513	4104	2090	2174	5474	2791	8832	3369	1.6	0.8	0.9	0.5	1.6	0.6
HNRNPA1P48_Y357	HNRNPA1P48	Heterogeneous nuclear ribonucleoprotein A1 pseudogene 48	88	143	150	141	101	81	139	136	1.6	1.7	1.6	0.8	1.4	1.3
EZR_Y354	EZR	Ezrin	2290	3695	3192	2598	3453	2949	4799	3130	1.6	1.4	1.1	0.9	1.4	0.9
CD247_Y123	CD247	T-cell surface glycoprotein CD3 zeta chain	1349	2174	1806	1156	2277	2449	3265	1686	1.6	1.3	0.9	1.1	1.4	0.7
SZRD1_Y95	SZRD1	SUZ domain-containing protein 1	184	294	313	211	273	257	497	322	1.6	1.7	1.1	0.9	1.8	1.2
ARAP2_Y380	ARAP2	Arf-GAP with Rho-GAP domain, ANK repeat and PH domain-containing protein 2	3471	5501	5202	3713	2313	2716	4018	3248	1.6	1.5	1.1	1.2	1.7	1.4
DBNL_Y224	DBNL	Drebrin-like protein	145	229	263	147	130	136	237	213	1.6	1.8	1	1	1.8	1.6
ALDOA_Y328	ALDOA	Fructose-bisphosphate aldolase A	1523	2394	1768	1843	2426	1564	3582	2301	1.6	1.2	1.2	0.6	1.5	0.9
COTL1_Y137	COTL1	Coactosin-like protein	450	696	891	497	495	489	752	549	1.5	2	1.1	1	1.5	1.1
EIF4B_Y316	EIF4B	Eukaryotic translation initiation factor 4B	423	643	609	595	570	506	843	659	1.5	1.4	1.4	0.9	1.5	1.2
DIAPH1_Y424	DIAPH1	Protein diaphanous homolog 1	3921	5917	3687	7580	4686	4785	3143	4784	1.5	0.9	1.9	1	0.7	1
RBMX_Y335	RBMX	RNA-binding motif protein, X chromosome	1962	2940	3442	2002	2590	2354	4122	3194	1.5	1.8	1	0.9	1.6	1.2
MAPK11_Y182	MAPK11	Mitogen-activated protein kinase 11	733	1082	944	1027	344	691	322	320	1.5	1.3	1.4	2	0.9	0.9
HNRNPA0_Y180	HNRNPA0	Heterogeneous nuclear ribonucleoprotein A0	3964	5843	4015	3374	7591	4536	9021	5705	1.5	1	0.9	0.6	1.2	0.8
LYSMD2_Y52	LYSMD2	LysM and putative peptidoglycan-binding domain-containing protein 2	244	359	350	277	242	291	473	360	1.5	1.4	1.1	1.2	2	1.5
UBE2L5_Y147	UBE2L5	Ubiquitin-conjugating enzyme E2 L5	1273	1853	1873	1476	1422	1490	2662	1803	1.5	1.5	1.2	1	1.9	1.3
CAP1_Y31	CAP1	Adenylyl cyclase-associated protein 1	484	689	881	417	544	656	561	588	1.4	1.8	0.9	1.2	1	1.1
CFL1_Y117	CFL1	Cofilin-1	4240	5992	3339	4051	8550	4209	9558	4823	1.4	0.8	1	0.5	1.1	0.6
RBMX_Y266	RBMX	RNA-binding motif protein, X chromosome	270	377	358	454	229	246	333	350	1.4	1.3	1.7	1.1	1.5	1.5
CD247_Y111	CD247	T-cell surface glycoprotein CD3 zeta chain	12080	16865	9635	9571	20384	18191	29934	13696	1.4	0.8	0.8	0.9	1.5	0.7
CORO1A_Y25	CORO1A	Coronin-1A	1783	2461	1752	1899	4509	2259	3837	2801	1.4	1	1.1	0.5	0.9	0.6
SART1_Y102	SART1	U4/U6.U5 tri-snRNP-associated protein 1	283	390	379	364	345	382	405	417	1.4	1.3	1.3	1.1	1.2	1.2
PACSIN2_Y388	PACSIN2	Protein kinase C and casein kinase substrate in neurons protein 2	426	585	805	346	731	797	993	848	1.4	1.9	0.8	1.1	1.4	1.2
ZAP70_Y178	ZAP70	Tyrosine-protein kinase ZAP-70	3456	4741	3977	3922	4647	3155	6239	4193	1.4	1.2	1.1	0.7	1.3	0.9
TPM3_Y163	TPM3	Tropomyosin alpha-3 chain	1179	1617	1123	1288	2921	1350	2933	1528	1.4	1	1.1	0.5	1	0.5
RNF113A_Y153	RNF113A	E3 ubiquitin-protein ligase RNF113A	1770	2426	2051	2025	2451	2339	3111	2614	1.4	1.2	1.1	1	1.3	1.1
STK10_Y23	STK10	Serine/threonine-protein kinase 10	198	270	249	276	276	207	401	376	1.4	1.3	1.4	0.7	1.5	1.4
EIF4B_Y270	EIF4B	Eukaryotic translation initiation factor 4B	351	478	465	460	359	310	461	421	1.4	1.3	1.3	0.9	1.3	1.2
VIM_Y276	VIM	Vimentin	1436	1954	2795	1793	1498	1564	1892	1747	1.4	1.9	1.2	1	1.3	1.2
CFL1_Y89	CFL1	Cofilin-1	2675	3617	2091	2099	4567	3000	4728	2961	1.4	0.8	0.8	0.7	1	0.6
CD3D_Y149	CD3D	T-cell surface glycoprotein CD3 delta chain	9373	12498	7903	7164	16345	12707	23587	14584	1.3	0.8	0.8	0.8	1.4	0.9
HNRNPAB_Y240	HNRNPAB	Heterogeneous nuclear ribonucleoprotein A/B	771	1027	1300	955	877	913	1302	1099	1.3	1.7	1.2	1	1.5	1.3
CD28_Y209	CD28	T-cell-specific surface glycoprotein CD28	3242	4317	3062	3708	2212	3066	2432	2644	1.3	0.9	1.1	1.4	1.1	1.2
SFPQ_Y597	SFPQ	Splicing factor, proline- and glutamine-rich	127	168	234	98	154	116	215	164	1.3	1.8	0.8	0.8	1.4	1.1
PPP1R18_Y230	PPP1R18	Phostensin	932	1218	1347	1159	1003	1146	1440	1320	1.3	1.4	1.2	1.1	1.4	1.3
RBMX_Y225	RBMX	RNA-binding motif protein, X chromosome	570	743	882	1144	685	666	910	937	1.3	1.5	2	1	1.3	1.4
FIP1L1_Y129	FIP1L1	Pre-mRNA 3'-end-processing factor FIP1	1266	1640	2333	1436	1306	1260	2386	1798	1.3	1.8	1.1	1	1.8	1.4
ZAP70_Y292	ZAP70	Tyrosine-protein kinase ZAP-70	5281	6790	4492	4579	6520	9038	5223	5293	1.3	0.9	0.9	1.4	0.8	0.8
MATR3_Y250	MATR3	Matrin-3	3926	4973	4030	4582	4987	5006	5468	4311	1.3	1	1.2	1	1.1	0.9
RAPGEF6_Y1476	RAPGEF6	Rap guanine nucleotide exchange factor 6	5931	7483	7688	6389	9470	9417	11514	9734	1.3	1.3	1.1	1	1.2	1
HNRNPH3_Y296	HNRNPH3	Heterogeneous nuclear ribonucleoprotein H3	302	378	303	410	323	276	449	394	1.2	1	1.4	0.9	1.4	1.2
CFL1_Y140	CFL1	Cofilin-1	27297	34033	20837	23999	52234	29855	49817	30934	1.2	0.8	0.9	0.6	1	0.6
SIN3A_Y13	SIN3A	Paired amphipathic helix protein Sin3a	1059	1318	1536	1132	1274	1800	1364	1192	1.2	1.5	1.1	1.4	1.1	0.9
DOK2_Y299	DOK2	Docking protein 2	2133	2654	3100	2897	3215	3874	2011	2925	1.2	1.5	1.4	1.2	0.6	0.9
CD247_Y72	CD247	T-cell surface glycoprotein CD3 zeta chain	1571	1955	1303	1578	1979	2305	2126	2070	1.2	0.8	1	1.2	1.1	1
CLTC_Y899	CLTC	Clathrin heavy chain 1	360	448	420	522	187	258	250	249	1.2	1.2	1.4	1.4	1.3	1.3
BIN1_Y157	BIN1	Myc box-dependent-interacting protein 1	926	1150	1036	1054	1211	1025	1176	979	1.2	1.1	1.1	0.8	1	0.8
WBP11_Y173	WBP11	WW domain-binding protein 11	135	168	260	209	157	186	223	246	1.2	1.9	1.5	1.2	1.4	1.6
PITHD1_Y189	PITHD1	PITH domain-containing protein 1	332	410	348	398	328	917	328	327	1.2	1	1.2	2.8	1	1
WDR1_Y398	WDR1	WD repeat-containing protein 1	1366	1687	1560	1689	1695	1382	1934	1614	1.2	1.1	1.2	0.8	1.1	1
RPS10_Y127	RPS10	40S ribosomal protein S10	1161	1426	1938	1471	1240	1398	2017	1634	1.2	1.7	1.3	1.1	1.6	1.3
PSME2_Y239	PSME2	Proteasome activator complex subunit 2	665	815	679	783	592	648	632	706	1.2	1	1.2	1.1	1.1	1.2
GBP1_Y427	GBP1	Guanylate-binding protein 1	2479	3027	2172	2340	3358	2020	3686	2382	1.2	0.9	0.9	0.6	1.1	0.7
HGS_Y286	HGS	Hepatocyte growth factor-regulated tyrosine kinase substrate	1275	1549	1647	1403	991	1445	1625	1499	1.2	1.3	1.1	1.5	1.6	1.5
FBXO6_Y286	FBXO6	F-box only protein 6	92	112	100	78	60	72	82	101	1.2	1.1	0.8	1.2	1.4	1.7
PRRC2B_Y1100	PRRC2B	Protein PRRC2B	278	337	428	364	297	323	415	400	1.2	1.5	1.3	1.1	1.4	1.3
VIM_Y11	VIM	Vimentin	1926	2329	4056	2232	1425	1589	2110	1891	1.2	2.1	1.2	1.1	1.5	1.3
KHSRP_Y317	KHSRP	Far upstream element-binding protein 2	534	645	522	680	608	526	599	658	1.2	1	1.3	0.9	1	1.1
CD3G_Y160	CD3G	T-cell surface glycoprotein CD3 gamma chain	3839	4633	5051	3438	6379	7427	6384	5881	1.2	1.3	0.9	1.2	1	0.9
RUVBL2_Y215	RUVBL2	RuvB-like 2	580	695	752	760	659	552	941	835	1.2	1.3	1.3	0.8	1.4	1.3
CTNND1_Y257	CTNND1	Catenin delta-1	324	388	373	366	554	626	595	606	1.2	1.2	1.1	1.1	1.1	1.1
CAPRIN1_Y662	CAPRIN1	Caprin-1	348	416	469	418	384	299	472	433	1.2	1.3	1.2	0.8	1.2	1.1
BAG3_Y247	BAG3	BAG family molecular chaperone regulator 3	471	562	507	514	304	266	401	415	1.2	1.1	1.1	0.9	1.3	1.4
CRKL_Y251	CRKL	Crk-like protein	3291	3923	3722	3516	3831	3531	4649	4650	1.2	1.1	1.1	0.9	1.2	1.2
RPS29_Y7	RPS29	40S ribosomal protein S29	335	397	283	284	648	358	810	434	1.2	0.8	0.8	0.6	1.2	0.7
HCLS1_Y83	HCLS1	Hematopoietic lineage cell-specific protein	182	215	294	204	152	192	228	204	1.2	1.6	1.1	1.3	1.5	1.3
FYB1_Y755	FYB1	FYN-binding protein 1	3860	4552	2388	3059	7161	2685	7308	3599	1.2	0.6	0.8	0.4	1	0.5
INPP5D_Y1161	INPP5D	Phosphatidylinositol 3,4,5-trisphosphate 5-phosphatase 1	349	410	382	468	390	458	379	455	1.2	1.1	1.3	1.2	1	1.2
TUBB_Y50	TUBB	Tubulin beta chain	5186	6075	7185	6142	7969	9178	4935	7187	1.2	1.4	1.2	1.2	0.6	0.9
RPL4_Y264	RPL4	60S ribosomal protein L4	5719	6699	4662	5070	12414	9623	11473	8066	1.2	0.8	0.9	0.8	0.9	0.6
PEBP1_Y181	PEBP1	Phosphatidylethanolamine-binding protein 1	2367	2770	1890	2168	4802	2724	4657	3064	1.2	0.8	0.9	0.6	1	0.6
HNRNPA3_Y364	HNRNPA3	Heterogeneous nuclear ribonucleoprotein A3	248	290	239	346	185	199	205	239	1.2	1	1.4	1.1	1.1	1.3
SKAP1_Y299	SKAP1	Src kinase-associated phosphoprotein 1	17539	20504	6352	25152	9227	11420	8077	12801	1.2	0.4	1.4	1.2	0.9	1.4
CD247_Y142	CD247	T-cell surface glycoprotein CD3 zeta chain	3785	4420	2573	2955	5707	4573	6918	5082	1.2	0.7	0.8	0.8	1.2	0.9
STIP1_Y41	STIP1	Stress-induced-phosphoprotein 1	1334	1558	1559	1461	1757	1602	1882	1689	1.2	1.2	1.1	0.9	1.1	1
CD5_Y453	CD5	T-cell surface glycoprotein CD5	152	178	124	151	123	101	261	110	1.2	0.8	1	0.8	2.1	0.9
ARHGAP4_Y483	ARHGAP4	Rho GTPase-activating protein 4	7703	8992	10189	7522	14378	16123	11325	14585	1.2	1.3	1	1.1	0.8	1
ICAM2_Y260	ICAM2	Intercellular adhesion molecule 2	390	455	365	366	385	398	487	459	1.2	0.9	0.9	1	1.3	1.2
SNW1_Y113	SNW1	SNW domain-containing protein 1	3857	4495	4776	5168	3816	4367	3973	4233	1.2	1.2	1.3	1.1	1	1.1
EIF3L_Y36	EIF3L	Eukaryotic translation initiation factor 3 subunit L	1053	1222	1044	1051	1432	1165	1662	1315	1.2	1	1	0.8	1.2	0.9
SYTL1_Y304	SYTL1	Synaptotagmin-like protein 1	1981	2299	3007	2585	1156	1617	1682	1808	1.2	1.5	1.3	1.4	1.5	1.6
TEC_Y519	TEC	Tyrosine-protein kinase Tec	3764	4362	4273	4154	4073	5400	3368	3846	1.2	1.1	1.1	1.3	0.8	0.9
NXF1_Y75	NXF1	Nuclear RNA export factor 1	1157	1338	1119	1455	925	1112	1091	1221	1.2	1	1.3	1.2	1.2	1.3
EIF4H_Y12	EIF4H	Eukaryotic translation initiation factor 4H	1718	1988	1941	1786	1953	1806	2509	2298	1.2	1.1	1	0.9	1.3	1.2
SHC1_Y427	SHC1	SHC-transforming protein 1	1800	2080	1440	2458	1911	3178	1553	1989	1.2	0.8	1.4	1.7	0.8	1
ILF3_Y891	ILF3	Interleukin enhancer-binding factor 3	162	187	114	164	142	93	153	143	1.2	0.7	1	0.7	1.1	1
HNRNPA3_Y360	HNRNPA3	Heterogeneous nuclear ribonucleoprotein A3	338	390	287	432	305	192	342	358	1.2	0.8	1.3	0.6	1.1	1.2
CFL1_Y85	CFL1	Cofilin-1	2795	3224	2537	3084	3724	3661	3427	3306	1.2	0.9	1.1	1	0.9	0.9
CD3E_Y188	CD3E	T-cell surface glycoprotein CD3 epsilon chain	10002	11530	10629	9604	15292	14484	17153	13400	1.2	1.1	1	0.9	1.1	0.9
HNRNPA2B1_Y336	HNRNPA2B1	Heterogeneous nuclear ribonucleoproteins A2/B1	181	208	136	234	186	146	194	164	1.2	0.8	1.3	0.8	1	0.9
TRIM28_Y517	TRIM28	Transcription intermediary factor 1-beta	4842	5575	4382	7134	5807	6726	3199	5161	1.2	0.9	1.5	1.2	0.6	0.9
RBMX_Y234	RBMX	RNA-binding motif protein, X chromosome	2666	3067	3164	3029	2911	2907	3343	2878	1.2	1.2	1.1	1	1.1	1
LCK_Y394	LCK	Tyrosine-protein kinase Lck	68868	79165	58667	55982	125075	80842	150188	117184	1.1	0.9	0.8	0.6	1.2	0.9
HNRNPL_Y47	HNRNPL	Heterogeneous nuclear ribonucleoprotein L	1682	1933	2137	2429	1714	1728	2369	2095	1.1	1.3	1.4	1	1.4	1.2
RAPGEF6_Y1447	RAPGEF6	Rap guanine nucleotide exchange factor 6	6284	7208	8316	5937	8183	9489	6926	8046	1.1	1.3	0.9	1.2	0.8	1
TAGLN2_Y192	TAGLN2	Transgelin-2	1076	1231	1164	1292	1097	1035	1078	924	1.1	1.1	1.2	0.9	1	0.8
AGL_Y584	AGL	Glycogen debranching enzyme	647	739	893	1058	882	995	1389	1228	1.1	1.4	1.6	1.1	1.6	1.4
LIME1_Y235	LIME1	Lck-interacting transmembrane adapter 1	404	461	237	559	457	462	286	476	1.1	0.6	1.4	1	0.6	1
STK10_Y650	STK10	Serine/threonine-protein kinase 10	2609	2967	2489	2452	3852	2168	3660	2789	1.1	1	0.9	0.6	1	0.7
RIPK1_Y387	RIPK1	Receptor-interacting serine/threonine-protein kinase 1	899	1022	971	1082	863	842	904	898	1.1	1.1	1.2	1	1	1
FYN_Y420	FYN	Tyrosine-protein kinase Fyn	65373	74224	51734	50532	113727	69429	140841	107974	1.1	0.8	0.8	0.6	1.2	0.9
TBCB_Y98	TBCB	Tubulin-folding cofactor B	3324	3770	3501	3191	4757	3571	4972	3930	1.1	1.1	1	0.8	1	0.8
PPIP5K2_Y563	PPIP5K2	Inositol hexakisphosphate and diphosphoinositol-pentakisphosphate kinase 2	648	733	846	819	637	732	637	703	1.1	1.3	1.3	1.2	1	1.1
H2BC12_Y84	H2BC12	Histone H2B type 1-K	1111	1254	1430	1129	669	855	861	957	1.1	1.3	1	1.3	1.3	1.4
TES_Y237	TES	Testin	2696	3040	3799	4038	1995	2281	3144	2986	1.1	1.4	1.5	1.1	1.6	1.5
PAG1_Y417	PAG1	Phosphoprotein associated with glycosphingolipid-enriched microdomains 1	851	959	1081	1063	1250	1174	1296	1187	1.1	1.3	1.2	0.9	1	0.9
TUBA3C_Y103	TUBA3C	Tubulin alpha-3C chain	14920	16818	14432	19461	18889	22519	12542	18209	1.1	1	1.3	1.2	0.7	1
CC2D1A_Y207	CC2D1A	Coiled-coil and C2 domain-containing protein 1A	334	377	458	379	428	504	341	350	1.1	1.4	1.1	1.2	0.8	0.8
DDX3Y_Y103	DDX3Y	ATP-dependent RNA helicase DDX3Y	1357	1519	1489	1481	1606	1675	2110	2185	1.1	1.1	1.1	1	1.3	1.4
RAPH1_Y426	RAPH1	Ras-associated and pleckstrin homology domains-containing protein 1	5760	6446	6664	6664	7144	8691	6210	7078	1.1	1.2	1.2	1.2	0.9	1
DNAJB1_Y176	DNAJB1	DnaJ homolog subfamily B member 1	8595	9605	10122	8076	13924	14804	11788	11805	1.1	1.2	0.9	1.1	0.8	0.8
USP24_Y2024	USP24	Ubiquitin carboxyl-terminal hydrolase 24	1481	1653	1527	1718	1845	2350	1837	1895	1.1	1	1.2	1.3	1	1
MCM7_Y600	MCM7	DNA replication licensing factor MCM7	295	329	474	311	161	234	247	233	1.1	1.6	1.1	1.5	1.5	1.4
ABLIM1_Y466	ABLIM1	Actin-binding LIM protein 1	200	223	208	297	129	143	182	178	1.1	1	1.5	1.1	1.4	1.4
PRKCD_Y313	PRKCD	Protein kinase C delta type	66424	73975	83669	59124	69051	94509	59414	80876	1.1	1.3	0.9	1.4	0.9	1.2
GPSM3_Y108	GPSM3	G-protein-signaling modulator 3	3130	3484	4441	3844	3997	4736	3169	3500	1.1	1.4	1.2	1.2	0.8	0.9
RPS13_Y38	RPS13	40S ribosomal protein S13	3341	3714	3533	2819	7367	5420	6551	5153	1.1	1.1	0.8	0.7	0.9	0.7
TAF15_Y218	TAF15	TATA-binding protein-associated factor 2N	514	571	516	610	478	460	503	515	1.1	1	1.2	1	1.1	1.1
PTPN11_Y542	PTPN11	Tyrosine-protein phosphatase non-receptor type 11	2759	3055	2533	2368	2385	2754	2846	2985	1.1	0.9	0.9	1.2	1.2	1.3
TES_Y288	TES	Testin	1355	1500	1842	2070	1071	1153	1653	1702	1.1	1.4	1.5	1.1	1.5	1.6
SRRT_Y55	SRRT	Serrate RNA effector molecule homolog	315	348	296	418	324	292	323	358	1.1	0.9	1.3	0.9	1	1.1
INPPL1_Y1162	INPPL1	Phosphatidylinositol 3,4,5-trisphosphate 5-phosphatase 2	1006	1113	1072	1047	1216	1173	1241	1154	1.1	1.1	1	1	1	0.9
AREL1_Y47	AREL1	Apoptosis-resistant E3 ubiquitin protein ligase 1	13591	15020	15022	22075	16169	18118	10777	14686	1.1	1.1	1.6	1.1	0.7	0.9
PTPN2_Y32	PTPN2	Tyrosine-protein phosphatase non-receptor type 2	298	329	420	488	148	237	159	199	1.1	1.4	1.6	1.6	1.1	1.4
FYN_Y440	FYN	Tyrosine-protein kinase Fyn	29691	32781	21134	30823	34404	33792	29729	32606	1.1	0.7	1	1	0.9	0.9
RGS10_Y94	RGS10	Regulator of G-protein signaling 10	3364	3710	3072	4979	6034	4468	4902	4591	1.1	0.9	1.5	0.7	0.8	0.8
PYGB_Y76	PYGB	Glycogen phosphorylase, brain form	890	980	904	1219	804	935	1058	1175	1.1	1	1.4	1.2	1.3	1.5
PIK3R1_Y467	PIK3R1	Phosphatidylinositol 3-kinase regulatory subunit alpha	4630	5095	4935	6406	4162	4769	3897	4666	1.1	1.1	1.4	1.1	0.9	1.1
CNN2_Y184	CNN2	Calponin-2	1525	1678	1293	1403	1260	930	1622	1250	1.1	0.8	0.9	0.7	1.3	1
PPP1R11_Y64	PPP1R11	E3 ubiquitin-protein ligase PPP1R11	2578	2820	2346	2346	3360	2059	4026	3287	1.1	0.9	0.9	0.6	1.2	1
CDKL5_Y171	CDKL5	Cyclin-dependent kinase-like 5	1364	1489	1696	1538	1667	1939	1452	1534	1.1	1.2	1.1	1.2	0.9	0.9
VIM_Y30	VIM	Vimentin	432	471	422	568	309	318	318	314	1.1	1	1.3	1	1	1
FYB1_Y559	FYB1	FYN-binding protein 1	2647	2888	1734	2423	4388	2026	4910	2830	1.1	0.7	0.9	0.5	1.1	0.6
C9orf129_Y431	C9orf129	Putative uncharacterized protein C9orf129	555	603	522	579	519	618	535	574	1.1	0.9	1	1.2	1	1.1
TUBB4B_Y50	TUBB4B	Tubulin beta-4B chain	2082	2260	2570	2223	2376	3172	2009	2406	1.1	1.2	1.1	1.3	0.8	1
GDI2_Y203	GDI2	Rab GDP dissociation inhibitor beta	3574	3874	4482	4378	5192	4940	4830	4359	1.1	1.3	1.2	1	0.9	0.8
PRKRA_Y159	PRKRA	Interferon-inducible double-stranded RNA-dependent protein kinase activator A	538	582	562	590	594	620	565	540	1.1	1	1.1	1	1	0.9
FGR_Y34	FGR	Tyrosine-protein kinase Fgr	1907	2064	1392	1969	1706	1361	2452	1742	1.1	0.7	1	0.8	1.4	1
CLOCK_Y331	CLOCK	Circadian locomoter output cycles protein kaput	574	621	687	816	434	476	410	489	1.1	1.2	1.4	1.1	0.9	1.1
GART_Y348	GART	Trifunctional purine biosynthetic protein adenosine-3	57434	62092	86943	72408	43008	54421	83720	72773	1.1	1.5	1.3	1.3	1.9	1.7
TRAFD1_Y558	TRAFD1	TRAF-type zinc finger domain-containing protein 1	739	799	857	871	612	621	586	640	1.1	1.2	1.2	1	1	1
LDHA_Y239	LDHA	L-lactate dehydrogenase A chain	2917	3153	3128	4074	2980	3614	2095	2920	1.1	1.1	1.4	1.2	0.7	1
RPL31_Y25	RPL31	60S ribosomal protein L31	2923	3151	3012	2454	4885	3167	4573	3118	1.1	1	0.8	0.6	0.9	0.6
ENSA_Y70	ENSA	Alpha-endosulfine	8688	9329	14373	8896	8611	9880	6940	8330	1.1	1.7	1	1.1	0.8	1
GAPT_Y93	GAPT	Protein GAPT	235	252	251	236	304	268	353	327	1.1	1.1	1	0.9	1.2	1.1
TJP2_Y261	TJP2	Tight junction protein ZO-2	668	717	662	710	534	592	531	564	1.1	1	1.1	1.1	1	1.1
TXLNA_Y116	TXLNA	Alpha-taxilin	330	354	359	422	256	234	386	361	1.1	1.1	1.3	0.9	1.5	1.4
PTPN6_Y536	PTPN6	Tyrosine-protein phosphatase non-receptor type 6	5197	5540	4997	4908	7911	6600	8753	7417	1.1	1	0.9	0.8	1.1	0.9
LSP1_Y318	LSP1	Lymphocyte-specific protein 1	9020	9614	8352	12701	7744	8817	6527	8136	1.1	0.9	1.4	1.1	0.8	1.1
ACTR3_Y16	ACTR3	Actin-related protein 3	14188	15116	16307	18314	18545	22170	12859	17425	1.1	1.1	1.3	1.2	0.7	0.9
PLCG1_Y783	PLCG1	1-phosphatidylinositol 4,5-bisphosphate phosphodiesterase gamma-1	30439	32423	14258	38795	20396	24240	16386	25955	1.1	0.5	1.3	1.2	0.8	1.3
SYNGR2_Y6	SYNGR2	Synaptogyrin-2	521	554	533	654	494	428	552	555	1.1	1	1.3	0.9	1.1	1.1
HSP90AA1_Y627	HSP90AA1	Heat shock protein HSP 90-alpha	462	491	503	508	360	411	371	362	1.1	1.1	1.1	1.1	1	1
KCNAB2_Y25	KCNAB2	Voltage-gated potassium channel subunit beta-2	546	580	525	498	926	739	1044	1002	1.1	1	0.9	0.8	1.1	1.1
GPI_Y17	GPI	Glucose-6-phosphate isomerase	1919	2037	2514	2673	1778	2321	1490	1886	1.1	1.3	1.4	1.3	0.8	1.1
TOP1_Y723	TOP1	DNA topoisomerase 1	14668	15560	15529	18117	16126	20044	11936	16330	1.1	1.1	1.2	1.2	0.7	1
HNRNPA2B1_Y331	HNRNPA2B1	Heterogeneous nuclear ribonucleoproteins A2/B1	325	345	340	331	264	209	295	284	1.1	1	1	0.8	1.1	1.1
LPP_Y317	LPP	Lipoma-preferred partner	3505	3714	3693	3377	3439	2999	3665	3529	1.1	1.1	1	0.9	1.1	1
SPAG7_Y189	SPAG7	Sperm-associated antigen 7	1888	1999	2169	1888	2066	1759	2310	2070	1.1	1.1	1	0.9	1.1	1
NEDD9_Y345	NEDD9	Enhancer of filamentation 1	2077	2197	2446	1996	2149	2464	2193	2261	1.1	1.2	1	1.1	1	1.1
GCSAML_Y110	GCSAML	Germinal center-associated signaling and motility-like protein	1619	1709	2033	1843	2461	2769	2512	2745	1.1	1.3	1.1	1.1	1	1.1
ACTB_Y53	ACTB	Actin, cytoplasmic 1	4260	4488	4705	5575	3751	4044	3819	4315	1.1	1.1	1.3	1.1	1	1.2
LSR_Y551	LSR	Lipolysis-stimulated lipoprotein receptor	1057	1112	957	1011	1880	1533	2061	2117	1.1	0.9	1	0.8	1.1	1.1
CDV3_Y95	CDV3	Protein CDV3 homolog	7222	7589	13314	5561	9296	9270	9004	9462	1.1	1.8	0.8	1	1	1
YBX1_Y145	YBX1	Y-box-binding protein 1	281	295	263	439	202	223	276	302	1.1	0.9	1.6	1.1	1.4	1.5
NDE1_Y279	NDE1	Nuclear distribution protein nudE homolog 1	524	550	598	535	591	561	630	563	1	1.1	1	0.9	1.1	1
DGKA_Y623	DGKA	Diacylglycerol kinase alpha	1135	1191	1468	1312	1804	1621	1646	1699	1	1.3	1.2	0.9	0.9	0.9
RPL8_Y133	RPL8	60S ribosomal protein L8	756	792	835	830	732	804	770	692	1	1.1	1.1	1.1	1.1	0.9
CD84_Y296	CD84	SLAM family member 5	22508	23578	22240	21154	32194	36322	40039	33636	1	1	0.9	1.1	1.2	1
AHNAK_Y160	AHNAK	Neuroblast differentiation-associated protein AHNAK	3730	3905	4146	3933	3521	3657	2959	3338	1	1.1	1.1	1	0.8	0.9
HNRNPA3_Y373	HNRNPA3	Heterogeneous nuclear ribonucleoprotein A3	351	367	321	465	289	203	269	329	1	0.9	1.3	0.7	0.9	1.1
DGKA_Y22	DGKA	Diacylglycerol kinase alpha	4957	5181	6168	6125	1921	2275	3172	2991	1	1.2	1.2	1.2	1.7	1.6
ARHGDIB_Y130	ARHGDIB	Rho GDP-dissociation inhibitor 2	1314	1373	1478	1924	815	1060	1118	1177	1	1.1	1.5	1.3	1.4	1.4
PPP1CA_Y306	PPP1CA	Serine/threonine-protein phosphatase PP1-alpha catalytic subunit	12585	13148	14687	13801	13974	15041	13112	13643	1	1.2	1.1	1.1	0.9	1
RPS25_Y109	RPS25	40S ribosomal protein S25	2840	2966	3031	2436	5076	3772	6009	3860	1	1.1	0.9	0.7	1.2	0.8
ARFGAP2_Y445	ARFGAP2	ADP-ribosylation factor GTPase-activating protein 2	404	422	445	348	484	522	585	473	1	1.1	0.9	1.1	1.2	1
KATNB1_Y337	KATNB1	Katanin p80 WD40 repeat-containing subunit B1	1616	1684	2042	1800	2447	1916	2513	2473	1	1.3	1.1	0.8	1	1
CRLF3_Y26	CRLF3	Cytokine receptor-like factor 3	385	401	340	467	295	270	315	355	1	0.9	1.2	0.9	1.1	1.2
PSMA2_Y76	PSMA2	Proteasome subunit alpha type-2	5887	6131	6925	8826	6199	7476	5199	6199	1	1.2	1.5	1.2	0.8	1
DDX3X_Y104	DDX3X	ATP-dependent RNA helicase DDX3X	1918	1996	2117	2109	2185	2199	2604	2541	1	1.1	1.1	1	1.2	1.2
TRA2B_Y236	TRA2B	Transformer-2 protein homolog beta	2364	2460	2259	2448	2176	2182	2137	2393	1	1	1	1	1	1.1
SIT1_Y188	SIT1	Signaling threshold-regulating transmembrane adapter 1	742	772	697	687	979	925	1238	792	1	0.9	0.9	0.9	1.3	0.8
PSME2_Y199	PSME2	Proteasome activator complex subunit 2	1732	1795	2192	1874	2503	2191	2631	1860	1	1.3	1.1	0.9	1.1	0.7
BTLA_Y282	BTLA	B- and T-lymphocyte attenuator	6656	6868	5702	5840	13493	9234	17186	9801	1	0.9	0.9	0.7	1.3	0.7
RPL5_Y30	RPL5	60S ribosomal protein L5	1520	1568	1643	1955	1403	1363	2004	1827	1	1.1	1.3	1	1.4	1.3
ITSN2_Y968	ITSN2	Intersectin-2	19046	19638	17376	20303	18883	22667	15917	19665	1	0.9	1.1	1.2	0.8	1
TUBA3C_Y108	TUBA3C	Tubulin alpha-3C chain	2485	2562	1449	3605	1613	1692	1943	1670	1	0.6	1.5	1	1.2	1
SYK_Y296	SYK	Tyrosine-protein kinase SYK	4020	4139	3866	5486	5670	4977	4420	4795	1	1	1.4	0.9	0.8	0.8
ANXA7_Y350	ANXA7	Annexin A7	599	615	815	677	480	611	580	602	1	1.4	1.1	1.3	1.2	1.3
SYK_Y323	SYK	Tyrosine-protein kinase SYK	30825	31668	20779	44486	30052	31226	23742	29506	1	0.7	1.4	1	0.8	1
KAT2A_Y734	KAT2A	Histone acetyltransferase KAT2A	34950	35881	38972	39156	42197	53435	33655	44463	1	1.1	1.1	1.3	0.8	1.1
ZYX_Y316	ZYX	Zyxin	1225	1255	1184	1248	1465	1651	1316	1515	1	1	1	1.1	0.9	1
LYN_Y32	LYN	Tyrosine-protein kinase Lyn	1325	1358	1529	1265	4348	3474	5182	4746	1	1.2	1	0.8	1.2	1.1
NACAD_Y457	NACAD	NAC-alpha domain-containing protein 1	607	622	876	874	382	511	574	637	1	1.4	1.4	1.3	1.5	1.7
HNRNPC_Y137	HNRNPC	Heterogeneous nuclear ribonucleoproteins C1/C2	1516	1550	1390	1644	1574	1353	1390	1496	1	0.9	1.1	0.9	0.9	1
ABL2_Y718	ABL2	Tyrosine-protein kinase ABL2	684	699	880	745	839	744	885	964	1	1.3	1.1	0.9	1.1	1.1
MTMR10_Y708	MTMR10	Myotubularin-related protein 10	2048	2087	2384	1874	2581	2566	3277	2566	1	1.2	0.9	1	1.3	1
YBX1_Y162	YBX1	Y-box-binding protein 1	148	151	130	148	155	139	145	175	1	0.9	1	0.9	0.9	1.1
CNN3_Y261	CNN3	Calponin-3	951	969	1116	1049	1332	1460	1301	1275	1	1.2	1.1	1.1	1	1
ALDOA_Y204	ALDOA	Fructose-bisphosphate aldolase A	1892	1921	2575	2282	1695	1998	1792	1905	1	1.4	1.2	1.2	1.1	1.1
TYK2_Y292	TYK2	Non-receptor tyrosine-protein kinase TYK2	5888	5975	5387	5774	5828	6253	5104	5767	1	0.9	1	1.1	0.9	1
EIF4B_Y211	EIF4B	Eukaryotic translation initiation factor 4B	1455	1476	1874	1662	1599	1881	1404	1561	1	1.3	1.1	1.2	0.9	1
DENND4C_Y1186	DENND4C	DENN domain-containing protein 4C	5922	6009	8252	6488	8717	11603	7660	8605	1	1.4	1.1	1.3	0.9	1
APOBR_Y391	APOBR	Apolipoprotein B receptor	327	331	328	342	417	324	510	455	1	1	1	0.8	1.2	1.1
DBNL_Y162	DBNL	Drebrin-like protein	5844	5926	5718	6752	4829	5788	4259	5201	1	1	1.2	1.2	0.9	1.1
PLEC_Y3329	PLEC	Plectin	627	635	732	666	654	696	601	599	1	1.2	1.1	1.1	0.9	0.9
H2BC12_Y38	H2BC12	Histone H2B type 1-K	19728	19959	26251	24682	20571	26175	14930	19214	1	1.3	1.3	1.3	0.7	0.9
SIT1_Y127	SIT1	Signaling threshold-regulating transmembrane adapter 1	2540	2566	2422	2560	3094	3022	3638	3011	1	1	1	1	1.2	1
HCLS1_Y222	HCLS1	Hematopoietic lineage cell-specific protein	4417	4460	5667	4702	5877	5753	5531	5534	1	1.3	1.1	1	0.9	0.9
ANXA1_Y39	ANXA1	Annexin A1	6285	6340	6786	6249	8553	10852	6326	8493	1	1.1	1	1.3	0.7	1
PRPF31_Y205	PRPF31	U4/U6 small nuclear ribonucleoprotein Prp31	2218	2237	2101	3209	2102	2463	1904	2265	1	0.9	1.4	1.2	0.9	1.1
ACTR10_Y4	ACTR10	Actin-related protein 10	9251	9321	10578	11808	10401	12782	7713	10304	1	1.1	1.3	1.2	0.7	1
CD2AP_Y88	CD2AP	CD2-associated protein	6543	6592	8161	6632	8740	9532	8135	9457	1	1.2	1	1.1	0.9	1.1
STRIP1_Y740	STRIP1	Striatin-interacting protein 1	2641	2660	3401	2108	2743	3257	2683	3293	1	1.3	0.8	1.2	1	1.2
ARHGAP30_Y1027	ARHGAP30	Rho GTPase-activating protein 30	7129	7181	8346	8265	8148	9217	6751	7704	1	1.2	1.2	1.1	0.8	0.9
PPIP5K2_Y806	PPIP5K2	Inositol hexakisphosphate and diphosphoinositol-pentakisphosphate kinase 2	1406	1417	1544	1641	1511	1711	1412	1354	1	1.1	1.2	1.1	0.9	0.9
RPS17_Y53	RPS17	40S ribosomal protein S17	3829	3856	4709	4597	4816	6545	3371	4327	1	1.2	1.2	1.4	0.7	0.9
AP2B1_Y737	AP2B1	AP-2 complex subunit beta	872	878	1037	1048	750	865	689	771	1	1.2	1.2	1.2	0.9	1
RBM15_Y336	RBM15	RNA-binding protein 15	1743	1754	2453	2294	1849	2224	1494	1761	1	1.4	1.3	1.2	0.8	1
-_Y28	-	Uncharacterized protein FLJ45252 (Fragment)	1441	1450	1555	1288	1446	1596	1396	1397	1	1.1	0.9	1.1	1	1
NOSIP_Y14	NOSIP	Nitric oxide synthase-interacting protein	1396	1404	1309	1501	1104	1150	1140	1228	1	0.9	1.1	1	1	1.1
LYN_Y397	LYN	Tyrosine-protein kinase Lyn	12391	12461	10549	11377	15305	12703	21756	17736	1	0.9	0.9	0.8	1.4	1.2
MAPK1_Y358	MAPK1	Mitogen-activated protein kinase 1	1807	1808	1978	1937	1995	2075	1877	2029	1	1.1	1.1	1	0.9	1
PRRC2A_Y1094	PRRC2A	Protein PRRC2A	1101	1101	1186	1034	1385	1405	1284	1388	1	1.1	0.9	1	0.9	1
FERMT3_Y11	FERMT3	Fermitin family homolog 3	10690	10684	7938	11139	11703	12375	9263	11704	1	0.7	1	1.1	0.8	1
CMPK1_Y49	CMPK1	UMP-CMP kinase	4021	4016	3362	3310	6293	4012	5114	4157	1	0.8	0.8	0.6	0.8	0.7
SASH1_Y570	SASH1	SAM and SH3 domain-containing protein 1	8387	8373	8938	9119	8455	10460	7561	8521	1	1.1	1.1	1.2	0.9	1
SRP14_Y27	SRP14	Signal recognition particle 14 kDa protein	12879	12853	12243	17011	12329	15272	9915	13919	1	1	1.3	1.2	0.8	1.1
PI4KA_Y1154	PI4KA	Phosphatidylinositol 4-kinase alpha	1635	1631	1824	1806	1889	2014	1900	1870	1	1.1	1.1	1.1	1	1
PAG1_Y341	PAG1	Phosphoprotein associated with glycosphingolipid-enriched microdomains 1	1310	1305	1765	1300	1865	1595	2132	1858	1	1.3	1	0.9	1.1	1
PAG1_Y359	PAG1	Phosphoprotein associated with glycosphingolipid-enriched microdomains 1	23943	23845	18118	28258	27200	21521	26192	25108	1	0.8	1.2	0.8	1	0.9
SNAP29_Y160	SNAP29	Synaptosomal-associated protein 29	626	624	689	700	673	595	795	825	1	1.1	1.1	0.9	1.2	1.2
PTK2B_Y580	PTK2B	Protein-tyrosine kinase 2-beta	5177	5152	4120	4909	4439	5040	4754	4982	1	0.8	0.9	1.1	1.1	1.1
CENPC_Y252	CENPC	Centromere protein C	1301	1294	1377	1699	1315	1408	1120	1338	1	1.1	1.3	1.1	0.9	1
VIM_Y117	VIM	Vimentin	3556	3535	3800	4572	3164	4115	2467	3100	1	1.1	1.3	1.3	0.8	1
RPS6KA3_Y707	RPS6KA3	Ribosomal protein S6 kinase alpha-3	1143	1135	1254	1225	1429	1212	1206	1241	1	1.1	1.1	0.8	0.8	0.9
PIK3CB_Y425	PIK3CB	Phosphatidylinositol 4,5-bisphosphate 3-kinase catalytic subunit beta isoform	2778	2754	3585	3111	3577	4527	3410	3840	1	1.3	1.1	1.3	1	1.1
DDX3X_Y69	DDX3X	ATP-dependent RNA helicase DDX3X	1715	1699	1956	1709	2175	1801	2490	2622	1	1.1	1	0.8	1.1	1.2
ADD3_Y35	ADD3	Gamma-adducin	959	950	1124	1172	1089	1296	953	1016	1	1.2	1.2	1.2	0.9	0.9
RBM14_Y614	RBM14	RNA-binding protein 14	1494	1480	1675	1838	1379	1625	1247	1432	1	1.1	1.2	1.2	0.9	1
GPN1_Y273	GPN1	GPN-loop GTPase 1	626	618	585	724	523	498	479	555	1	0.9	1.2	1	0.9	1.1
XRN1_Y1394	XRN1	5'-3' exoribonuclease 1	4717	4656	7960	3898	5539	5497	4790	5902	1	1.7	0.8	1	0.9	1.1
HNRNPK_Y280	HNRNPK	Heterogeneous nuclear ribonucleoprotein K	678	669	727	779	697	661	665	699	1	1.1	1.1	0.9	1	1
TAGLN2_Y8	TAGLN2	Transgelin-2	2521	2484	2208	2605	3032	2904	2899	3135	1	0.9	1	1	1	1
PPP5C_Y119	PPP5C	Serine/threonine-protein phosphatase 5	3035	2986	2809	3439	5596	3807	4476	3684	1	0.9	1.1	0.7	0.8	0.7
RBM3_Y129	RBM3	RNA-binding protein 3	2645	2601	2685	3063	2012	2217	1695	1938	1	1	1.2	1.1	0.8	1
PTPN6_Y564	PTPN6	Tyrosine-protein phosphatase non-receptor type 6	5451	5359	6892	6160	11643	6900	14121	11945	1	1.3	1.1	0.6	1.2	1
UBASH3B_Y19	UBASH3B	Ubiquitin-associated and SH3 domain-containing protein B	3228	3172	3859	3159	4196	5323	4270	4760	1	1.2	1	1.3	1	1.1
HECA_Y260	HECA	Headcase protein homolog	572	562	633	678	539	547	665	713	1	1.1	1.2	1	1.2	1.3
CAPN1_Y42	CAPN1	Calpain-1 catalytic subunit	3221	3163	3381	3410	4394	4069	3510	3605	1	1	1.1	0.9	0.8	0.8
FAM120B_Y368	FAM120B	Constitutive coactivator of peroxisome proliferator-activated receptor gamma	806	791	890	964	799	901	762	818	1	1.1	1.2	1.1	1	1
CBLL1_Y176	CBLL1	E3 ubiquitin-protein ligase Hakai	1041	1021	1138	1456	641	766	755	843	1	1.1	1.4	1.2	1.2	1.3
ENO1_Y44	ENO1	Alpha-enolase	51312	50300	42542	57028	51353	65089	43018	60274	1	0.8	1.1	1.3	0.8	1.2
TKFC_Y546	TKFC	Triokinase/FMN cyclase	1084	1061	1078	1261	1162	1072	1213	1191	1	1	1.2	0.9	1	1
TRA2B_Y230	TRA2B	Transformer-2 protein homolog beta	298	292	281	363	332	320	277	318	1	0.9	1.2	1	0.8	1
RPS11_Y55	RPS11	40S ribosomal protein S11	3139	3068	2704	2668	5456	3286	4911	3733	1	0.9	0.8	0.6	0.9	0.7
CIRBP_Y167	CIRBP	Cold-inducible RNA-binding protein	351	343	225	415	308	213	338	314	1	0.6	1.2	0.7	1.1	1
ARAP2_Y77	ARAP2	Arf-GAP with Rho-GAP domain, ANK repeat and PH domain-containing protein 2	3638	3549	4592	3701	3893	4833	3410	3646	1	1.3	1	1.2	0.9	0.9
LASP1_Y86	LASP1	LIM and SH3 domain protein 1	6069	5914	5599	5653	6647	5645	6318	5754	1	0.9	0.9	0.8	1	0.9
TBCB_Y114	TBCB	Tubulin-folding cofactor B	903	879	1051	1031	794	795	806	820	1	1.2	1.1	1	1	1
RPL18A_Y10	RPL18A	60S ribosomal protein L18a	2688	2616	2810	3063	3184	3069	3145	3084	1	1	1.1	1	1	1
HNRNPU_Y613	HNRNPU	Heterogeneous nuclear ribonucleoprotein U	2640	2568	2576	3025	3574	2958	2822	3011	1	1	1.1	0.8	0.8	0.8
LSP1_Y328	LSP1	Lymphocyte-specific protein 1	1630	1585	1481	1457	1825	1217	1640	1439	1	0.9	0.9	0.7	0.9	0.8
LCK_Y414	LCK	Tyrosine-protein kinase Lck	4541	4412	2968	6257	5786	5966	3624	4697	1	0.7	1.4	1	0.6	0.8
MAPK14_Y182	MAPK14	Mitogen-activated protein kinase 14	13249	12870	15284	17635	6686	11062	6781	8402	1	1.2	1.3	1.7	1	1.3
DBI_Y29	DBI	Acyl-CoA-binding protein	28993	28132	28079	33072	29051	38936	23977	32348	1	1	1.1	1.3	0.8	1.1
EXOSC10_Y718	EXOSC10	Exosome component 10	4048	3927	4497	4960	3732	4197	3072	3364	1	1.1	1.2	1.1	0.8	0.9
TLN1_Y436	TLN1	Talin-1	4994	4844	4985	4122	5879	4855	6219	6805	1	1	0.8	0.8	1.1	1.2
TUBA3C_Y272	TUBA3C	Tubulin alpha-3C chain	1402	1358	862	1969	1459	1505	932	1273	1	0.6	1.4	1	0.6	0.9
HNRNPK_Y380	HNRNPK	Heterogeneous nuclear ribonucleoprotein K	3980	3854	3109	5530	3949	4570	2962	3877	1	0.8	1.4	1.2	0.8	1
ALDOA_Y3	ALDOA	Fructose-bisphosphate aldolase A	9775	9459	10778	11659	9628	12017	7356	9787	1	1.1	1.2	1.2	0.8	1
AKR1B1_Y190	AKR1B1	Aldo-keto reductase family 1 member B1	4007	3876	4131	5415	3914	4621	3358	4263	1	1	1.4	1.2	0.9	1.1
PUM1_Y784;662	PUM1	Pumilio homolog 1	1597	1544	1588	1438	1657	1840	1681	1437	1	1	0.9	1.1	1	0.9
PRRC2C_Y985	PRRC2C	Protein PRRC2C	1860	1797	2115	2148	1820	1867	1823	1945	1	1.1	1.2	1	1	1.1
TES_Y126	TES	Testin	1957	1890	2166	2488	1906	2212	1517	1696	1	1.1	1.3	1.2	0.8	0.9
PTTG1IP_Y174	PTTG1IP	Pituitary tumor-transforming gene 1 protein-interacting protein	14266	13765	17379	16922	16730	17866	18705	18999	1	1.2	1.2	1.1	1.1	1.1
DCTN2_Y6	DCTN2	Dynactin subunit 2	12114	11688	15717	13978	14395	15474	11883	13968	1	1.3	1.2	1.1	0.8	1
H2AC16_Y40	H2AC16	Histone H2A type 1	1905	1837	3082	1415	877	1218	1107	1337	1	1.6	0.7	1.4	1.3	1.5
TES_Y145	TES	Testin	1161	1120	1073	1293	1564	1135	1601	1539	1	0.9	1.1	0.7	1	1
GIMAP1_Y14	GIMAP1	GTPase IMAP family member 1	923	889	988	1020	950	896	953	854	1	1.1	1.1	0.9	1	0.9
IQGAP1_Y1510	IQGAP1	Ras GTPase-activating-like protein IQGAP1	5545	5331	6370	6032	5514	7079	4327	5307	1	1.1	1.1	1.3	0.8	1
HCLS1_Y198	HCLS1	Hematopoietic lineage cell-specific protein	13733	13193	16396	13139	16456	15370	18259	18965	1	1.2	1	0.9	1.1	1.2
INPP5D_Y865	INPP5D	Phosphatidylinositol 3,4,5-trisphosphate 5-phosphatase 1	64850	62293	59739	70644	65817	78279	52717	66024	1	0.9	1.1	1.2	0.8	1
CPSF6_Y74	CPSF6	Cleavage and polyadenylation specificity factor subunit 6	4952	4756	5917	5281	5598	6583	4238	5311	1	1.2	1.1	1.2	0.8	0.9
PRKAR1B_Y312	PRKAR1B	cAMP-dependent protein kinase type I-beta regulatory subunit	839	806	1089	1000	835	1009	806	998	1	1.3	1.2	1.2	1	1.2
CBL_Y700	CBL	E3 ubiquitin-protein ligase CBL	590	566	659	680	780	842	816	809	1	1.1	1.2	1.1	1	1
PTK2B_Y579	PTK2B	Protein-tyrosine kinase 2-beta	4346	4171	4303	4761	4235	5913	4013	4870	1	1	1.1	1.4	0.9	1.2
SRSF9_Y70	SRSF9	Serine/arginine-rich splicing factor 9	5037	4833	6292	5714	5506	6117	4844	5459	1	1.2	1.1	1.1	0.9	1
CD84_Y316	CD84	SLAM family member 5	13416	12863	9004	17277	13223	13980	11772	13185	1	0.7	1.3	1.1	0.9	1
DIDO1_Y1700	DIDO1	Death-inducer obliterator 1	1024	981	966	996	1141	982	1063	1153	1	0.9	1	0.9	0.9	1
ABI1_Y198	ABI1	Abl interactor 1	3831	3661	3658	4617	4258	4496	3843	4480	1	1	1.2	1.1	0.9	1.1
STAM2_Y374	STAM2	Signal transducing adapter molecule 2	13842	13214	13826	17812	15053	17750	11123	15139	1	1	1.3	1.2	0.7	1
ITSN2_Y553	ITSN2	Intersectin-2	42948	40969	25304	62838	29888	37098	21969	31378	1	0.6	1.5	1.2	0.7	1
LPXN_Y22	LPXN	Leupaxin	3327	3171	3613	2720	5143	4242	4846	4781	1	1.1	0.8	0.8	0.9	0.9
PLCG1_Y771	PLCG1	1-phosphatidylinositol 4,5-bisphosphate phosphodiesterase gamma-1	3008	2866	2991	2558	3127	3030	3134	3232	1	1	0.9	1	1	1
CBR3_Y194	CBR3	Carbonyl reductase [NADPH] 3	6002	5716	7236	7746	6940	8499	5176	6659	1	1.2	1.3	1.2	0.7	1
NEDD9_Y166	NEDD9	Enhancer of filamentation 1	1672	1592	1371	1922	1002	1172	1039	1100	1	0.8	1.1	1.2	1	1.1
TIAM1_Y384	TIAM1	T-lymphoma invasion and metastasis-inducing protein 1	2030	1932	2654	2420	1641	1891	1599	1809	1	1.3	1.2	1.2	1	1.1
HCLS1_Y140	HCLS1	Hematopoietic lineage cell-specific protein	5515	5247	5521	5127	5951	6264	5216	5227	1	1	0.9	1.1	0.9	0.9
MYH9_Y151	MYH9	Myosin-9	2144	2039	2588	2601	1866	2294	1504	1844	1	1.2	1.2	1.2	0.8	1
DDX5_Y279	DDX5	Probable ATP-dependent RNA helicase DDX5	2708	2573	2609	4092	2609	2862	2033	2862	1	1	1.5	1.1	0.8	1.1
SF3A3_Y479	SF3A3	Splicing factor 3A subunit 3	2220	2109	2205	2132	3183	3330	2500	2749	1	1	1	1	0.8	0.9
WAS_Y212	WAS	Wiskott-Aldrich syndrome protein	9986	9483	11711	10442	12563	13106	11041	13124	0.9	1.2	1	1	0.9	1
GIMAP5_Y9	GIMAP5	GTPase IMAP family member 5	1473	1398	2252	1884	1245	1011	1818	1592	0.9	1.5	1.3	0.8	1.5	1.3
ATP2B1_Y1129	ATP2B1	Plasma membrane calcium-transporting ATPase 1	8923	8468	8179	10622	8864	8818	8676	8592	0.9	0.9	1.2	1	1	1
WAS_Y291	WAS	Wiskott-Aldrich syndrome protein	6285	5963	3060	8602	4922	5554	3051	5101	0.9	0.5	1.4	1.1	0.6	1
EVL_Y16	EVL	Ena/VASP-like protein	2056	1948	2246	2410	2942	2812	2850	3087	0.9	1.1	1.2	1	1	1
GIMAP4_Y5	GIMAP4	GTPase IMAP family member 4	418	395	549	477	351	390	256	307	0.9	1.3	1.1	1.1	0.7	0.9
LCP2_Y39	LCP2	Lymphocyte cytosolic protein 2	1013	958	840	1006	622	727	706	746	0.9	0.8	1	1.2	1.1	1.2
CNBP_Y99	CNBP	Cellular nucleic acid-binding protein	277	262	281	426	261	312	253	265	0.9	1	1.5	1.2	1	1
TES_Y251	TES	Testin	2163	2045	1949	1930	3712	2488	3659	2916	0.9	0.9	0.9	0.7	1	0.8
PTPN6_Y276	PTPN6	Tyrosine-protein phosphatase non-receptor type 6	3570	3371	4483	4299	4275	5377	3281	4332	0.9	1.3	1.2	1.3	0.8	1
PRDX1_Y194	PRDX1	Peroxiredoxin-1	6254	5907	6129	6220	6042	5078	6255	6067	0.9	1	1	0.8	1	1
ATXN2L_Y349	ATXN2L	Ataxin-2-like protein	2711	2559	3895	2656	2993	3951	2458	3188	0.9	1.4	1	1.3	0.8	1.1
PECAM1_Y713	PECAM1	Platelet endothelial cell adhesion molecule	2999	2831	2589	2281	10117	5436	15979	8620	0.9	0.9	0.8	0.5	1.6	0.9
LY9_Y626	LY9	T-lymphocyte surface antigen Ly-9	3903	3683	4135	3766	6112	4672	6792	5697	0.9	1.1	1	0.8	1.1	0.9
OPTN_Y533	OPTN	Optineurin	1901	1793	2167	2025	3344	2172	3517	3268	0.9	1.1	1.1	0.6	1.1	1
CSNK2A2_Y13	CSNK2A2	Casein kinase II subunit alpha'	3005	2832	3344	3404	3325	3187	3002	2808	0.9	1.1	1.1	1	0.9	0.8
PIK3CD_Y524	PIK3CD	Phosphatidylinositol 4,5-bisphosphate 3-kinase catalytic subunit delta isoform	18062	17017	22247	20135	23642	29048	16445	22356	0.9	1.2	1.1	1.2	0.7	0.9
RPS5_Y48	RPS5	40S ribosomal protein S5	793	747	655	854	966	801	991	845	0.9	0.8	1.1	0.8	1	0.9
SND1_Y908	SND1	Staphylococcal nuclease domain-containing protein 1	5300	4983	5063	5926	4844	5832	4525	5071	0.9	1	1.1	1.2	0.9	1
ZC3HAV1_Y410	ZC3HAV1	Zinc finger CCCH-type antiviral protein 1	7271	6832	8711	8179	7710	8338	6490	7731	0.9	1.2	1.1	1.1	0.8	1
H4C2_Y52	H4C2	Histone H4	6219	5843	6621	7462	5892	7557	4720	6516	0.9	1.1	1.2	1.3	0.8	1.1
RPS9_Y13	RPS9	40S ribosomal protein S9	2295	2155	2176	2022	2677	1780	3572	2291	0.9	0.9	0.9	0.7	1.3	0.9
PSME1_Y197	PSME1	Proteasome activator complex subunit 1	1339	1256	1194	1719	1246	1068	1067	1178	0.9	0.9	1.3	0.9	0.9	0.9
TNS2_Y483	TNS2	Tensin-2	1912	1791	2046	2141	1553	2065	1499	1647	0.9	1.1	1.1	1.3	1	1.1
TNK2_Y518	TNK2	Activated CDC42 kinase 1	13824	12930	14169	14459	11665	14058	9683	11383	0.9	1	1	1.2	0.8	1
PTPN11_Y62	PTPN11	Tyrosine-protein phosphatase non-receptor type 11	4745	4434	4965	5267	4575	5683	3639	4758	0.9	1	1.1	1.2	0.8	1
ANXA6_Y609	ANXA6	Annexin A6	5939	5541	6135	8251	5175	6195	3790	5337	0.9	1	1.4	1.2	0.7	1
CD37_Y274	CD37	Leukocyte antigen CD37	2443	2277	3240	2327	1813	2077	2054	2342	0.9	1.3	1	1.1	1.1	1.3
SMG9_Y147	SMG9	Protein SMG9	941	877	1097	966	1151	1043	1082	1207	0.9	1.2	1	0.9	0.9	1
ANXA1_Y207	ANXA1	Annexin A1	3544	3302	3383	3526	2536	2553	2903	2685	0.9	1	1	1	1.1	1.1
MYH9_Y400	MYH9	Myosin-9	15457	14398	17789	19581	11303	13320	11153	12197	0.9	1.2	1.3	1.2	1	1.1
HSPA8_Y107	HSPA8	Heat shock cognate 71 kDa protein	3469	3227	3571	4102	3302	3203	3431	3336	0.9	1	1.2	1	1	1
CHERP_Y894	CHERP	Calcium homeostasis endoplasmic reticulum protein	3409	3165	3434	4285	3244	3749	2622	3095	0.9	1	1.3	1.2	0.8	1
AHNAK_Y715	AHNAK	Neuroblast differentiation-associated protein AHNAK	6762	6279	7342	6703	6250	6646	5374	5648	0.9	1.1	1	1.1	0.9	0.9
TXNRD1_Y281	TXNRD1	Thioredoxin reductase 1, cytoplasmic	18307	16991	17870	21402	16263	21161	14904	18083	0.9	1	1.2	1.3	0.9	1.1
PIK3R1_Y452	PIK3R1	Phosphatidylinositol 3-kinase regulatory subunit alpha	5677	5268	6072	6449	5302	5585	5100	5307	0.9	1.1	1.1	1.1	1	1
SART1_Y249	SART1	U4/U6.U5 tri-snRNP-associated protein 1	800	742	766	848	574	617	658	700	0.9	1	1.1	1.1	1.1	1.2
UPF1_Y958	UPF1	Regulator of nonsense transcripts 1	10342	9560	10104	10800	11713	12483	9425	10810	0.9	1	1	1.1	0.8	0.9
MAP4K4_Y560	MAP4K4	Mitogen-activated protein kinase kinase kinase kinase 4	328	303	300	388	175	173	214	219	0.9	0.9	1.2	1	1.2	1.3
HSP90AA1_Y284	HSP90AA1	Heat shock protein HSP 90-alpha	5198	4803	5721	6228	4847	6121	3827	4868	0.9	1.1	1.2	1.3	0.8	1
DOCK11_Y1223	DOCK11	Dedicator of cytokinesis protein 11	3221	2976	2920	3309	4131	3582	3938	3770	0.9	0.9	1	0.9	1	0.9
F11R_Y280	F11R	Junctional adhesion molecule A	2421	2236	2535	2521	2825	2671	3633	2971	0.9	1	1	0.9	1.3	1.1
HGS_Y216	HGS	Hepatocyte growth factor-regulated tyrosine kinase substrate	1840	1699	2246	2091	1559	1952	1443	1629	0.9	1.2	1.1	1.3	0.9	1
MYH9_Y1408	MYH9	Myosin-9	5182	4784	4782	5379	4811	4836	4237	4833	0.9	0.9	1	1	0.9	1
CALM1_Y100	CALM1	Calmodulin-1	3811	3514	3924	4164	3631	3388	3154	3680	0.9	1	1.1	0.9	0.9	1
ACTB_Y218	ACTB	Actin, cytoplasmic 1	11895	10961	7513	17722	10240	12261	6240	10274	0.9	0.6	1.5	1.2	0.6	1
RPL15_Y81	RPL15	60S ribosomal protein L15	1269	1169	1092	1301	1676	1363	1367	1271	0.9	0.9	1	0.8	0.8	0.8
ATM_Y380	ATM	Serine-protein kinase ATM	3545	3266	3555	3777	4079	3581	4043	4357	0.9	1	1.1	0.9	1	1.1
ANXA1_Y21	ANXA1	Annexin A1	12351	11377	8962	16308	11335	10099	9599	11088	0.9	0.7	1.3	0.9	0.8	1
LAMP1_Y414	LAMP1	Lysosome-associated membrane glycoprotein 1	2446	2251	2307	2534	2544	2529	2469	2532	0.9	0.9	1	1	1	1
LCP1_Y28	LCP1	Plastin-2	31650	29067	21666	39908	25674	26264	19140	26174	0.9	0.7	1.3	1	0.7	1
PPP1CB_Y306	PPP1CB	Serine/threonine-protein phosphatase PP1-beta catalytic subunit	1518	1394	1734	1722	1545	1502	1399	1617	0.9	1.1	1.1	1	0.9	1
PTPN11_Y580	PTPN11	Tyrosine-protein phosphatase non-receptor type 11	31034	28495	30758	33818	35621	37316	31224	36930	0.9	1	1.1	1	0.9	1
PRKCB_Y195	PRKCB	Protein kinase C beta type	5288	4855	5712	6575	5253	6468	4251	5123	0.9	1.1	1.2	1.2	0.8	1
EML4_Y226	EML4	Echinoderm microtubule-associated protein-like 4	6716	6158	7406	9824	5108	5216	4777	5304	0.9	1.1	1.5	1	0.9	1
GOLGA3_Y329	GOLGA3	Golgin subfamily A member 3	14431	13232	13693	14941	14394	15498	12683	14983	0.9	0.9	1	1.1	0.9	1
TES_Y111	TES	Testin	22408	20544	15977	30207	20998	22667	15027	19137	0.9	0.7	1.3	1.1	0.7	0.9
VPS51_Y651	VPS51	Vacuolar protein sorting-associated protein 51 homolog	2947	2701	3481	3287	3590	3901	3484	3721	0.9	1.2	1.1	1.1	1	1
S100A10_Y25	S100A10	Protein S100-A10	5527	5064	6437	6712	3729	4825	3115	3920	0.9	1.2	1.2	1.3	0.8	1.1
AKAP11_Y424	AKAP11	A-kinase anchor protein 11	2602	2384	3149	2716	3384	3289	3222	3425	0.9	1.2	1	1	1	1
S100A11_Y30	S100A11	Protein S100-A11	6939	6350	5647	6992	4063	4174	3656	3887	0.9	0.8	1	1	0.9	1
LCP1_Y598	LCP1	Plastin-2	3231	2957	2460	4523	2530	3114	1671	2349	0.9	0.8	1.4	1.2	0.7	0.9
ZAP70_Y248	ZAP70	Tyrosine-protein kinase ZAP-70	3504	3203	2623	3997	3959	3068	2713	3095	0.9	0.7	1.1	0.8	0.7	0.8
TUBB4A_Y222	TUBB4A	Tubulin beta-4A chain	9886	9034	6104	14305	8121	8818	6030	7865	0.9	0.6	1.4	1.1	0.7	1
SRRM2_Y2390	SRRM2	Serine/arginine repetitive matrix protein 2	4497	4105	4856	5167	4995	5545	4093	4687	0.9	1.1	1.1	1.1	0.8	0.9
SNRNP70_Y126	SNRNP70	U1 small nuclear ribonucleoprotein 70 kDa	10532	9613	12380	12904	11380	14464	8992	10816	0.9	1.2	1.2	1.3	0.8	1
VTI1B_Y115	VTI1B	Vesicle transport through interaction with t-SNAREs homolog 1B	2916	2661	3389	3286	2634	3054	2433	2583	0.9	1.2	1.1	1.2	0.9	1
RPL3_Y307	RPL3	60S ribosomal protein L3	1598	1457	1643	1729	1776	1723	1797	1716	0.9	1	1.1	1	1	1
ANXA2P2_Y24	ANXA2P2	Putative annexin A2-like protein	13527	12327	9036	16366	8518	9110	7375	8390	0.9	0.7	1.2	1.1	0.9	1
RPL24_Y14	RPL24	60S ribosomal protein L24	1479	1347	1314	1661	1243	1284	1402	1374	0.9	0.9	1.1	1	1.1	1.1
WDR1_Y72	WDR1	WD repeat-containing protein 1	17955	16361	13985	23895	15481	18292	12196	15815	0.9	0.8	1.3	1.2	0.8	1
STK4_Y433	STK4	Serine/threonine-protein kinase 4	16881	15372	8082	25844	12906	13217	10800	14236	0.9	0.5	1.5	1	0.8	1.1
DCTN2_Y313	DCTN2	Dynactin subunit 2	2234	2033	2505	2718	2236	2414	2055	2042	0.9	1.1	1.2	1.1	0.9	0.9
CCDC9_Y264	CCDC9	Coiled-coil domain-containing protein 9	1426	1296	1205	1508	1022	974	1077	1178	0.9	0.8	1.1	1	1.1	1.2
SBF1_Y1752	SBF1	Myotubularin-related protein 5	5779	5255	7652	5594	5884	7522	4827	6008	0.9	1.3	1	1.3	0.8	1
RPS9_Y165	RPS9	40S ribosomal protein S9	235	214	227	241	254	302	416	284	0.9	1	1	1.2	1.6	1.1
HSP90AB1_Y596	HSP90AB1	Heat shock protein HSP 90-beta	7999	7272	4710	11129	6861	7707	5220	6914	0.9	0.6	1.4	1.1	0.8	1
RPS3A_Y256	RPS3A	40S ribosomal protein S3a	764	694	774	584	1412	952	1126	1056	0.9	1	0.8	0.7	0.8	0.7
PXN_Y88	PXN	Paxillin	1536	1393	1001	1530	1119	937	1392	1343	0.9	0.7	1	0.8	1.2	1.2
GIMAP4_Y259	GIMAP4	GTPase IMAP family member 4	3588	3253	3721	3691	3795	3793	3648	4046	0.9	1	1	1	1	1.1
RPL10A_Y11	RPL10A	60S ribosomal protein L10a	5723	5187	6445	6677	7099	6671	5782	5629	0.9	1.1	1.2	0.9	0.8	0.8
FLNB_Y2502	FLNB	Filamin-B	2571	2328	2860	2559	2876	2843	2925	2983	0.9	1.1	1	1	1	1
MYO1G_Y737	MYO1G	Unconventional myosin-Ig	4962	4493	5219	5786	4684	5065	3838	4020	0.9	1.1	1.2	1.1	0.8	0.9
SLAMF1_Y281	SLAMF1	Signaling lymphocytic activation molecule	63515	57420	54759	76947	22213	29093	18287	26662	0.9	0.9	1.2	1.3	0.8	1.2
ORAI1_Y300	ORAI1	Calcium release-activated calcium channel protein 1	1087	983	1102	1226	882	981	1008	918	0.9	1	1.1	1.1	1.1	1
DOK2_Y139	DOK2	Docking protein 2	3303	2980	3324	3195	2161	1861	2454	2336	0.9	1	1	0.9	1.1	1.1
DHX9_Y148	DHX9	ATP-dependent RNA helicase A	5429	4891	5075	5712	5573	5170	4110	4990	0.9	0.9	1.1	0.9	0.7	0.9
DOCK8_Y937	DOCK8	Dedicator of cytokinesis protein 8	396	356	365	460	405	377	400	375	0.9	0.9	1.2	0.9	1	0.9
PTK2B_Y418	PTK2B	Protein-tyrosine kinase 2-beta	726	653	613	755	645	914	589	753	0.9	0.8	1	1.4	0.9	1.2
SH2D2A_Y216	SH2D2A	SH2 domain-containing protein 2A	8075	7263	7385	11935	7055	7688	6203	7582	0.9	0.9	1.5	1.1	0.9	1.1
VIM_Y53	VIM	Vimentin	2903	2611	3423	3470	2481	3326	2159	2743	0.9	1.2	1.2	1.3	0.9	1.1
CD7_Y222	CD7	T-cell antigen CD7	567	510	567	502	571	404	906	505	0.9	1	0.9	0.7	1.6	0.9
ACTA2_Y71	ACTA2	Actin, aortic smooth muscle	14694	13193	10245	21343	12559	14678	8135	12124	0.9	0.7	1.5	1.2	0.6	1
GBP2_Y446	GBP2	Guanylate-binding protein 2	2668	2395	2649	3363	2361	2229	2581	2766	0.9	1	1.3	0.9	1.1	1.2
PRKCD_Y334	PRKCD	Protein kinase C delta type	1907	1711	1780	1726	1554	1244	1683	1770	0.9	0.9	0.9	0.8	1.1	1.1
PTPRE_Y696	PTPRE	Receptor-type tyrosine-protein phosphatase epsilon	6054	5430	3173	6447	6145	4556	3794	5370	0.9	0.5	1.1	0.7	0.6	0.9
HNRNPD_Y244	HNRNPD	Heterogeneous nuclear ribonucleoprotein D0	1836	1646	1561	1999	1895	1352	1718	1659	0.9	0.9	1.1	0.7	0.9	0.9
DPYD_Y762	DPYD	Dihydropyrimidine dehydrogenase [NADP(+)]	10577	9481	12876	11709	10871	14513	8759	11177	0.9	1.2	1.1	1.3	0.8	1
CRTC1_Y105	CRTC1	CREB-regulated transcription coactivator 1	491	440	454	523	336	352	320	349	0.9	0.9	1.1	1	1	1
PTPN11_Y279	PTPN11	Tyrosine-protein phosphatase non-receptor type 11	12300	11021	13788	14032	12137	14941	8875	11725	0.9	1.1	1.1	1.2	0.7	1
NCOR1_Y1212	NCOR1	Nuclear receptor corepressor 1	2787	2492	2822	3191	2566	2823	2418	2976	0.9	1	1.1	1.1	0.9	1.2
RPS11_Y92	RPS11	40S ribosomal protein S11	1140	1018	1175	1188	1295	1261	1089	1222	0.9	1	1	1	0.8	0.9
H2BC12_Y43	H2BC12	Histone H2B type 1-K	8457	7555	8251	9264	7471	8583	6009	7350	0.9	1	1.1	1.1	0.8	1
VAV1_Y844	VAV1	Proto-oncogene vav	12845	11464	6860	17893	11623	13144	6354	10918	0.9	0.5	1.4	1.1	0.5	0.9
ATP1A1_Y260	ATP1A1	Sodium/potassium-transporting ATPase subunit alpha-1	7061	6298	7446	7563	6108	5982	5393	5373	0.9	1.1	1.1	1	0.9	0.9
SIT1_Y90	SIT1	Signaling threshold-regulating transmembrane adapter 1	6491	5789	4657	8397	6421	6376	7692	6945	0.9	0.7	1.3	1	1.2	1.1
RASGRP2_Y523	RASGRP2	RAS guanyl-releasing protein 2	20999	18720	15227	28743	21084	25908	12688	19799	0.9	0.7	1.4	1.2	0.6	0.9
HNRNPR_Y434	HNRNPR	Heterogeneous nuclear ribonucleoprotein R	1528	1361	1466	1642	1348	1351	1169	1295	0.9	1	1.1	1	0.9	1
ANXA2P2_Y30	ANXA2P2	Putative annexin A2-like protein	13307	11846	9652	15336	9796	9858	7060	8896	0.9	0.7	1.2	1	0.7	0.9
PTK2B_Y819	PTK2B	Protein-tyrosine kinase 2-beta	5012	4458	5039	5057	6501	6096	5443	6233	0.9	1	1	0.9	0.8	1
MATR3_Y158	MATR3	Matrin-3	939	835	973	1013	979	976	853	915	0.9	1	1.1	1	0.9	0.9
ACAP1_Y297	ACAP1	Arf-GAP with coiled-coil, ANK repeat and PH domain-containing protein 1	20177	17933	11862	26345	18759	22252	10301	17146	0.9	0.6	1.3	1.2	0.5	0.9
ATP1A1_Y55	ATP1A1	Sodium/potassium-transporting ATPase subunit alpha-1	4957	4405	3599	4498	2560	1688	3185	2287	0.9	0.7	0.9	0.7	1.2	0.9
PLEC_Y3134	PLEC	Plectin	4292	3814	4476	5365	3468	4052	2731	3402	0.9	1	1.2	1.2	0.8	1
PAG1_Y227	PAG1	Phosphoprotein associated with glycosphingolipid-enriched microdomains 1	23456	20819	21733	21197	30052	21804	29309	28487	0.9	0.9	0.9	0.7	1	0.9
PLEC_Y4615	PLEC	Plectin	1081	960	1251	1272	1043	1157	1007	1044	0.9	1.2	1.2	1.1	1	1
FGR_Y208	FGR	Tyrosine-protein kinase Fgr	4484	3977	5182	5724	2953	3912	2701	3209	0.9	1.2	1.3	1.3	0.9	1.1
INPP5D_Y221	INPP5D	Phosphatidylinositol 3,4,5-trisphosphate 5-phosphatase 1	8098	7174	8822	9579	7472	9043	6075	7324	0.9	1.1	1.2	1.2	0.8	1
PTPN6_Y214	PTPN6	Tyrosine-protein phosphatase non-receptor type 6	6837	6057	9609	7998	8112	9506	7995	8338	0.9	1.4	1.2	1.2	1	1
RPL4_Y277	RPL4	60S ribosomal protein L4	1153	1020	1271	1293	1252	1171	1007	1091	0.9	1.1	1.1	0.9	0.8	0.9
SRSF1_Y189	SRSF1	Serine/arginine-rich splicing factor 1	1108	981	1162	1168	1008	968	1027	1053	0.9	1	1.1	1	1	1
COPA_Y579	COPA	Coatomer subunit alpha	1947	1720	2657	2124	1636	1757	1532	1873	0.9	1.4	1.1	1.1	0.9	1.1
NEDD9_Y92	NEDD9	Enhancer of filamentation 1	2692	2376	2819	2458	2639	2729	2622	2659	0.9	1	0.9	1	1	1
RECQL_Y492	RECQL	ATP-dependent DNA helicase Q1	649	572	695	778	471	549	441	488	0.9	1.1	1.2	1.2	0.9	1
PTK2B_Y722	PTK2B	Protein-tyrosine kinase 2-beta	6890	6074	7381	7745	6805	7919	5637	6880	0.9	1.1	1.1	1.2	0.8	1
TRA2B_Y260	TRA2B	Transformer-2 protein homolog beta	703	620	590	677	962	676	1053	961	0.9	0.8	1	0.7	1.1	1
SKAP2_Y122	SKAP2	Src kinase-associated phosphoprotein 2	2918	2566	2785	3727	1090	1250	1231	1173	0.9	1	1.3	1.1	1.1	1.1
DHX15_Y13	DHX15	Pre-mRNA-splicing factor ATP-dependent RNA helicase DHX15	1881	1652	2199	2050	2070	2385	1673	2138	0.9	1.2	1.1	1.2	0.8	1
CDK1_Y15	CDK1	Cyclin-dependent kinase 1	11319	9943	13258	12534	21492	24333	19444	22949	0.9	1.2	1.1	1.1	0.9	1.1
GRAP2_Y222	GRAP2	GRB2-related adapter protein 2	896	787	804	1251	713	820	739	946	0.9	0.9	1.4	1.1	1	1.3
VWA8_Y1837	VWA8	von Willebrand factor A domain-containing protein 8	3408	2991	3229	4276	2188	2641	2224	2848	0.9	0.9	1.3	1.2	1	1.3
HNRNPA1_Y347	HNRNPA1	Heterogeneous nuclear ribonucleoprotein A1	7018	6151	7842	6274	7935	6720	7402	7678	0.9	1.1	0.9	0.8	0.9	1
RBM14_Y645	RBM14	RNA-binding protein 14	1326	1162	1104	1188	1508	1007	1273	1200	0.9	0.8	0.9	0.7	0.8	0.8
EIF3CL_Y881	EIF3CL	Eukaryotic translation initiation factor 3 subunit C-like protein	1497	1309	1305	1182	1202	1141	1387	1242	0.9	0.9	0.8	0.9	1.2	1
PABPC1_Y364	PABPC1	Polyadenylate-binding protein 1	23824	20818	21430	30406	23921	27600	18900	22040	0.9	0.9	1.3	1.2	0.8	0.9
PARP12_Y450	PARP12	Protein mono-ADP-ribosyltransferase PARP12	4061	3547	5232	4209	3204	3271	3218	3189	0.9	1.3	1	1	1	1
VASP_Y39	VASP	Vasodilator-stimulated phosphoprotein	2389	2087	2575	2717	2240	2617	2242	2411	0.9	1.1	1.1	1.2	1	1.1
NCK2_Y342	NCK2	Cytoplasmic protein NCK2	3076	2685	2864	4089	2884	3463	2104	2963	0.9	0.9	1.3	1.2	0.7	1
ABLIM1_Y461	ABLIM1	Actin-binding LIM protein 1	378	330	422	348	456	388	493	503	0.9	1.1	0.9	0.9	1.1	1.1
LIMD2_Y48	LIMD2	LIM domain-containing protein 2	867	757	865	1138	760	802	835	829	0.9	1	1.3	1.1	1.1	1.1
GNAI2_Y61	GNAI2	Guanine nucleotide-binding protein G(i) subunit alpha-2	923	805	855	896	770	804	741	797	0.9	0.9	1	1	1	1
AKAP9_Y3839	AKAP9	A-kinase anchor protein 9	3172	2765	4002	3830	2637	3401	2270	2755	0.9	1.3	1.2	1.3	0.9	1
FCER1G_Y65	FCER1G	High affinity immunoglobulin epsilon receptor subunit gamma	2173	1890	1858	2020	3014	2888	3623	3175	0.9	0.9	0.9	1	1.2	1.1
SLAMF6_Y309	SLAMF6	SLAM family member 6	21872	19001	14416	22464	16493	14640	17473	14097	0.9	0.7	1	0.9	1.1	0.9
PTK2B_Y579	PTK2B	Protein-tyrosine kinase 2-beta	9236	8013	7657	8749	7479	8288	8486	9069	0.9	0.8	0.9	1.1	1.1	1.2
PTK2B_Y580	PTK2B	Protein-tyrosine kinase 2-beta	9236	8013	7657	8749	7479	8288	8486	9069	0.9	0.8	0.9	1.1	1.1	1.2
EZR_Y270	EZR	Ezrin	16439	14260	12853	21081	16248	20376	11042	15081	0.9	0.8	1.3	1.3	0.7	0.9
IQGAP1_Y654	IQGAP1	Ras GTPase-activating-like protein IQGAP1	14498	12564	9753	18608	10131	12004	6809	9982	0.9	0.7	1.3	1.2	0.7	1
HNRNPK_Y323	HNRNPK	Heterogeneous nuclear ribonucleoprotein K	1484	1286	1488	1559	1420	1321	1250	1548	0.9	1	1.1	0.9	0.9	1.1
ACTB_Y294	ACTB	Actin, cytoplasmic 1	19986	17282	17182	25335	15249	18523	12350	16860	0.9	0.9	1.3	1.2	0.8	1.1
STAT5A_Y114	STAT5A	Signal transducer and activator of transcription 5A	1508	1304	1596	2094	1066	1476	1244	1372	0.9	1.1	1.4	1.4	1.2	1.3
UBA1_Y873	UBA1	Ubiquitin-like modifier-activating enzyme 1	564	487	437	585	759	480	623	588	0.9	0.8	1	0.6	0.8	0.8
ATM_Y2969	ATM	Serine-protein kinase ATM	5014	4329	4530	6609	4025	4343	3337	4480	0.9	0.9	1.3	1.1	0.8	1.1
NUMA1_Y1774	NUMA1	Nuclear mitotic apparatus protein 1	9669	8346	6248	11705	8961	9358	5913	8142	0.9	0.6	1.2	1	0.7	0.9
FYB1_Y571	FYB1	FYN-binding protein 1	1655	1424	1595	1689	1769	1763	1620	1670	0.9	1	1	1	0.9	0.9
PRPF4B_Y849	PRPF4B	Serine/threonine-protein kinase PRP4 homolog	46170	39723	30018	62767	31786	36864	26213	33981	0.9	0.7	1.4	1.2	0.8	1.1
TRA2B_Y235	TRA2B	Transformer-2 protein homolog beta	455	391	375	367	458	278	531	382	0.9	0.8	0.8	0.6	1.2	0.8
HNRNPA2B1_Y174	HNRNPA2B1	Heterogeneous nuclear ribonucleoproteins A2/B1	480	412	304	521	352	183	357	314	0.9	0.6	1.1	0.5	1	0.9
AHCY_Y193	AHCY	Adenosylhomocysteinase	4998	4286	5220	5311	5813	6332	5436	5872	0.9	1	1.1	1.1	0.9	1
SKAP1_Y142	SKAP1	Src kinase-associated phosphoprotein 1	5199	4459	4239	6996	4184	5215	3126	4431	0.9	0.8	1.3	1.2	0.7	1.1
YWHAZ_Y128	YWHAZ	14-3-3 protein zeta/delta	11119	9530	11769	13401	9677	12185	7611	9940	0.9	1.1	1.2	1.3	0.8	1
UMPS_Y37	UMPS	Uridine 5'-monophosphate synthase	2231	1912	1841	2872	2165	2410	1628	2154	0.9	0.8	1.3	1.1	0.8	1
EIF3B_Y339	EIF3B	Eukaryotic translation initiation factor 3 subunit B	6685	5727	7451	8023	4923	5969	4173	5048	0.9	1.1	1.2	1.2	0.8	1
TXK_Y91	TXK	Tyrosine-protein kinase TXK	2705	2316	1765	3207	2042	2513	1655	2041	0.9	0.7	1.2	1.2	0.8	1
FRG1_Y4	FRG1	Protein FRG1	4904	4198	6745	5259	5275	5934	4277	5147	0.9	1.4	1.1	1.1	0.8	1
MAPK12_Y185	MAPK12	Mitogen-activated protein kinase 12	629	538	787	701	819	964	618	723	0.9	1.3	1.1	1.2	0.8	0.9
FUBP1_Y58	FUBP1	Far upstream element-binding protein 1	1917	1638	1951	1691	1851	2000	1459	1701	0.9	1	0.9	1.1	0.8	0.9
C9orf129_Y418	C9orf129	Putative uncharacterized protein C9orf129	1627	1390	1203	1883	1278	1125	1256	1224	0.9	0.7	1.2	0.9	1	1
TNK2_Y827	TNK2	Activated CDC42 kinase 1	1917	1635	2676	1986	1734	1990	1495	1717	0.9	1.4	1	1.1	0.9	1
DYRK1A_Y321	DYRK1A	Dual specificity tyrosine-phosphorylation-regulated kinase 1A	17200	14643	16546	20826	12644	16198	10956	13558	0.9	1	1.2	1.3	0.9	1.1
AKNA_Y1224	AKNA	Microtubule organization protein AKNA	1861	1580	1772	2444	1245	1570	1111	1452	0.8	1	1.3	1.3	0.9	1.2
PLEC_Y3362	PLEC	Plectin	4410	3741	4746	4620	5084	4573	3882	3964	0.8	1.1	1	0.9	0.8	0.8
CLTC_Y1438	CLTC	Clathrin heavy chain 1	6462	5476	6215	7404	4918	6020	4444	4849	0.8	1	1.1	1.2	0.9	1
NCK1_Y339	NCK1	Cytoplasmic protein NCK1	2940	2489	2349	2502	2256	1847	2394	2259	0.8	0.8	0.9	0.8	1.1	1
NNT_Y373	NNT	NAD(P) transhydrogenase, mitochondrial	4509	3815	5169	5687	3838	5152	3190	3746	0.8	1.1	1.3	1.3	0.8	1
DRG2_Y37	DRG2	Developmentally-regulated GTP-binding protein 2	8068	6811	9807	9309	7314	8579	6476	7313	0.8	1.2	1.2	1.2	0.9	1
RBMX_Y206	RBMX	RNA-binding motif protein, X chromosome	5099	4303	5617	5071	5313	5773	4420	4809	0.8	1.1	1	1.1	0.8	0.9
LIME1_Y200	LIME1	Lck-interacting transmembrane adapter 1	13830	11669	12794	12753	24063	15943	25940	20709	0.8	0.9	0.9	0.7	1.1	0.9
CORO7_Y883	CORO7	Coronin-7	1581	1333	1895	1409	1477	1492	1348	1417	0.8	1.2	0.9	1	0.9	1
RELA_Y306	RELA	Transcription factor p65	4031	3397	3792	4725	3733	3401	3580	4062	0.8	0.9	1.2	0.9	1	1.1
CYFIP1_Y108	CYFIP1	Cytoplasmic FMR1-interacting protein 1	4399	3703	4597	4619	4042	4133	4093	4179	0.8	1	1	1	1	1
LDHB_Y240	LDHB	L-lactate dehydrogenase B chain	4231	3559	4199	5992	3549	4385	3059	3893	0.8	1	1.4	1.2	0.9	1.1
PXN_Y118	PXN	Paxillin	20716	17422	19279	21935	16311	17684	15255	16776	0.8	0.9	1.1	1.1	0.9	1
MAPK9_Y185	MAPK9	Mitogen-activated protein kinase 9	6784	5700	5277	7877	4255	6186	3476	4158	0.8	0.8	1.2	1.5	0.8	1
PSMB8_Y234	PSMB8	Proteasome subunit beta type-8	919	771	941	1129	573	684	600	688	0.8	1	1.2	1.2	1	1.2
DOCK2_Y212	DOCK2	Dedicator of cytokinesis protein 2	7837	6572	6500	7650	12401	9750	9694	9984	0.8	0.8	1	0.8	0.8	0.8
HIVEP2_Y1788	HIVEP2	Transcription factor HIVEP2	2000	1676	2121	1896	1891	1782	1720	1609	0.8	1.1	0.9	0.9	0.9	0.9
HCLS1_Y103	HCLS1	Hematopoietic lineage cell-specific protein	4149	3476	3359	4564	3119	3141	3005	3246	0.8	0.8	1.1	1	1	1
WIPI2_Y409	WIPI2	WD repeat domain phosphoinositide-interacting protein 2	582	487	709	596	592	604	577	593	0.8	1.2	1	1	1	1
MYH9_Y1460	MYH9	Myosin-9	913	763	740	1065	750	695	644	679	0.8	0.8	1.2	0.9	0.9	0.9
WDR44_Y446	WDR44	WD repeat-containing protein 44	1684	1407	1678	1607	1618	1652	1667	1774	0.8	1	1	1	1	1.1
LIME1_Y254	LIME1	Lck-interacting transmembrane adapter 1	11185	9343	5679	12002	13753	9567	13707	11592	0.8	0.5	1.1	0.7	1	0.8
FYN_Y28	FYN	Tyrosine-protein kinase Fyn	2472	2064	2347	2064	1609	1396	1597	1717	0.8	0.9	0.8	0.9	1	1.1
G6PD_Y503	G6PD	Glucose-6-phosphate 1-dehydrogenase	3308	2763	3365	3521	3470	4043	3956	3924	0.8	1	1.1	1.2	1.1	1.1
SZT2_Y2127	SZT2	KICSTOR complex protein SZT2	775	646	730	982	906	835	819	810	0.8	0.9	1.3	0.9	0.9	0.9
CASS4_Y350	CASS4	Cas scaffolding protein family member 4	4595	3832	4795	4613	6315	7152	6299	6805	0.8	1	1	1.1	1	1.1
VIM_Y53	VIM	Vimentin	3062	2547	3608	3452	2706	3066	2541	2975	0.8	1.2	1.1	1.1	0.9	1.1
VIM_Y61	VIM	Vimentin	3062	2547	3608	3452	2706	3066	2541	2975	0.8	1.2	1.1	1.1	0.9	1.1
HNRNPUL1_Y124	HNRNPUL1	Heterogeneous nuclear ribonucleoprotein U-like protein 1	1620	1346	1500	1816	1900	1770	1532	1646	0.8	0.9	1.1	0.9	0.8	0.9
EHD1_Y339	EHD1	EH domain-containing protein 1	15040	12497	9068	20115	14243	14955	9812	11845	0.8	0.6	1.3	1	0.7	0.8
HNRNPM_Y64	HNRNPM	Heterogeneous nuclear ribonucleoprotein M	5938	4931	5875	5803	6020	5273	4556	5422	0.8	1	1	0.9	0.8	0.9
FYN_Y28	FYN	Tyrosine-protein kinase Fyn	781	648	842	699	606	646	615	631	0.8	1.1	0.9	1.1	1	1
DOCK8_Y883	DOCK8	Dedicator of cytokinesis protein 8	377	313	264	513	129	233	221	217	0.8	0.7	1.4	1.8	1.7	1.7
SIT1_Y169	SIT1	Signaling threshold-regulating transmembrane adapter 1	2755	2283	2267	2873	2770	2375	3785	2331	0.8	0.8	1	0.9	1.4	0.8
ZC3H18_Y385	ZC3H18	Zinc finger CCCH domain-containing protein 18	1098	909	1058	1027	847	714	863	848	0.8	1	0.9	0.8	1	1
JAK3_Y785	JAK3	Tyrosine-protein kinase JAK3	7833	6480	4697	11081	6112	7228	3888	6124	0.8	0.6	1.4	1.2	0.6	1
PRAG1_Y413	PRAG1	Inactive tyrosine-protein kinase PRAG1	6575	5430	5493	6023	5465	4735	5090	5081	0.8	0.8	0.9	0.9	0.9	0.9
CD164_Y194	CD164	Sialomucin core protein 24	1525	1257	2265	1665	1323	1376	1610	1494	0.8	1.5	1.1	1	1.2	1.1
BRK1_Y63	BRK1	Protein BRICK1	4194	3457	4426	5293	2233	2824	1968	2485	0.8	1.1	1.3	1.3	0.9	1.1
BCR_Y246	BCR	Breakpoint cluster region protein	1013	833	1297	967	525	523	454	586	0.8	1.3	1	1	0.9	1.1
STAT4_Y693	STAT4	Signal transducer and activator of transcription 4	13083	10745	7627	16647	6405	7442	3631	6166	0.8	0.6	1.3	1.2	0.6	1
YTHDC1_Y100	YTHDC1	YTH domain-containing protein 1	573	470	469	534	584	497	521	561	0.8	0.8	0.9	0.9	0.9	1
EEF1A1_Y141	EEF1A1	Elongation factor 1-alpha 1	3569	2928	3056	4509	2406	2899	1959	2440	0.8	0.9	1.3	1.2	0.8	1
CEP135_Y683	CEP135	Centrosomal protein of 135 kDa	329	270	325	344	178	198	228	239	0.8	1	1	1.1	1.3	1.3
PAG1_Y317	PAG1	Phosphoprotein associated with glycosphingolipid-enriched microdomains 1	31300	25582	22978	29076	30952	24705	26590	30819	0.8	0.7	0.9	0.8	0.9	1
ZAP70_Y126	ZAP70	Tyrosine-protein kinase ZAP-70	5575	4550	5365	6286	5298	4289	4261	4510	0.8	1	1.1	0.8	0.8	0.9
PTPRA_Y798	PTPRA	Receptor-type tyrosine-protein phosphatase alpha	2620	2138	1562	2039	2249	1627	2014	2204	0.8	0.6	0.8	0.7	0.9	1
FCER1G_Y76	FCER1G	High affinity immunoglobulin epsilon receptor subunit gamma	1902	1550	2123	1753	2145	2054	2617	1713	0.8	1.1	0.9	1	1.2	0.8
DOCK11_Y1188	DOCK11	Dedicator of cytokinesis protein 11	998	813	1062	1108	1077	1041	875	970	0.8	1.1	1.1	1	0.8	0.9
MAPRE1_Y6	MAPRE1	Microtubule-associated protein RP/EB family member 1	503	410	463	625	469	482	402	425	0.8	0.9	1.2	1	0.9	0.9
INSR_Y1189	INSR	Insulin receptor	2585	2100	2015	2291	2774	2039	1946	1955	0.8	0.8	0.9	0.7	0.7	0.7
EIF3D_Y50	EIF3D	Eukaryotic translation initiation factor 3 subunit D	7841	6366	8001	8902	6109	6940	5830	6520	0.8	1	1.1	1.1	1	1.1
ACTR3_Y202	ACTR3	Actin-related protein 3	5535	4492	3435	6596	3720	4514	2419	4270	0.8	0.6	1.2	1.2	0.7	1.1
JAK2_Y570	JAK2	Tyrosine-protein kinase JAK2	33592	27172	26220	40504	14969	17228	11964	15826	0.8	0.8	1.2	1.2	0.8	1.1
LCK_Y505	LCK	Tyrosine-protein kinase Lck	338	273	232	297	385	398	287	375	0.8	0.7	0.9	1	0.7	1
ACTB_Y198	ACTB	Actin, cytoplasmic 1	12060	9750	11713	14332	10938	11828	8492	10740	0.8	1	1.2	1.1	0.8	1
PECR_Y179	PECR	Peroxisomal trans-2-enoyl-CoA reductase	7103	5739	6751	8189	5755	6813	5108	6164	0.8	1	1.2	1.2	0.9	1.1
ESYT1_Y121	ESYT1	Extended synaptotagmin-1	855	691	775	879	594	518	678	704	0.8	0.9	1	0.9	1.1	1.2
HNRNPUL2_Y706	HNRNPUL2	Heterogeneous nuclear ribonucleoprotein U-like protein 2	4450	3592	5957	4365	4585	4939	3446	4227	0.8	1.3	1	1.1	0.8	0.9
MOB1B_Y26	MOB1B	MOB kinase activator 1B	4334	3488	6473	4342	5355	6694	4503	4647	0.8	1.5	1	1.2	0.8	0.9
PPP1R12A_Y911	PPP1R12A	Protein phosphatase 1 regulatory subunit 12A	3763	3026	3558	3606	3331	3217	3210	3575	0.8	0.9	1	1	1	1.1
CBFB_Y85	CBFB	Core-binding factor subunit beta	2073	1664	1933	2043	2513	1903	2051	1952	0.8	0.9	1	0.8	0.8	0.8
G6PD_Y401	G6PD	Glucose-6-phosphate 1-dehydrogenase	1142	917	1192	1321	1344	1296	1590	1759	0.8	1	1.2	1	1.2	1.3
BRI3_Y57	BRI3	Brain protein I3	889	713	865	938	710	785	786	873	0.8	1	1.1	1.1	1.1	1.2
YIPF5_Y42	YIPF5	Protein YIPF5	665	533	521	656	280	276	385	441	0.8	0.8	1	1	1.4	1.6
ZBTB11_Y517	ZBTB11	Zinc finger and BTB domain-containing protein 11	1202	963	1269	1220	1190	1172	1008	1104	0.8	1.1	1	1	0.8	0.9
ALMS1_Y3809	ALMS1	Alstrom syndrome protein 1	3422	2740	3595	3773	2566	2478	2444	2826	0.8	1.1	1.1	1	1	1.1
EEF1A1_Y29	EEF1A1	Elongation factor 1-alpha 1	9109	7278	8799	12267	6110	7847	5179	6572	0.8	1	1.3	1.3	0.8	1.1
RPSA_Y139	RPSA	40S ribosomal protein SA	26072	20796	19838	34085	17013	20085	13097	18083	0.8	0.8	1.3	1.2	0.8	1.1
FYB1_Y4	FYB1	FYN-binding protein 1	2872	2270	3067	2826	2291	2268	2341	2233	0.8	1.1	1	1	1	1
ABL1_Y439	ABL1	Tyrosine-protein kinase ABL1	3263	2573	2932	3559	3037	2436	3135	3214	0.8	0.9	1.1	0.8	1	1.1
CCT4_Y269	CCT4	T-complex protein 1 subunit delta	1195	941	1256	990	973	900	916	992	0.8	1.1	0.8	0.9	0.9	1
PRKCD_Y374	PRKCD	Protein kinase C delta type	2673	2104	2696	3274	1712	2158	1405	1785	0.8	1	1.2	1.3	0.8	1
RBM8A_Y54	RBM8A	RNA-binding protein 8A	288	227	261	242	381	247	262	257	0.8	0.9	0.8	0.6	0.7	0.7
EPHA3_Y833	EPHA3	Ephrin type-A receptor 3	1876	1476	1496	1497	1279	1031	1520	1080	0.8	0.8	0.8	0.8	1.2	0.8
FCMR_Y315	FCMR	Fas apoptotic inhibitory molecule 3	1008	793	925	918	1153	663	2686	1106	0.8	0.9	0.9	0.6	2.3	1
EEF1A1_Y177	EEF1A1	Elongation factor 1-alpha 1	5960	4674	5390	6317	4717	4853	4438	4494	0.8	0.9	1.1	1	0.9	1
BUD23_Y272	BUD23	Probable 18S rRNA (guanine-N(7))-methyltransferase	517	405	450	528	373	420	408	442	0.8	0.9	1	1.1	1.1	1.2
TARS1_Y298	TARS1	Threonine--tRNA ligase 1, cytoplasmic	2919	2275	2539	3649	2519	3188	1827	2593	0.8	0.9	1.2	1.3	0.7	1
NAXD_Y85	NAXD	ATP-dependent (S)-NAD(P)H-hydrate dehydratase	30054	23380	22789	40531	20858	24540	17585	25233	0.8	0.8	1.3	1.2	0.8	1.2
PIK3R1_Y556	PIK3R1	Phosphatidylinositol 3-kinase regulatory subunit alpha	2616	2031	2389	2661	1556	1557	1566	1779	0.8	0.9	1	1	1	1.1
ARHGEF6_Y644	ARHGEF6	Rho guanine nucleotide exchange factor 6	14614	11343	16392	15351	13482	13219	11296	13480	0.8	1.1	1.1	1	0.8	1
RPL28_Y77	RPL28	60S ribosomal protein L28	1347	1045	861	1171	3033	2597	3120	2156	0.8	0.6	0.9	0.9	1	0.7
CTCF_Y407	CTCF	Transcriptional repressor CTCF	1152	892	1073	1343	746	797	699	751	0.8	0.9	1.2	1.1	0.9	1
TNK2_Y284	TNK2	Activated CDC42 kinase 1	818	631	686	775	485	603	508	491	0.8	0.8	0.9	1.2	1	1
PHKB_Y338	PHKB	Phosphorylase b kinase regulatory subunit beta	732	564	690	948	486	596	483	581	0.8	0.9	1.3	1.2	1	1.2
H3C4_Y42	H3C4	Histone H3.1	2952	2275	2566	2866	1718	2444	1551	1994	0.8	0.9	1	1.4	0.9	1.2
RPS3_Y120	RPS3	40S ribosomal protein S3	937	720	974	1057	805	772	850	799	0.8	1	1.1	1	1.1	1
DCXR_Y149	DCXR	L-xylulose reductase	4095	3148	2952	5961	2891	3209	3438	3876	0.8	0.7	1.5	1.1	1.2	1.3
MAPK14_Y182	MAPK14	Mitogen-activated protein kinase 14	1487	1143	1747	1646	1112	1308	1656	1395	0.8	1.2	1.1	1.2	1.5	1.3
IRS2_Y742	IRS2	Insulin receptor substrate 2	234	180	181	262	206	141	190	193	0.8	0.8	1.1	0.7	0.9	0.9
DDX17_Y580	DDX17	Probable ATP-dependent RNA helicase DDX17	100	77	73	70	130	69	120	72	0.8	0.7	0.7	0.5	0.9	0.6
ARHGDIA_Y133	ARHGDIA	Rho GDP-dissociation inhibitor 1	3545	2708	3076	4592	1350	1510	1779	2300	0.8	0.9	1.3	1.1	1.3	1.7
GSK3A_Y216	GSK3A	Glycogen synthase kinase-3 alpha	22590	17242	23044	26383	15135	17142	14775	16126	0.8	1	1.2	1.1	1	1.1
RPTOR_Y723	RPTOR	Regulatory-associated protein of mTOR	2038	1554	1905	2096	1881	1781	1989	2050	0.8	0.9	1	0.9	1.1	1.1
VIM_Y61	VIM	Vimentin	5980	4547	5648	5589	3599	3248	4044	4043	0.8	0.9	0.9	0.9	1.1	1.1
VCL_Y822	VCL	Vinculin	19584	14853	19004	22865	11694	14634	9070	11315	0.8	1	1.2	1.3	0.8	1
ANXA6_Y302	ANXA6	Annexin A6	2399	1812	2633	2564	2179	2339	2087	2264	0.8	1.1	1.1	1.1	1	1
PSMA2_Y57	PSMA2	Proteasome subunit alpha type-2	2442	1841	2430	2887	1941	2292	1803	2012	0.8	1	1.2	1.2	0.9	1
RPS16_Y82	RPS16	40S ribosomal protein S16	8995	6779	7220	10105	8160	7956	8476	6978	0.8	0.8	1.1	1	1	0.9
KLHL12_Y512	KLHL12	Kelch-like protein 12	526	395	428	480	320	348	362	383	0.8	0.8	0.9	1.1	1.1	1.2
HIPK3_Y359	HIPK3	Homeodomain-interacting protein kinase 3	3699	2774	4092	4300	3849	3620	3216	3724	0.7	1.1	1.2	0.9	0.8	1
H4C2_Y89	H4C2	Histone H4	2983	2237	2425	2802	2355	2914	2059	2669	0.7	0.8	0.9	1.2	0.9	1.1
CAP1_Y354	CAP1	Adenylyl cyclase-associated protein 1	5390	4007	5068	5846	3829	4325	3542	4286	0.7	0.9	1.1	1.1	0.9	1.1
ALKBH3_Y278	ALKBH3	Alpha-ketoglutarate-dependent dioxygenase alkB homolog 3	585	434	490	562	319	396	359	363	0.7	0.8	1	1.2	1.1	1.1
HNRNPUL2_Y741	HNRNPUL2	Heterogeneous nuclear ribonucleoprotein U-like protein 2	858	636	691	946	660	723	702	714	0.7	0.8	1.1	1.1	1.1	1.1
PGAM2_Y92	PGAM2	Phosphoglycerate mutase 2	16211	12020	13898	20404	10504	10755	10181	11463	0.7	0.9	1.3	1	1	1.1
HIPK1_Y361	HIPK1	Homeodomain-interacting protein kinase 1	4872	3599	4921	6296	3395	4091	4053	4205	0.7	1	1.3	1.2	1.2	1.2
FUS_Y468	FUS	RNA-binding protein FUS	301	221	253	308	353	314	270	291	0.7	0.8	1	0.9	0.8	0.8
ACOT7_Y194	ACOT7	Cytosolic acyl coenzyme A thioester hydrolase	2391	1756	2161	2702	1118	1240	1077	1219	0.7	0.9	1.1	1.1	1	1.1
IKZF3_Y96	IKZF3	Zinc finger protein Aiolos	2927	2132	2852	2932	3903	3634	2950	3733	0.7	1	1	0.9	0.8	1
DYRK2_Y264	DYRK2	Dual specificity tyrosine-phosphorylation-regulated kinase 2	1452	1057	1709	1851	888	905	963	1128	0.7	1.2	1.3	1	1.1	1.3
ILF3_Y893	ILF3	Interleukin enhancer-binding factor 3	151	109	119	167	86	100	88	113	0.7	0.8	1.1	1.2	1	1.3
STAT6_Y641	STAT6	Signal transducer and activator of transcription 6	21485	15385	15095	23401	5776	6791	5391	5762	0.7	0.7	1.1	1.2	0.9	1
H1-4_Y72	H1-4	Histone H1.4	3461	2477	3389	3100	2604	3304	2278	2673	0.7	1	0.9	1.3	0.9	1
TKT_Y275	TKT	Transketolase	10303	7336	5549	13466	5902	6309	3903	6323	0.7	0.5	1.3	1.1	0.7	1.1
RASSF1_Y259	RASSF1	Ras association domain-containing protein 1	858	604	729	980	526	589	496	634	0.7	0.8	1.1	1.1	0.9	1.2
SLAMF6_Y285	SLAMF6	SLAM family member 6	4873	3420	2519	6210	2661	3266	2511	2586	0.7	0.5	1.3	1.2	0.9	1
VIM_Y38	VIM	Vimentin	925	648	1002	972	766	718	678	626	0.7	1.1	1.1	0.9	0.9	0.8
CBL_Y674	CBL	E3 ubiquitin-protein ligase CBL	57197	39918	52608	52707	53132	46446	59420	63466	0.7	0.9	0.9	0.9	1.1	1.2
STAT1_Y701	STAT1	Signal transducer and activator of transcription 1-alpha/beta	5945	4115	6834	8140	1766	1867	1334	2052	0.7	1.1	1.4	1.1	0.8	1.2
H4C2_Y73	H4C2	Histone H4	2466	1690	1863	2036	1952	1950	1771	2250	0.7	0.8	0.8	1	0.9	1.2
GIMAP4_Y290	GIMAP4	GTPase IMAP family member 4	4529	3054	7118	5310	2646	2200	3322	2582	0.7	1.6	1.2	0.8	1.3	1
STAT5A_Y694	STAT5A	Signal transducer and activator of transcription 5A	17826	11173	17117	19308	6451	7620	5303	6623	0.6	1	1.1	1.2	0.8	1
STAT3_Y705	STAT3	Signal transducer and activator of transcription 3	1922	1018	832	2437	62	85	119	154	0.5	0.4	1.3	1.4	1.9	2.5

## Sheet: CD8_phosphorylation_serThr_Data
Phosphorylation Site	Gene Symbol	CD8_Control	CD8_TsPep	CD8_TsEV	Fold change (TsEVControl)
PTPN6_S582	PTPN6	140000	210000	170000	1.21429
CNK3_S351	CNK3	1300000	2000000	1500000	1.15385
CD4_S433	CD4	140000	110000	92000	0.657143
ANKRD11_S2374	ANKRD11	58000	110000	94000	1.62069
DDX46_S771	DDX46	260000	300000	280000	1.07692
TUT1_S644	TUT1	23000	43000	31000	1.34783
CTDSPL2_S9	CTDSPL2	600000	1400000	1000000	1.66667
SMARCA4_S1417	SMARCA4	210000	560000	320000	1.52381
WAC_S12	WAC	310000	510000	440000	1.41935
DNAJC8_S35	DNAJC8	4800000	4800000	4100000	0.854167
NUP153_S614	NUP153	370000	420000	380000	1.02703
ACIN1_S698	ACIN1	18000	42000	26000	1.44444
PLEC_S4406	PLEC	280000	250000	280000	1
SPN_S291	SPN	1700000	1500000	1600000	0.941176
PML_S480	PML	210000	320000	260000	1.2381
TESPA1_S467	TESPA1	430000	420000	420000	0.976744
CCR6_S353	CCR6	550000	520000	500000	0.909091
IRF2_S339	IRF2	770000	980000	810000	1.05195
SOS1_S1161	SOS1	400000	460000	470000	1.175
ZC3H14_S390	ZC3H14	4200000	4300000	4600000	1.09524
PRPF6_S143	PRPF6	170000	160000	170000	1
CARMIL2_S1226	CARMIL2	500000	580000	490000	0.98
TNFRSF14_S240	TNFRSF14	1100000	1000000	940000	0.854545
SERBP1_S330	SERBP1	4800000	4600000	4700000	0.979167
SNW1_S518	SNW1	79000	130000	96000	1.21519
KDM2B_S768	KDM2B	31000	50000	44000	1.41935
ZC3H14_S132	ZC3H14	140000	250000	200000	1.42857
PI4KAP2_S1828	PI4KAP2	89000	230000	120000	1.34831
HMGN1_S8	HMGN1	120000000	110000000	120000000	1
WASHC2A_S352	WASHC2A	170000	150000	160000	0.941176
PML_S493	PML	590000	910000	760000	1.28814
ANKS1A_S620	ANKS1A	180000	190000	170000	0.944444
TPD52_S176	TPD52	590000	450000	400000	0.677966
CWC25_S337	CWC25	990000	960000	1000000	1.0101
ASPSCR1_S287	ASPSCR1	14000	13000	13000	0.928571
NCL_T583	NCL	440000	510000	520000	1.18182
YTHDF2_S394	YTHDF2	510000	450000	440000	0.862745
TAF15_S375	TAF15	42000	51000	53000	1.2619
PPP3CC_S463	PPP3CC	110000	120000	100000	0.909091
WBP11_S600	WBP11	6900000	7100000	7400000	1.07246
ACIN1_S400	ACIN1	77000	80000	72000	0.935065
IL16_S966	IL16	6900000	6700000	6100000	0.884058
NCKAP5_S250	NCKAP5	320000	460000	420000	1.3125
SLC16A1_S213	SLC16A1	1600000	2600000	2100000	1.3125
UPF3A_S382	UPF3A	230000	330000	300000	1.30435
DDI2_S194	DDI2	8400	13000	12000	1.42857
ARPC1B_S310	ARPC1B	270000	270000	260000	0.962963
PHF2_S625	PHF2	1900000	1800000	1900000	1
MEN1_S492	MEN1	750000	960000	910000	1.21333
CNOT3_S291	CNOT3	270000	410000	330000	1.22222
SGTA_S305	SGTA	110000	200000	160000	1.45455
SASH3_S97	SASH3	150000	140000	120000	0.8
CBX3_S93	CBX3	1800000	2500000	2100000	1.16667
PLCH2_S595	PLCH2	170000	180000	160000	0.941176
FUNDC2_S151	FUNDC2	4100000	3700000	3700000	0.902439
U2SURP_S244	U2SURP	240000	320000	300000	1.25
YJU2_S179	YJU2	350000	480000	480000	1.37143
RIPOR2_S166	RIPOR2	120000	140000	130000	1.08333
RGS19_S65	RGS19	430000	420000	390000	0.906977
CMTM7_S16	CMTM7	23000	16000	20000	0.869565
TPD52_S171	TPD52	5800000	4900000	4900000	0.844828
FAM76B_S227	FAM76B	130000	120000	130000	1
NOP56_S591	NOP56	2600000	4000000	3500000	1.34615
RGS19_S62	RGS19	210000	240000	210000	1
CDKN2AIP_S132	CDKN2AIP	4300000	4600000	4900000	1.13953
USP8_S641	USP8	60000	110000	94000	1.56667
IL16_S845	IL16	4700000	5400000	5100000	1.08511
LYAR_S276	LYAR	2500000	5500000	4000000	1.6
TASOR_S344	TASOR	110000	210000	160000	1.45455
PTGER2_S240	PTGER2	730000	820000	730000	1
TESPA1_S340	TESPA1	270000	240000	270000	1
NFATC2_S53	NFATC2	130000	110000	130000	1
CAMK2G_T287	CAMK2G	900000	770000	550000	0.611111
DENND4C_S1225	DENND4C	430000	420000	390000	0.906977
SNX2_S226	SNX2	380000	390000	350000	0.921053
CIC_S1373	CIC	64000	51000	55000	0.859375
CUX1_S1496	CUX1	180000	140000	170000	0.944444
BCL11B_S13	BCL11B	120000	180000	150000	1.25
HMGN1_S7	HMGN1	8300000	11000000	9800000	1.18072
ZC3H13_S1364	ZC3H13	330000	300000	340000	1.0303
STK17B_S12	STK17B	210000	200000	210000	1
AKTIP_S16	AKTIP	160000	260000	200000	1.25
THRAP3_S444	THRAP3	570000	550000	510000	0.894737
ZBTB1_S301	ZBTB1	88000	130000	100000	1.13636
BTAF1_S224	BTAF1	150000	270000	240000	1.6
RNF113A_S6	RNF113A	930000	780000	920000	0.989247
IQGAP1_S1443	IQGAP1	510000	490000	460000	0.901961
TPD52L2_S166	TPD52L2	4900000	4600000	3000000	0.612245
ELF1_S333	ELF1	270000	370000	350000	1.2963
ADAT1_S191	ADAT1	2000000	2400000	2100000	1.05
VPS4B_S57	VPS4B	360000	430000	380000	1.05556
ARHGAP30_S709	ARHGAP30	1100000	1200000	1100000	1
AFDN_S1721	AFDN	79000	69000	74000	0.936709
PRKCQ_S685	PRKCQ	84000	69000	60000	0.714286
SMARCC1_S319	SMARCC1	85000	140000	130000	1.52941
L3MBTL3_S217	L3MBTL3	120000	130000	130000	1.08333
PHF2_S929	PHF2	420000	390000	420000	1
RBM5_S37	RBM5	300000	540000	450000	1.5
PAG1_S201	PAG1	6900000	7300000	6600000	0.956522
DEAF1_T312	DEAF1	480000	390000	440000	0.916667
IKZF3_S438	IKZF3	560000	580000	560000	1
NIN_S152	NIN	540000	560000	580000	1.07407
TRIP12_S1078	TRIP12	520000	850000	660000	1.26923
ARHGEF7_S694	ARHGEF7	4100000	4600000	4100000	1
ZC3H14_S129	ZC3H14	90000	170000	120000	1.33333
PRKD3_S731	PRKD3	1500000	1400000	1300000	0.866667
RESF1_T1688	RESF1	23000	42000	25000	1.08696
FBXO38_S623	FBXO38	870000	2000000	1500000	1.72414
MATR3_T150	MATR3	1700000	1800000	1600000	0.941176
SAFB_S395	SAFB	710000	1100000	1000000	1.40845
ZC3HC1_T372	ZC3HC1	440000	390000	370000	0.840909
ZNF831_S439	ZNF831	240000	200000	220000	0.916667
INO80_S468	INO80	280000	260000	280000	1
TAGAP_S415	TAGAP	210000	200000	210000	1
GGA2_S177	GGA2	51000	55000	57000	1.11765
RAPGEF6_S1427	RAPGEF6	590000	1100000	840000	1.42373
PPP3CA_S462	PPP3CA	69000	84000	78000	1.13043
TRIM28_S489	TRIM28	890000	860000	910000	1.02247
MYH9_S1916	MYH9	8400000	11000000	9200000	1.09524
DLGAP4_T714	DLGAP4	66000	99000	75000	1.13636
PARP10_S431	PARP10	560000	480000	550000	0.982143
PHF2_S1056	PHF2	740000	1800000	1200000	1.62162
F11R_S287	F11R	180000	160000	170000	0.944444
LRBA_S1488	LRBA	170000	150000	150000	0.882353
PIK3C2A_S259	PIK3C2A	210000	180000	210000	1
EHMT2_S246	EHMT2	340000	330000	320000	0.941176
SSR3_S105	SSR3	4200000	7200000	5400000	1.28571
RPP30_S251	RPP30	1100000	1000000	1000000	0.909091
CD226_S290	CD226	900000	760000	810000	0.9
TMPO_S433	TMPO	430000	400000	400000	0.930233
KMT5C_T416	KMT5C	8300	8600	13000	1.56627
CHRAC1_S124	CHRAC1	130000	290000	220000	1.69231
DGKZ_S705	DGKZ	1100000	1600000	1300000	1.18182
IWS1_T721	IWS1	64000	130000	100000	1.5625
BAZ1B_S189	BAZ1B	61000	89000	71000	1.16393
POU2F1_S385	POU2F1	2000000	2000000	2300000	1.15
UBAP1_S146	UBAP1	300000	250000	270000	0.9
DBNL_T291	DBNL	630000	570000	440000	0.698413
TLE4_S222	TLE4	840000	2300000	1600000	1.90476
FAM126B_S508	FAM126B	25000	19000	22000	0.88
SUN2_S12	SUN2	6300000	6700000	7100000	1.12698
RPS28_S23	RPS28	150000	230000	170000	1.13333
PSD4_S1013	PSD4	3700000	3600000	3200000	0.864865
RBM15_S722	RBM15	210000	310000	320000	1.52381
PDCD4_S68	PDCD4	46000	43000	45000	0.978261
SPCS2_S11	SPCS2	10000	13000	9500	0.95
IKZF1_S215	IKZF1	360000	470000	450000	1.25
NUP50_T219	NUP50	140000	120000	140000	1
ARHGAP25_S378	ARHGAP25	2400000	2500000	2300000	0.958333
ANKRD11_S1225	ANKRD11	180000	310000	240000	1.33333
KDM2B_S795	KDM2B	2600000	2800000	2800000	1.07692
DTNBP1_S297	DTNBP1	300000	410000	360000	1.2
NUP153_S338	NUP153	510000	480000	490000	0.960784
CHD6_S1839	CHD6	200000	180000	210000	1.05
SLC2A1_S226	SLC2A1	120000	130000	110000	0.916667
NCOA6_S2043	NCOA6	110000	140000	140000	1.27273
IRF2BPL_S334	IRF2BPL	180000	320000	250000	1.38889
PTDSS1_S11	PTDSS1	2200000	2000000	2300000	1.04545
RLIM_S164	RLIM	69000	130000	96000	1.3913
UBAP2L_T495	UBAP2L	3200000	6700000	4500000	1.40625
AHNAK_S5110	AHNAK	1200000	1100000	1200000	1
SAFB2_S513	SAFB2	1500000	1200000	1400000	0.933333
TESPA1_T306	TESPA1	390000	630000	520000	1.33333
NOP56_S563	NOP56	320000	220000	220000	0.6875
INPP5D_T963	INPP5D	350000	300000	320000	0.914286
CDKN2AIP_S131	CDKN2AIP	2400000	2600000	2600000	1.08333
TRMT9B_S315	TRMT9B	100000	250000	170000	1.7
CAMK2D_T287	CAMK2D	530000	530000	410000	0.773585
RALGAPA1_T754	RALGAPA1	1000000	930000	750000	0.75
UBASH3A_S13	UBASH3A	810000	710000	710000	0.876543
RASA3_S809	RASA3	6300000	7400000	7200000	1.14286
RPL19_S189	RPL19	560000	530000	520000	0.928571
NCBP1_S7	NCBP1	320000	480000	430000	1.34375
LRRC47_S275	LRRC47	99000	150000	120000	1.21212
LRRC41_S326	LRRC41	1800000	2000000	2100000	1.16667
MYO1F_S939	MYO1F	63000	180000	120000	1.90476
ATF2_S90	ATF2	190000	190000	170000	0.894737
ZMYND11_S403	ZMYND11	740000	820000	810000	1.09459
PFKL_S775	PFKL	2000000	2000000	2200000	1.1
CCDC82_S13	CCDC82	970000	2300000	1700000	1.75258
RBM15_S686	RBM15	520000	1000000	780000	1.5
PHF2_T907	PHF2	710000	860000	800000	1.12676
TCEANC2_S119	TCEANC2	420000	470000	440000	1.04762
KDM3B_S278	KDM3B	3000000	5000000	4300000	1.43333
OXSR1_S359	OXSR1	230000	220000	250000	1.08696
SUN2_S19	SUN2	510000	610000	620000	1.21569
HCLS1_S62	HCLS1	3300000	3200000	2700000	0.818182
TRA2A_S236	TRA2A	2200000	3000000	2800000	1.27273
KMT2A_S308	KMT2A	99000	200000	140000	1.41414
CD8A_S231	CD8A	1700000	1700000	1500000	0.882353
RAI1_T1136	RAI1	220000	380000	280000	1.27273
CCR5_S337	CCR5	1600000	1800000	1600000	1
ZNF638_S383	ZNF638	240000	250000	230000	0.958333
PDE3B_S280	PDE3B	50000	39000	43000	0.86
INTS1_S1318	INTS1	1800000	2900000	2600000	1.44444
RCSD1_S83	RCSD1	20000000	18000000	18000000	0.9
GTF2I_S103	GTF2I	1000000	950000	1000000	1
PRKCE_S368	PRKCE	130000	120000	110000	0.846154
EMSY_S193	EMSY	730000	1500000	1100000	1.50685
CIC_S700	CIC	97000	150000	95000	0.979381
ZFP90_S539	ZFP90	110000	120000	150000	1.36364
ELOA_S163	ELOA	320000	330000	350000	1.09375
ARGLU1_S94	ARGLU1	1400000	2100000	1800000	1.28571
NCBP1_S22	NCBP1	8500000	7500000	9500000	1.11765
FOXN3_S432	FOXN3	240000	240000	230000	0.958333
HIVEP2_S374	HIVEP2	770000	770000	760000	0.987013
RBM14_S618	RBM14	4700000	5500000	4600000	0.978723
ZC3H13_S1197	ZC3H13	240000	200000	220000	0.916667
CD44_S697	CD44	3400000	4400000	3700000	1.08824
ABI1_S222	ABI1	610000	1000000	780000	1.27869
USP5_T623	USP5	220000	200000	220000	1
LMNB1_T20	LMNB1	2600000	2600000	2700000	1.03846
RBM26_S164	RBM26	3300000	5000000	4400000	1.33333
CDK13_S260	CDK13	48000	87000	65000	1.35417
DDX17_S599	DDX17	6100000	14000000	10000000	1.63934
USP24_S1943	USP24	180000	280000	240000	1.33333
GOLGA3_S983	GOLGA3	480000	480000	500000	1.04167
NELFE_T91	NELFE	1900000	3700000	3300000	1.73684
ZC3HC1_S321	ZC3HC1	700000	620000	680000	0.971429
GOPC_S461	GOPC	330000	330000	330000	1
MECP2_S313	MECP2	310000	310000	310000	1
GEMIN8_S185	GEMIN8	350000	410000	380000	1.08571
VIM_S7	VIM	1800000	3400000	2600000	1.44444
MADD_S818	MADD	220000	320000	290000	1.31818
TENT4B_S484	TENT4B	380000	440000	430000	1.13158
MAPRE2_S223	MAPRE2	3700000	4500000	3900000	1.05405
ATAD1_S317	ATAD1	120000	130000	140000	1.16667
APOBR_S175	APOBR	2800000	2300000	2600000	0.928571
ANP32D_S17	ANP32D	5300000	6800000	7000000	1.32075
AGAP2_S927	AGAP2	520000	470000	480000	0.923077
VASP_T335	VASP	130000	140000	140000	1.07692
RFTN1_S250	RFTN1	330000	300000	310000	0.939394
NCBP1_T27	NCBP1	6900000	7000000	7700000	1.11594
SUB1_S55	SUB1	490000	650000	600000	1.22449
THRAP3_S575	THRAP3	2300000	2100000	2200000	0.956522
TBC1D9B_S275	TBC1D9B	1500000	1800000	1700000	1.13333
ZBTB1_T306	ZBTB1	460000	410000	430000	0.934783
TBC1D22B_S154	TBC1D22B	19000	18000	20000	1.05263
MAPK1_Y187	MAPK1	200000	190000	190000	0.95
NCOA7_S441	NCOA7	1100000	1200000	1100000	1
IWS1_S720	IWS1	400000	700000	600000	1.5
STK10_T952	STK10	2300000	2400000	2400000	1.04348
GIGYF1_S193	GIGYF1	93000	110000	99000	1.06452
IGHMBP2_S677	IGHMBP2	150000	270000	190000	1.26667
NOSIP_S36	NOSIP	700000	710000	690000	0.985714
CIC_S1173	CIC	250000	390000	300000	1.2
SMC3_S1074	SMC3	130000	240000	190000	1.46154
NBEAL2_T1867	NBEAL2	86000	63000	76000	0.883721
MPP7_S313	MPP7	210000	180000	160000	0.761905
MED1_S588	MED1	110000	120000	130000	1.18182
HLCS_S79	HLCS	60000	130000	93000	1.55
OPTN_T525	OPTN	1200000	1200000	1300000	1.08333
LIMA1_S604	LIMA1	820000	690000	720000	0.878049
LRCH4_S380	LRCH4	250000	250000	240000	0.96
DKC1_S21	DKC1	350000	300000	330000	0.942857
TOP2B_S1576	TOP2B	120000	110000	110000	0.916667
PTBP3_S56	PTBP3	200000	370000	280000	1.4
MSL2_S347	MSL2	240000	220000	230000	0.958333
AKNA_T986	AKNA	78000	120000	100000	1.28205
PHF23_S124	PHF23	150000	160000	150000	1
CIC_S739	CIC	1200000	1100000	1200000	1
LBH_S63	LBH	2900000	3600000	3300000	1.13793
SART3_S795	SART3	520000	480000	490000	0.942308
CLINT1_S227	CLINT1	41000	80000	59000	1.43902
USP36_S75	USP36	48000	88000	66000	1.375
RRP1B_S735	RRP1B	380000	370000	380000	1
TOM1_S160	TOM1	84000	68000	86000	1.02381
OAS2_S715	OAS2	230000	250000	250000	1.08696
HMGN2_S29	HMGN2	860000	1100000	920000	1.06977
MYCBP2_S2687	MYCBP2	91000	80000	87000	0.956044
NCBP3_S516	NCBP3	53000	94000	71000	1.33962
MAP4K4_S536	MAP4K4	9000	12000	9400	1.04444
NUP153_S633	NUP153	170000	160000	170000	1
BIN2_S395	BIN2	1100000	1400000	1300000	1.18182
STAU2_S440	STAU2	18000	12000	14000	0.777778
BIN2_S277	BIN2	630000	580000	640000	1.01587
SOS1_S401	SOS1	410000	580000	500000	1.21951
TRIP12_S340	TRIP12	510000	810000	660000	1.29412
AFDN_S181	AFDN	96000	97000	95000	0.989583
CASP8AP2_S960	CASP8AP2	120000	130000	140000	1.16667
HNRNPU_S26	HNRNPU	2000000	2100000	2200000	1.1
PIK3R1_S154	PIK3R1	1700000	2300000	1200000	0.705882
CKAP5_S1861	CKAP5	1700000	1500000	1500000	0.882353
JUND_S90	JUND	280000	260000	290000	1.03571
BBX_S367	BBX	1000000	1100000	1000000	1
BUD13_S172	BUD13	270000	490000	360000	1.33333
BUD13_S175	BUD13	270000	490000	360000	1.33333
PLEKHG3_S488	PLEKHG3	200000	370000	250000	1.25
NOC2L_S58	NOC2L	170000	410000	230000	1.35294
ESF1_S198	ESF1	580000	560000	530000	0.913793
FYN_S257	FYN	300000	260000	280000	0.933333
CAST_S373	CAST	1300000	1100000	1200000	0.923077
TERF2IP_S43	TERF2IP	510000	420000	410000	0.803922
RSRC2_S104	RSRC2	1700000	2300000	2200000	1.29412
H2BC11_S7	H2BC11	2500000	3800000	3300000	1.32
SMC3_S1065	SMC3	26000	52000	38000	1.46154
ATXN1L_S615	ATXN1L	1100000	960000	990000	0.9
YTHDC1_S118	YTHDC1	880000	880000	910000	1.03409
MAP4K1_S430	MAP4K1	74000	110000	91000	1.22973
CLEC16A_S863	CLEC16A	230000	560000	380000	1.65217
WDFY1_S408	WDFY1	70000	58000	64000	0.914286
BOD1L1_S902	BOD1L1	750000	810000	850000	1.13333
ZC3H13_S831	ZC3H13	37000	56000	40000	1.08108
ANKRD11_S603	ANKRD11	390000	620000	490000	1.25641
VASP_S239	VASP	6700000	11000000	8700000	1.29851
MORC2_S739	MORC2	760000	710000	790000	1.03947
CRTC1_S120	CRTC1	1100000	910000	860000	0.781818
MICAL3_T684	MICAL3	290000	540000	420000	1.44828
HSP90B2P_T381	HSP90B2P	81000	140000	100000	1.23457
EIF3A_T574	EIF3A	2900000	3600000	2900000	1
PLCG1_S1248	PLCG1	2100000	4200000	3300000	1.57143
MAST4_S1779	MAST4	650000	620000	620000	0.953846
PIP4P1_S162	PIP4P1	250000	240000	250000	1
SAMHD1_S6	SAMHD1	590000	1200000	770000	1.30508
SMC3_S1067	SMC3	1800000	3500000	2600000	1.44444
L3MBTL3_S675	L3MBTL3	54000	42000	52000	0.962963
SAMHD1_S10	SAMHD1	34000	64000	57000	1.67647
BOD1L1_S800	BOD1L1	920000	910000	970000	1.05435
PRKACA_S339	PRKACA	740000	410000	590000	0.797297
ARHGEF12_S309	ARHGEF12	180000	330000	230000	1.27778
TARDBP_S273	TARDBP	150000	280000	210000	1.4
DGKZ_S161	DGKZ	1100000	1000000	980000	0.890909
DBR1_S514	DBR1	900000	950000	1000000	1.11111
SEC16A_S1964	SEC16A	45000	37000	38000	0.844444
HNRNPC_S162	HNRNPC	82000	130000	110000	1.34146
ECHDC1_S16	ECHDC1	1300000	2100000	1500000	1.15385
CLCN7_S9	CLCN7	1200000	1500000	1700000	1.41667
BPTF_S1310	BPTF	840000	760000	770000	0.916667
ASAP1_S1041	ASAP1	420000	370000	370000	0.880952
PPP6R1_S759	PPP6R1	110000	99000	100000	0.909091
EML3_S198	EML3	850000	850000	780000	0.917647
PLEC_T4030	PLEC	690000	670000	500000	0.724638
CABIN1_T1926	CABIN1	640000	1000000	900000	1.40625
PLIN3_S130	PLIN3	270000	250000	230000	0.851852
MICAL3_S685	MICAL3	130000	240000	190000	1.46154
PPP1R8_S199	PPP1R8	4200000	3900000	4100000	0.97619
AHNAK_S5099	AHNAK	810000	800000	880000	1.08642
NCBP1_T21	NCBP1	6200000	5400000	7000000	1.12903
RAD23B_S160	RAD23B	2300000	2400000	2400000	1.04348
MDP1_S168	MDP1	720000	640000	650000	0.902778
TOR1AIP1_S315	TOR1AIP1	130000	180000	160000	1.23077
ALG3_S11	ALG3	2000000	2300000	2100000	1.05
RTF1_S697	RTF1	3200000	2700000	3000000	0.9375
PCM1_S1335	PCM1	330000	440000	400000	1.21212
TUT4_S156	TUT4	330000	300000	320000	0.969697
NUP133_S50	NUP133	540000	480000	510000	0.944444
ATE1_S185	ATE1	620000	630000	610000	0.983871
THOC5_S28	THOC5	370000	370000	390000	1.05405
TPPP_S18	TPPP	300000	460000	400000	1.33333
OGA_T709	OGA	82000	57000	75000	0.914634
HSH2D_S175	HSH2D	460000	680000	600000	1.30435
STK17B_S10	STK17B	120000	140000	150000	1.25
EXOSC10_S13	EXOSC10	140000	130000	130000	0.928571
PHF23_S400	PHF23	2100000	2100000	2100000	1
WASHC2A_S1087	WASHC2A	250000	230000	230000	0.92
RAP1GAP2_S544	RAP1GAP2	280000	260000	260000	0.928571
FGD3_S547	FGD3	3300000	3200000	3100000	0.939394
UBAP2L_S493	UBAP2L	2300000	4300000	3000000	1.30435
LIMA1_S698	LIMA1	790000	910000	800000	1.01266
HLA-B_S343	HLA-B	760000	710000	670000	0.881579
TANK_S117	TANK	64000	86000	71000	1.10938
GIGYF1_S237	GIGYF1	130000	170000	150000	1.15385
ZC3H18_S852	ZC3H18	770000	1400000	940000	1.22078
PML_S512	PML	320000	390000	370000	1.15625
MARCHF7_S300	MARCHF7	190000	360000	280000	1.47368
CDYL2_S85	CDYL2	450000	630000	540000	1.2
HIVEP1_S698	HIVEP1	320000	370000	380000	1.1875
TMEM109_S239	TMEM109	160000	250000	210000	1.3125
INPPL1_T958	INPPL1	230000	240000	230000	1
METTL3_S219	METTL3	410000	350000	380000	0.926829
NUP50_S221	NUP50	1700000	1500000	1500000	0.882353
SNRK_S607	SNRK	190000	440000	270000	1.42105
GIGYF2_S30	GIGYF2	270000	250000	270000	1
SETX_S2639	SETX	390000	480000	430000	1.10256
REPS1_S143	REPS1	530000	1200000	860000	1.62264
DEAF1_T432	DEAF1	360000	360000	370000	1.02778
TIGIT_S174	TIGIT	1400000	1400000	1600000	1.14286
CRYBG1_S410	CRYBG1	110000	130000	110000	1
REXO1_S213	REXO1	710000	970000	870000	1.22535
ZC3H13_T237	ZC3H13	970000	940000	900000	0.927835
FCMR_S299	FCMR	1300000	1800000	1300000	1
ILF3_T592	ILF3	32000	28000	32000	1
ZC3H13_S473	ZC3H13	400000	430000	420000	1.05
NCL_S580	NCL	71000	61000	66000	0.929577
PPP3CB_S478	PPP3CB	2300000	2300000	2400000	1.04348
GLYR1_S130	GLYR1	12000000	15000000	14000000	1.16667
RAF1_S642	RAF1	760000	710000	690000	0.907895
RANBP2_S1509	RANBP2	2400000	2800000	2600000	1.08333
CDK13_S349	CDK13	140000	210000	190000	1.35714
SP100_S476	SP100	640000	1200000	850000	1.32812
BRD1_T885	BRD1	590000	740000	740000	1.25424
ZYX_S344	ZYX	1900000	1700000	1800000	0.947368
ZNF148_S412	ZNF148	7100000	6300000	6900000	0.971831
FBXO6_S284	FBXO6	180000	270000	240000	1.33333
ARPC5_S2	ARPC5	150000	190000	150000	1
DOCK2_S1685	DOCK2	20000000	21000000	21000000	1.05
BOD1L1_S1017	BOD1L1	540000	720000	640000	1.18519
RPS10_Y127	RPS10	160000	350000	210000	1.3125
S1PR4_S364	S1PR4	190000	360000	260000	1.36842
WDR74_S361	WDR74	1700000	2100000	1800000	1.05882
BET1_S50	BET1	640000	520000	550000	0.859375
EIF4B_S230	EIF4B	300000	310000	330000	1.1
REXO1_S499	REXO1	3100000	3100000	3200000	1.03226
ANKRD33B_S378	ANKRD33B	7600	19000	6300	0.828947
ZC3HC1_S335	ZC3HC1	470000	450000	450000	0.957447
RANGAP1_S428	RANGAP1	510000	440000	510000	1
ATP13A3_S176	ATP13A3	1800000	2600000	2200000	1.22222
KIFAP3_S102	KIFAP3	410000	580000	480000	1.17073
KMT2A_S3659	KMT2A	140000	190000	180000	1.28571
MAP1S_S481	MAP1S	670000	980000	720000	1.07463
TRANK1_S616	TRANK1	460000	960000	650000	1.41304
PPHLN1_S205	PPHLN1	1800000	3300000	2300000	1.27778
HMGN4_S29	HMGN4	1400000	1500000	1300000	0.928571
CNK3_S215	CNK3	800000	810000	780000	0.975
FMNL1_S211	FMNL1	2400000	3900000	2900000	1.20833
INPP5K_S7	INPP5K	560000	910000	650000	1.16071
NEDD4_S783	NEDD4	52000	83000	72000	1.38462
TRAT1_S132	TRAT1	1200000	1100000	1000000	0.833333
RFTN1_S450	RFTN1	200000	150000	160000	0.8
FBXO38_S849	FBXO38	88000	120000	96000	1.09091
AKAP11_S18	AKAP11	1400000	1500000	1300000	0.928571
ZNF691_S184	ZNF691	110000	120000	110000	1
DHH_S71	DHH	180000	280000	240000	1.33333
HMGXB4_S197	HMGXB4	5000000	4500000	4700000	0.94
PHF6_S155	PHF6	1800000	1600000	1600000	0.888889
BABAM1_S29	BABAM1	760000	1000000	890000	1.17105
HIVEP3_T2378	HIVEP3	25000	43000	29000	1.16
MPHOSPH8_T496	MPHOSPH8	660000	570000	660000	1
PI4K2B_S78	PI4K2B	230000	340000	280000	1.21739
CYTIP_S64	CYTIP	33000	35000	33000	1
HDGFL2_S454	HDGFL2	1600000	1800000	1700000	1.0625
ACIN1_T1332	ACIN1	5900000	10000000	9000000	1.52542
EPS15_S790	EPS15	360000	320000	330000	0.916667
CCDC92_S211	CCDC92	1300000	1200000	1300000	1
BRAP_S93	BRAP	230000	470000	290000	1.26087
HMGN1_S25	HMGN1	1800000	1800000	1700000	0.944444
RANBP2_T1396	RANBP2	9300	7600	7600	0.817204
FMNL1_S218	FMNL1	1200000	1900000	1300000	1.08333
UBAP2L_T844	UBAP2L	38000	39000	43000	1.13158
TASOR2_S675	TASOR2	110000	76000	85000	0.772727
MYBBP1A_S11	MYBBP1A	100000	110000	93000	0.93
SNAPC4_S1224	SNAPC4	310000	630000	440000	1.41935
RBBP6_T1194	RBBP6	490000	690000	550000	1.12245
CYLD_S344	CYLD	75000	130000	110000	1.46667
TMEM237_S62	TMEM237	2400000	5100000	3300000	1.375
RASAL3_S72	RASAL3	5900000	6300000	6000000	1.01695
ZNF148_T410	ZNF148	170000	140000	150000	0.882353
RBM34_S146	RBM34	310000	430000	360000	1.16129
AHNAK_S5780	AHNAK	170000	220000	240000	1.41176
TWF1_S143	TWF1	80000	76000	85000	1.0625
AKNA_S1159	AKNA	150000	240000	200000	1.33333
CLCC1_S438	CLCC1	340000	340000	330000	0.970588
ING5_S148	ING5	1700000	3200000	2500000	1.47059
ADAR_T601	ADAR	1700000	1500000	1600000	0.941176
GOLPH3_S36	GOLPH3	33000	49000	44000	1.33333
RAP1GAP2_S558	RAP1GAP2	760000	1200000	990000	1.30263
PLEC_S2578	PLEC	150000	160000	150000	1
STIM1_S621	STIM1	310000	360000	300000	0.967742
CAST_S243	CAST	120000	100000	100000	0.833333
BNIP3L_S164	BNIP3L	200000	220000	200000	1
DR1_S105	DR1	9100000	9000000	9200000	1.01099
NUMA1_S1991	NUMA1	1600000	1600000	1500000	0.9375
FLNA_S968	FLNA	82000	61000	75000	0.914634
TLE3_S217	TLE3	1300000	1700000	1600000	1.23077
PPP1R3E_S33	PPP1R3E	600000	670000	680000	1.13333
TNKS1BP1_S851	TNKS1BP1	140000	180000	170000	1.21429
ETS1_S251	ETS1	1500000	1400000	1400000	0.933333
LNPEP_S91	LNPEP	1600000	2000000	1900000	1.1875
MLLT1_S292	MLLT1	300000	560000	400000	1.33333
ZNF22_S210	ZNF22	690000	680000	670000	0.971014
EPPK1_S2508	EPPK1	72000	110000	96000	1.33333
RBM7_S214	RBM7	120000	220000	160000	1.33333
PAXX_T145	PAXX	1000000	980000	970000	0.97
CCDC43_S188	CCDC43	270000	320000	280000	1.03704
SRRM2_T2289	SRRM2	650000	590000	620000	0.953846
GTF2I_S722	GTF2I	180000	160000	180000	1
SRRM2_S2664	SRRM2	250000	400000	340000	1.36
BTRC_S127	BTRC	790000	750000	820000	1.03797
TRMT13_S397	TRMT13	22000	34000	29000	1.31818
AHNAK_S5830	AHNAK	5900000	6500000	5700000	0.966102
DHX34_S20	DHX34	310000	390000	370000	1.19355
FAM111A_S12	FAM111A	680000	1200000	970000	1.42647
SRRM1_S549	SRRM1	580000	980000	750000	1.2931
DSN1_S30	DSN1	230000	190000	190000	0.826087
KMT2B_S1164	KMT2B	470000	820000	640000	1.3617
MCC_S490	MCC	1500000	1300000	1500000	1
IQSEC1_S400	IQSEC1	630000	1100000	840000	1.33333
GTF3C2_S220	GTF3C2	560000	700000	630000	1.125
NFXL1_S835	NFXL1	860000	1100000	960000	1.11628
PRCC_S212	PRCC	3100000	6500000	4000000	1.29032
DENND1B_S653	DENND1B	53000	37000	49000	0.924528
BRPF1_S891	BRPF1	800000	960000	860000	1.075
ETV6_S293	ETV6	590000	620000	580000	0.983051
ARHGEF11_S614	ARHGEF11	190000	300000	250000	1.31579
ARHGEF1_S691	ARHGEF1	310000	330000	320000	1.03226
TRIM28_S479	TRIM28	350000	390000	400000	1.14286
CLASP2_S430	CLASP2	430000	430000	400000	0.930233
SBF1_S560	SBF1	260000	350000	330000	1.26923
BRAF_S151	BRAF	2600000	2500000	2800000	1.07692
TRIM22_S377	TRIM22	1600000	2400000	2000000	1.25
VEZF1_T97	VEZF1	77000	100000	80000	1.03896
TMSB4X_T23	TMSB4X	1900000	1600000	1600000	0.842105
R3HDM1_T974	R3HDM1	1500000	1400000	1200000	0.8
LMNB2_T34	LMNB2	3700000	3700000	3800000	1.02703
MAP4K1_S407	MAP4K1	450000	390000	440000	0.977778
SRRM2_S440	SRRM2	140000	190000	170000	1.21429
SPN_S336	SPN	280000	310000	320000	1.14286
PHF3_S869	PHF3	590000	580000	670000	1.13559
RIPOR2_Y128	RIPOR2	17000	25000	22000	1.29412
THRAP3_S53	THRAP3	130000	210000	190000	1.46154
EPB41_S74	EPB41	110000	220000	170000	1.54545
SNW1_S33	SNW1	810000	1100000	980000	1.20988
CDC27_S364	CDC27	56000	55000	54000	0.964286
RBMX_S189	RBMX	340000	430000	390000	1.14706
STK32C_S10	STK32C	34000	60000	50000	1.47059
GBF1_S1773	GBF1	2600000	2300000	2600000	1
PACS1_S519	PACS1	2400000	2500000	2400000	1
JUN_S73	JUN	1500000	1300000	1500000	1
PHF3_S1898	PHF3	1700000	1900000	2000000	1.17647
AFF1_S588	AFF1	270000	500000	360000	1.33333
PHC3_S842	PHC3	700000	1200000	1000000	1.42857
LAX1_S342	LAX1	250000	230000	260000	1.04
PPP1R10_S398	PPP1R10	470000	440000	430000	0.914894
PTPRA_S189	PTPRA	490000	730000	630000	1.28571
UTP14A_S437	UTP14A	3400000	3200000	3700000	1.08824
TRIM22_S383	TRIM22	980000	850000	900000	0.918367
LMNB2_S421	LMNB2	1200000	2200000	2000000	1.66667
CPSF7_S194	CPSF7	170000	190000	190000	1.11765
CPSF7_S197	CPSF7	170000	190000	190000	1.11765
ADGRE5_T817	ADGRE5	790000	770000	750000	0.949367
CD6_S575	CD6	180000	240000	170000	0.944444
AKAP13_S2498	AKAP13	1900000	3000000	2500000	1.31579
MFAP1_S94	MFAP1	690000	700000	660000	0.956522
NUP210_T1844	NUP210	210000	190000	210000	1
BICD2_S568	BICD2	45000	110000	60000	1.33333
BRD9_S482	BRD9	92000	77000	78000	0.847826
SEMA4D_S788	SEMA4D	2600000	2400000	2300000	0.884615
TOM1_S462	TOM1	770000	720000	770000	1
RFC1_S156	RFC1	3400000	3200000	3600000	1.05882
LRCH3_S415	LRCH3	1300000	1700000	1600000	1.23077
ZC3H11A_S295	ZC3H11A	4400000	4900000	4900000	1.11364
ATAD2_S337	ATAD2	330000	400000	370000	1.12121
FAS_S212	FAS	660000	610000	620000	0.939394
WWP2_S216	WWP2	59000	83000	71000	1.20339
VIM_S72	VIM	2700000	3400000	3000000	1.11111
CDK9_S347	CDK9	320000	570000	450000	1.40625
SIPA1_S74	SIPA1	1200000	1400000	1400000	1.16667
SRRM1_S628	SRRM1	3900000	5800000	4700000	1.20513
PAXBP1_S16	PAXBP1	76000	65000	69000	0.907895
SMC5_S12	SMC5	560000	1000000	740000	1.32143
TMEM201_S529	TMEM201	110000	140000	130000	1.18182
AKAP13_S2720	AKAP13	1200000	1100000	1000000	0.833333
LCP1_S7	LCP1	2600000	2400000	2500000	0.961538
ATAD2_S1302	ATAD2	1000000	1200000	1100000	1.1
AHNAK_S5552	AHNAK	670000	580000	590000	0.880597
ASB3_S35	ASB3	110000	140000	150000	1.36364
AHDC1_S633	AHDC1	180000	360000	230000	1.27778
PACS2_S366	PACS2	370000	350000	350000	0.945946
ACIN1_S343	ACIN1	780000	1000000	980000	1.25641
NFATC3_S416	NFATC3	830000	660000	810000	0.975904
BAG1_S196	BAG1	170000	150000	160000	0.941176
NOC2L_S56	NOC2L	1300000	2700000	1700000	1.30769
SP110_T370	SP110	69000	120000	79000	1.14493
PRR14_S93	PRR14	280000	340000	290000	1.03571
LIME1_S87	LIME1	45000	44000	51000	1.13333
SAFB2_S818	SAFB2	1200000	1100000	1400000	1.16667
TCEA1_T58	TCEA1	1600000	1400000	1400000	0.875
EIF4B_S504	EIF4B	110000	150000	130000	1.18182
HUWE1_S3662	HUWE1	390000	360000	380000	0.974359
ING5_T147	ING5	410000	730000	550000	1.34146
TMEM204_S208	TMEM204	240000	260000	220000	0.916667
CLN6_S31	CLN6	740000	1300000	940000	1.27027
ALDH3A2_S293	ALDH3A2	2500	3000	1	0.0004
ACLY_S457	ACLY	2500000	3900000	3500000	1.4
MIEF1_S59	MIEF1	1600000	1600000	1600000	1
RBM33_S295	RBM33	48000	110000	84000	1.75
CLK3_S215	CLK3	450000	590000	540000	1.2
ACIN1_S825	ACIN1	7000000	8200000	7400000	1.05714
SAE1_S185	SAE1	2000000	1900000	1700000	0.85
EHBP1L1_S1017	EHBP1L1	1600000	3000000	2200000	1.375
LCP2_T341	LCP2	2900000	2800000	2900000	1
RUNX2_T344	RUNX2	620000	560000	630000	1.01613
LMNB2_S37	LMNB2	3000000	2900000	3000000	1
CABLES2_S208	CABLES2	490000	470000	450000	0.918367
NCOA5_S34	NCOA5	380000	620000	500000	1.31579
NOP2_S58	NOP2	3100000	3400000	3400000	1.09677
RHBDF2_S102	RHBDF2	250000	230000	220000	0.88
ZNF397_S236	ZNF397	51000	50000	47000	0.921569
TASOR_S658	TASOR	740000	750000	730000	0.986486
HIVEP3_S2382	HIVEP3	210000	430000	300000	1.42857
SMARCA4_S1421	SMARCA4	91000	200000	120000	1.31868
PRKAA1_S496	PRKAA1	690000	1500000	1100000	1.5942
PTDSS1_S454	PTDSS1	43000	100000	68000	1.5814
ARAF_S186	ARAF	290000	240000	260000	0.896552
KMT2A_S181	KMT2A	750000	830000	810000	1.08
RANBP2_T1513	RANBP2	280000	310000	290000	1.03571
ZC3H12D_S428	ZC3H12D	110000	120000	110000	1
RUNX2_S340	RUNX2	330000	340000	330000	1
SCML4_S327	SCML4	95000	140000	110000	1.15789
MAP3K4_S214	MAP3K4	190000	320000	240000	1.26316
C9orf129_S383	C9orf129	460000	420000	490000	1.06522
HMGN4_S76	HMGN4	500000	660000	580000	1.16
H2BE1_T116	H2BE1	740000	900000	1000000	1.35135
UBAP2L_S116	UBAP2L	350000	780000	470000	1.34286
MAVS_S222	MAVS	730000	670000	720000	0.986301
FERMT3_S390	FERMT3	530000	510000	520000	0.981132
DDX5_S498	DDX5	1200000	2400000	1600000	1.33333
XRN2_S448	XRN2	500000	850000	640000	1.28
BAD_S134	BAD	140000	180000	170000	1.21429
IPMK_S212	IPMK	24000	32000	33000	1.375
STMN1_S63	STMN1	35000000	32000000	27000000	0.771429
PANK2_S203	PANK2	1300000	1300000	1200000	0.923077
SATB1_S47	SATB1	2900000	4800000	4500000	1.55172
IRF2BP1_S384	IRF2BP1	7600000	15000000	11000000	1.44737
PBRM1_S948	PBRM1	920000	1100000	1100000	1.19565
TRIM33_S1119	TRIM33	8200000	7500000	9000000	1.09756
SCAF1_S612	SCAF1	99000	210000	130000	1.31313
SCAF1_S614	SCAF1	99000	210000	130000	1.31313
ADAT1_S227	ADAT1	290000	260000	300000	1.03448
NCBP3_S10	NCBP3	970000	780000	760000	0.783505
PPP1R12A_S507	PPP1R12A	1700000	2100000	2100000	1.23529
BCR_S698	BCR	1500000	3300000	2500000	1.66667
SF3A1_S329	SF3A1	5500	5100	4900	0.890909
TESPA1_S7	TESPA1	61000	52000	54000	0.885246
EHMT2_S232	EHMT2	890000	850000	890000	1
PPIG_S527	PPIG	230000	380000	290000	1.26087
YLPM1_S1746	YLPM1	68000	120000	97000	1.42647
MAP3K3_S337	MAP3K3	2200000	2100000	2300000	1.04545
WASH6P_S327	WASH6P	480000	550000	490000	1.02083
ATXN2L_S684	ATXN2L	410000	700000	570000	1.39024
NCBP3_Y534	NCBP3	1100000	1200000	1200000	1.09091
BAD_T137	BAD	96000	170000	160000	1.66667
SLBP_S23	SLBP	210000	380000	270000	1.28571
SRSF1_S234	SRSF1	1900000	2800000	2400000	1.26316
SVIL_S718	SVIL	54000	73000	71000	1.31481
CCDC9_S202	CCDC9	59000	71000	56000	0.949153
KIFAP3_S60	KIFAP3	1300000	1100000	1200000	0.923077
MTDH_S197	MTDH	2600000	1500000	1800000	0.692308
LASP1_S134	LASP1	46000	56000	49000	1.06522
SH3KBP1_S159	SH3KBP1	660000	590000	660000	1
SPEN_S623	SPEN	710000	960000	970000	1.3662
STX5_S9	STX5	1000000	1000000	1100000	1.1
HCFC1_S666	HCFC1	8300000	7400000	8400000	1.01205
ZNF280C_S80	ZNF280C	58000	50000	56000	0.965517
HNRNPCL2_S175	HNRNPCL2	150000	210000	180000	1.2
HIVEP2_S71	HIVEP2	520000	430000	420000	0.807692
TAOK3_S324	TAOK3	190000	200000	190000	1
SEPTIN9_S96	SEPTIN9	330000	310000	310000	0.939394
RAF1_S29	RAF1	170000	140000	170000	1
MRNIP_S217	MRNIP	140000	210000	180000	1.28571
PHF20_S902	PHF20	2700000	4500000	3500000	1.2963
RPS6KB1_S441	RPS6KB1	440000	370000	390000	0.886364
TTC3_S1009	TTC3	1300000	1200000	1200000	0.923077
KCTD5_S29	KCTD5	460000	610000	550000	1.19565
DNAJC30_S137	DNAJC30	260000	340000	300000	1.15385
LMNB2_S5	LMNB2	200000	270000	280000	1.4
SIPA1_S1036	SIPA1	350000	300000	310000	0.885714
NUP98_S1028	NUP98	250000	240000	250000	1
ZC3H11A_S290	ZC3H11A	1300000	1300000	1300000	1
BCL11B_S795	BCL11B	440000	600000	590000	1.34091
WDR37_S20	WDR37	1000000	1300000	1100000	1.1
ZKSCAN4_S44	ZKSCAN4	470000	710000	540000	1.14894
ZNF318_S670	ZNF318	150000	190000	180000	1.2
TRIM28_S473	TRIM28	16000000	16000000	17000000	1.0625
ELMO1_S350	ELMO1	880000	1300000	1100000	1.25
SART3_S650	SART3	120000	120000	110000	0.916667
ZNF800_S317	ZNF800	1800000	2100000	2000000	1.11111
TAOK1_S974	TAOK1	62000	140000	100000	1.6129
UBE2O_S515	UBE2O	17000000	20000000	18000000	1.05882
FAM83G_S356	FAM83G	680000	660000	640000	0.941176
APOBR_S162	APOBR	64000	61000	60000	0.9375
GPATCH8_S1081	GPATCH8	1600000	2500000	2200000	1.375
DENND1A_S536	DENND1A	100000	100000	100000	1
C1orf174_S148	C1orf174	190000	450000	270000	1.42105
ESYT1_S963	ESYT1	730000	700000	720000	0.986301
NIBAN2_S646	NIBAN2	46000	37000	36000	0.782609
GRAP2_T262	GRAP2	8400000	9000000	8700000	1.03571
CLK3_S173	CLK3	47000	98000	77000	1.6383
ACIN1_S551	ACIN1	1300000	1100000	1200000	0.923077
PLEKHO1_S221	PLEKHO1	340000	350000	320000	0.941176
RPTOR_S719	RPTOR	72000	78000	79000	1.09722
KCTD10_S23	KCTD10	1300000	2500000	1700000	1.30769
LRRC8A_S217	LRRC8A	900000	870000	850000	0.944444
NUCKS1_S240	NUCKS1	130000	210000	170000	1.30769
CMTM7_S14	CMTM7	38000	44000	81000	2.13158
CDK13_S367	CDK13	320000	590000	450000	1.40625
PI4KA_S1479	PI4KA	1200000	2100000	1600000	1.33333
METTL1_S27	METTL1	250000	270000	260000	1.04
ARHGEF7_S249	ARHGEF7	2500000	4000000	3000000	1.2
MAPRE1_S155	MAPRE1	5000000	6400000	6900000	1.38
SPAG7_S202	SPAG7	430000	420000	430000	1
RBMXL1_S189	RBMXL1	620000	750000	690000	1.1129
RFX5_S10	RFX5	760000	1300000	970000	1.27632
PLEKHA3_S211	PLEKHA3	25000	36000	35000	1.4
BICRAL_S934	BICRAL	150000	230000	180000	1.2
CCDC92_S278	CCDC92	180000	310000	230000	1.27778
CBL_S619	CBL	3300000	3300000	3200000	0.969697
RCSD1_S135	RCSD1	360000	360000	350000	0.972222
LBR_S97	LBR	320000	550000	420000	1.3125
STXBP5_S778	STXBP5	210000	350000	270000	1.28571
BCL11B_S129	BCL11B	980000	980000	910000	0.928571
SIRT2_S372	SIRT2	890000	1300000	1000000	1.1236
TMEM134_S86	TMEM134	60000	92000	78000	1.3
CPSF6_S513	CPSF6	200000	230000	270000	1.35
SCO2_S246	SCO2	82000	110000	110000	1.34146
PHC3_S263	PHC3	3800000	7100000	5400000	1.42105
ZNF22_S49	ZNF22	15000000	16000000	18000000	1.2
ACAP2_S560	ACAP2	80000	71000	76000	0.95
CCR9_S345	CCR9	270000	260000	250000	0.925926
MAP11_S495	MAP11	650000	1100000	820000	1.26154
TRIM22_S384	TRIM22	2000000	2300000	2000000	1
TAGAP_S68	TAGAP	660000	650000	610000	0.924242
ILF3_S482	ILF3	660000	1100000	880000	1.33333
CTR9_S970	CTR9	350000	470000	420000	1.2
KAT6A_T332	KAT6A	310000	290000	270000	0.870968
FBXO4_S48	FBXO4	1200000	1100000	1100000	0.916667
TNRC18_S2292	TNRC18	130000	120000	120000	0.923077
SBNO1_S794	SBNO1	570000	540000	550000	0.964912
RELB_S573	RELB	110000	91000	90000	0.818182
ZBTB38_S244	ZBTB38	36000	66000	46000	1.27778
SETMAR_S508	SETMAR	680000	670000	670000	0.985294
SIN3A_S10	SIN3A	210000	220000	230000	1.09524
RPL29_S158	RPL29	370000	700000	490000	1.32432
TCEA3_S145	TCEA3	920000	1200000	1000000	1.08696
ATAD3A_S634	ATAD3A	280000	490000	400000	1.42857
U2AF1L5_S61	U2AF1L5	65000	76000	73000	1.12308
RBM15B_S109	RBM15B	690000	1100000	900000	1.30435
APOBR_T285	APOBR	96000	140000	110000	1.14583
AKAP8_S112	AKAP8	260000	380000	330000	1.26923
EXOSC10_S785	EXOSC10	28000	37000	48000	1.71429
MAP4K2_T326	MAP4K2	1200000	1200000	1200000	1
SEMA4D_S833	SEMA4D	420000	350000	330000	0.785714
ATXN7_S337	ATXN7	960000	850000	920000	0.958333
SPICE1_S811	SPICE1	580000	990000	730000	1.25862
BRD4_S1051	BRD4	130000	140000	130000	1
TP53I11_S14	TP53I11	460000	570000	470000	1.02174
DYNC1H1_S4368	DYNC1H1	1800000	1800000	1800000	1
PPP1R18_S368	PPP1R18	7200000	6300000	6900000	0.958333
SGK3_S129	SGK3	170000	240000	190000	1.11765
RPS6KA3_S415	RPS6KA3	620000	570000	570000	0.919355
FHOD1_S367	FHOD1	1700000	3100000	2500000	1.47059
DYNC1I2_T95	DYNC1I2	160000	180000	170000	1.0625
XPC_S515	XPC	590000	1100000	820000	1.38983
PCF11_S645	PCF11	1100000	1100000	1200000	1.09091
NUP98_T1070	NUP98	570000	550000	600000	1.05263
MLLT1_S475	MLLT1	2900000	5300000	3700000	1.27586
DDX23_S14	DDX23	3600000	5700000	4400000	1.22222
ZNF507_S487	ZNF507	69000	120000	97000	1.4058
CFL1_S24	CFL1	6300000	8500000	7000000	1.11111
SRRM2_S1893	SRRM2	58000	82000	83000	1.43103
ZSWIM8_S53	ZSWIM8	350000	570000	430000	1.22857
SPATA2_S253	SPATA2	420000	440000	430000	1.02381
PNISR_S736	PNISR	1500000	2300000	2100000	1.4
IL16_S1320	IL16	3900000	5800000	5300000	1.35897
MRPL1_S320	MRPL1	720000	1500000	1100000	1.52778
UBR4_S625	UBR4	4600000	9100000	6600000	1.43478
CD8A_S229	CD8A	7000000	9000000	7500000	1.07143
SEPTIN6_S411	SEPTIN6	4900000	3900000	3800000	0.77551
ZC3H3_S383	ZC3H3	150000	190000	180000	1.2
MECP2_T311	MECP2	660000	810000	750000	1.13636
MBP_S112	MBP	490000	440000	490000	1
RPS6KA4_S745	RPS6KA4	730000	920000	810000	1.10959
ARHGAP5_S765	ARHGAP5	880000	670000	670000	0.761364
FHOD1_S523	FHOD1	240000	210000	240000	1
WDR91_S252	WDR91	170000	230000	190000	1.11765
ATRX_S876	ATRX	56000	74000	61000	1.08929
CBLB_T913	CBLB	26000	32000	24000	0.923077
CFL1_S41	CFL1	570000	450000	490000	0.859649
DBNL_S283	DBNL	3800000	3200000	3400000	0.894737
FTSJ1_S271	FTSJ1	190000	170000	170000	0.894737
EIF4B_S489	EIF4B	52000	79000	71000	1.36538
MAP2K2_T394	MAP2K2	4900000	7100000	6700000	1.36735
MKI67_S3249	MKI67	130000	160000	150000	1.15385
TESPA1_S278	TESPA1	510000	520000	500000	0.980392
SRSF3_S108	SRSF3	150000000	290000000	210000000	1.4
RBM7_S204	RBM7	540000	520000	560000	1.03704
TOR1AIP1_S254	TOR1AIP1	51000	54000	48000	0.941176
USP10_S370	USP10	460000	440000	440000	0.956522
RNF169_S693	RNF169	1500000	1600000	1500000	1
SRSF11_S207	SRSF11	3100000	2700000	3000000	0.967742
SRRM1_T574	SRRM1	6000000	8200000	7100000	1.18333
PPP1R9B_S94	PPP1R9B	90000	110000	100000	1.11111
GIT1_S362	GIT1	1200000	1100000	1300000	1.08333
CCDC130_S40	CCDC130	120000	130000	140000	1.16667
MICAL3_S1221	MICAL3	170000	230000	200000	1.17647
MARK2_S40	MARK2	150000	200000	170000	1.13333
THOC1_S560	THOC1	74000	110000	93000	1.25676
PTPN7_S143	PTPN7	780000	720000	750000	0.961538
E2F3_S166	E2F3	1300000	2400000	1700000	1.30769
TCF20_S1792	TCF20	57000	99000	69000	1.21053
BIN2_S375	BIN2	1300000	1300000	1300000	1
EPB41_S578	EPB41	1000000	960000	970000	0.97
LDB1_S410	LDB1	100000	140000	120000	1.2
PDLIM2_S206	PDLIM2	1700000	2000000	2000000	1.17647
SLC2A1_S473	SLC2A1	560000	530000	540000	0.964286
RIPOR2_S175	RIPOR2	95000	95000	85000	0.894737
RCSD1_S242	RCSD1	610000	920000	730000	1.19672
LMNB1_S23	LMNB1	1400000	1300000	1300000	0.928571
NPM1_S149	NPM1	280000	450000	360000	1.28571
GCFC2_S174	GCFC2	87000	130000	110000	1.26437
RBMXL2_S101	RBMXL2	68000	110000	87000	1.27941
RASAL3_S865	RASAL3	5000000	6900000	6000000	1.2
ARHGEF6_S640	ARHGEF6	16000000	19000000	17000000	1.0625
DNAJB1_S151	DNAJB1	570000	990000	810000	1.42105
RECQL5_S491	RECQL5	1500000	2000000	2000000	1.33333
PHF8_S1021	PHF8	2200000	3300000	3000000	1.36364
SRGAP1_S493	SRGAP1	17000	23000	21000	1.23529
SRGAP1_S497	SRGAP1	17000	23000	21000	1.23529
RBM15B_S609	RBM15B	4300000	7900000	6700000	1.55814
TACC3_S434	TACC3	260000	360000	300000	1.15385
H3C4_T23	H3C4	910000	1500000	1200000	1.31868
SRSF1_S231	SRSF1	1200000	1800000	1600000	1.33333
MTMR12_S716	MTMR12	1700000	1900000	2000000	1.17647
SON_S94	SON	5600000	4500000	5100000	0.910714
RPAP3_S87	RPAP3	1300000	1000000	1100000	0.846154
SUGP2_S315	SUGP2	420000	360000	380000	0.904762
CAMK1D_S384	CAMK1D	410000	510000	460000	1.12195
GBF1_S1784	GBF1	280000	400000	340000	1.21429
PML_S879	PML	380000	430000	410000	1.07895
HIVEP2_S565	HIVEP2	1400000	2000000	2000000	1.42857
KBTBD11_S316	KBTBD11	79000	130000	96000	1.21519
PANK2_S140	PANK2	120000	140000	140000	1.16667
SEC62_T158	SEC62	2900000	4500000	3400000	1.17241
ATRX_S784	ATRX	1900000	3300000	2900000	1.52632
CEP57_S170	CEP57	840000	760000	840000	1
CDK12_S359	CDK12	290000	470000	440000	1.51724
PLCG1_S1221	PLCG1	140000	140000	150000	1.07143
PPP1R12A_S995	PPP1R12A	390000	310000	330000	0.846154
CPSF1_S766	CPSF1	1000000	1000000	1200000	1.2
ARFIP1_S132	ARFIP1	570000	560000	530000	0.929825
USP39_S97	USP39	160000	220000	190000	1.1875
PDCD4_S323	PDCD4	770000	690000	750000	0.974026
DNMT1_S143	DNMT1	1100000	2000000	1800000	1.63636
HNRNPC_S240	HNRNPC	2300000	1700000	1900000	0.826087
CHD2_S960	CHD2	66000	54000	56000	0.848485
SZT2_S2136	SZT2	340000	340000	330000	0.970588
ZNF276_S35	ZNF276	480000	530000	470000	0.979167
MYO5A_S1275	MYO5A	270000	260000	270000	1
ACTB_S233	ACTB	780000	570000	740000	0.948718
SLC39A7_S276	SLC39A7	830000	1800000	1300000	1.56627
ZC3H18_T162	ZC3H18	1200000	1300000	1400000	1.16667
L3MBTL3_S670	L3MBTL3	49000	46000	44000	0.897959
LSP1_S208	LSP1	16000000	12000000	13000000	0.8125
RSRC2_S105	RSRC2	1100000	1700000	1400000	1.27273
USP42_S936	USP42	1000000	1600000	1200000	1.2
NUMA1_S271	NUMA1	1700000	2000000	1900000	1.11765
USP15_S229	USP15	5400000	4500000	5100000	0.944444
RPP38_S253	RPP38	130000	120000	120000	0.923077
PPP1R12A_S299	PPP1R12A	970000	880000	940000	0.969072
OSBPL3_S186	OSBPL3	480000	820000	640000	1.33333
NHSL2_S349	NHSL2	51000	67000	65000	1.27451
PNISR_S672	PNISR	4000000	6800000	5700000	1.425
PRKD2_S396	PRKD2	21000000	34000000	29000000	1.38095
ZNRF2_S135	ZNRF2	360000	560000	500000	1.38889
NUFIP1_S292	NUFIP1	1500000	2600000	2000000	1.33333
THYN1_S204	THYN1	120000	140000	120000	1
THYN1_T209	THYN1	120000	140000	120000	1
MAP4K4_S639	MAP4K4	150000	250000	200000	1.33333
RSF1_S473	RSF1	1400000	2000000	1800000	1.28571
WIZ_S1480	WIZ	450000	490000	480000	1.06667
SMG6_S484	SMG6	270000	260000	270000	1
DGKZ_S258	DGKZ	3800000	4300000	3700000	0.973684
RBM17_S169	RBM17	380000	390000	400000	1.05263
CASZ1_S57	CASZ1	81000	130000	110000	1.35802
SLTM_S590	SLTM	4600000	7100000	6000000	1.30435
DUS3L_S236	DUS3L	1600000	1400000	1400000	0.875
ARFGEF1_S1079	ARFGEF1	1100000	2200000	1800000	1.63636
HNRNPA1P48_S368	HNRNPA1P48	290000	630000	470000	1.62069
SRRM1_S636	SRRM1	7300000	11000000	8700000	1.19178
TLK2_T78	TLK2	680000	730000	720000	1.05882
KL_S4	KL	37000	44000	41000	1.10811
PLEKHF2_S16	PLEKHF2	1000000	1100000	1000000	1
RAPGEF6_S138	RAPGEF6	1400000	2200000	1700000	1.21429
ZFC3H1_T353	ZFC3H1	1000000	1000000	1000000	1
AKAP17A_S633	AKAP17A	1600000	2600000	2200000	1.375
TERF2_S365	TERF2	1100000	910000	970000	0.881818
NIPBL_T735	NIPBL	1900000	3300000	2500000	1.31579
GMIP_S243	GMIP	450000	650000	570000	1.26667
PRR12_T1561	PRR12	1300000	1200000	1200000	0.923077
IREB2_S177	IREB2	130000	190000	160000	1.23077
SSRP1_S621	SSRP1	210000	400000	280000	1.33333
POLDIP3_S383	POLDIP3	870000	890000	910000	1.04598
MFF_S258	MFF	4500	12000	7700	1.71111
SETX_S1663	SETX	430000	520000	500000	1.16279
NKRF_S35	NKRF	430000	500000	470000	1.09302
PHACTR4_S131	PHACTR4	1200000	1200000	1100000	0.916667
ITPR3_S1832	ITPR3	4000000	4500000	3800000	0.95
ARPC5_S8	ARPC5	140000	200000	170000	1.21429
ADGRL2_S591	ADGRL2	1800000	1700000	1500000	0.833333
ARHGEF2_S782	ARHGEF2	350000	530000	470000	1.34286
SYNE2_S6389	SYNE2	430000	470000	420000	0.976744
SP140_S291	SP140	140000	230000	190000	1.35714
MACF1_S1376	MACF1	77000	67000	73000	0.948052
ZC3H14_S343	ZC3H14	2500000	2800000	2800000	1.12
PTPRC_S1299	PTPRC	600000	590000	580000	0.966667
ERF_T526	ERF	520000	580000	500000	0.961538
CRTC2_S433	CRTC2	690000	610000	720000	1.04348
UFL1_S790	UFL1	990000	1600000	1400000	1.41414
CDK12_S301	CDK12	380000	560000	450000	1.18421
CDK12_S303	CDK12	380000	560000	450000	1.18421
ACIN1_S561	ACIN1	2300000	2500000	2300000	1
FRMD8_S408	FRMD8	170000	380000	250000	1.47059
SRCAP_T2724	SRCAP	300000	300000	310000	1.03333
ARHGEF1_S185	ARHGEF1	300000	520000	430000	1.43333
GPATCH2_S129	GPATCH2	130000	190000	160000	1.23077
ZMYND8_S547	ZMYND8	2000000	1800000	1800000	0.9
VSIR_S248	VSIR	540000	490000	470000	0.87037
PSIP1_S347	PSIP1	200000	370000	270000	1.35
ZAP70_T286	ZAP70	800000	870000	840000	1.05
ATF7_T326	ATF7	130000	140000	150000	1.15385
BUD13_S240	BUD13	190000	340000	250000	1.31579
DOCK8_S150	DOCK8	1200000	1900000	1700000	1.41667
TAF4B_S595	TAF4B	260000	240000	240000	0.923077
PRAG1_S745	PRAG1	2500000	2400000	2300000	0.92
SRSF9_S204	SRSF9	380000	570000	520000	1.36842
PCNX3_S287	PCNX3	270000	400000	340000	1.25926
LMNB2_S422	LMNB2	230000	330000	270000	1.17391
SYNE1_S6230	SYNE1	650000	610000	620000	0.953846
NUDT22_S296	NUDT22	44000	38000	40000	0.909091
LBR_S101	LBR	3300000	8400000	5200000	1.57576
RBM6_S746	RBM6	140000	150000	150000	1.07143
GCSAM_S102	GCSAM	400000	360000	370000	0.925
KLC2_S508	KLC2	290000	480000	400000	1.37931
MPHOSPH8_S371	MPHOSPH8	2500000	3700000	3300000	1.32
SEC16A_S1327	SEC16A	660000	560000	610000	0.924242
EPSTI1_S113	EPSTI1	200000	220000	210000	1.05
GSDMD_S250	GSDMD	100000	93000	77000	0.77
SFPQ_S596	SFPQ	96000	200000	130000	1.35417
SEPTIN6_S388	SEPTIN6	1400000	1200000	1300000	0.928571
SRSF4_S442	SRSF4	46000	76000	62000	1.34783
CIC_S721	CIC	470000	480000	460000	0.978723
TRAFD1_S272	TRAFD1	150000	160000	160000	1.06667
PRKD3_S252	PRKD3	34000	38000	39000	1.14706
SLC39A7_S275	SLC39A7	600000	1100000	780000	1.3
RPS26_T96	RPS26	2000000	3600000	2700000	1.35
BMT2_T21	BMT2	83000	140000	110000	1.3253
NIPBL_T713	NIPBL	3700000	6800000	4800000	1.2973
PLCB2_S953	PLCB2	1200000	1700000	1400000	1.16667
C5AR1_S334	C5AR1	1900000	3000000	2400000	1.26316
SSRP1_S647	SSRP1	97000	130000	120000	1.23711
TRAF3IP3_S445	TRAF3IP3	150000	150000	150000	1
LBR_S86	LBR	3000000	5100000	3800000	1.26667
KHDRBS1_S35	KHDRBS1	600000	660000	620000	1.03333
MEPCE_T368	MEPCE	200000	280000	250000	1.25
SYMPK_S494	SYMPK	2000000	1800000	2000000	1
PPIG_T611	PPIG	520000	990000	730000	1.40385
PRR5_S309	PRR5	83000	130000	110000	1.3253
WDR89_S380	WDR89	800000	1300000	1000000	1.25
FCHSD1_S72	FCHSD1	31000	71000	45000	1.45161
AHNAK_S4908	AHNAK	240000	230000	250000	1.04167
SNX18_S233	SNX18	340000	420000	360000	1.05882
EPB41L2_S87	EPB41L2	1600000	1900000	1600000	1
STAG1_S45	STAG1	260000	410000	340000	1.30769
STX6_S2	STX6	170000	160000	180000	1.05882
ENSA_S109	ENSA	18000000	34000000	28000000	1.55556
ZBTB21_S714	ZBTB21	2000000	1700000	1800000	0.9
POTEF_S33	POTEF	370000	330000	400000	1.08108
TRMT11_S322	TRMT11	1600000	1800000	1700000	1.0625
ELK1_S324	ELK1	280000	240000	260000	0.928571
ARHGAP45_S99	ARHGAP45	18000	12000	16000	0.888889
DOP1B_S681	DOP1B	2100000	2300000	1900000	0.904762
LEMD2_S82	LEMD2	300000	520000	360000	1.2
PHACTR4_S443	PHACTR4	5100	7300	7000	1.37255
SRRM2_S1913	SRRM2	660000	930000	900000	1.36364
FCHO1_S295	FCHO1	270000	260000	220000	0.814815
NIPBL_T757	NIPBL	1600000	3000000	2200000	1.375
ITPKB_S43	ITPKB	330000	300000	320000	0.969697
ARAP2_S1552	ARAP2	520000	810000	620000	1.19231
INTS10_S231	INTS10	560000	560000	560000	1
HELZ2_S1006	HELZ2	260000	290000	280000	1.07692
RAP1GAP2_S564	RAP1GAP2	88000	73000	87000	0.988636
RBBP6_S1052	RBBP6	480000	840000	650000	1.35417
MED13L_S2083	MED13L	670000	590000	730000	1.08955
TADA3_S298	TADA3	80000	87000	86000	1.075
MYCBP2_S1624	MYCBP2	220000	200000	220000	1
MEF2D_S121	MEF2D	2300000	2000000	2200000	0.956522
MVB12B_S224	MVB12B	140000	140000	120000	0.857143
FAM117A_S355	FAM117A	2100000	1500000	1500000	0.714286
PRPF40A_S903	PRPF40A	240000	290000	290000	1.20833
TRAT1_S157	TRAT1	270000	230000	240000	0.888889
MAGED2_T72	MAGED2	1000000	1700000	1300000	1.3
NHSL2_S1034	NHSL2	130000	120000	150000	1.15385
ZKSCAN8_S193	ZKSCAN8	47000	83000	62000	1.31915
ZC3H13_T1244	ZC3H13	850000	760000	830000	0.976471
PLEKHA7_S1063	PLEKHA7	120000	150000	140000	1.16667
CCS_S267	CCS	1400000	1700000	1400000	1
SRCAP_S2869	SRCAP	120000	180000	150000	1.25
SRP19_S135	SRP19	2000000	3200000	2700000	1.35
CLIP1_S348	CLIP1	730000	760000	700000	0.958904
CD2_S294	CD2	81000	94000	88000	1.08642
PHF1_S515	PHF1	360000	380000	360000	1
SNIP1_S128	SNIP1	340000	620000	460000	1.35294
NEDD4_S670	NEDD4	530000	490000	530000	1
KDM3B_S798	KDM3B	1900000	1800000	2000000	1.05263
LBR_S84	LBR	1000000	1800000	1300000	1.3
TCF20_S1259	TCF20	1000000	950000	980000	0.98
OPTN_S342	OPTN	3800000	4600000	3900000	1.02632
MORC2_S696	MORC2	830000	740000	770000	0.927711
PAPOLG_S508	PAPOLG	630000	690000	650000	1.03175
MAP4K2_S328	MAP4K2	1200000	1200000	1200000	1
MATR3_S604	MATR3	2400000	4500000	3200000	1.33333
RPRD2_S965	RPRD2	430000	520000	510000	1.18605
PCF11_S624	PCF11	150000	170000	170000	1.13333
ARHGAP30_S632	ARHGAP30	1300000	1300000	1300000	1
PHF1_S446	PHF1	200000	190000	210000	1.05
LBR_T58	LBR	520000	420000	420000	0.807692
SETD2_S754	SETD2	770000	680000	720000	0.935065
ISCA2_S42	ISCA2	110000	150000	120000	1.09091
TNIK_S750	TNIK	4000	14000	8900	2.225
LMNB2_S424	LMNB2	1200000	2000000	1600000	1.33333
PDCD4_S67	PDCD4	210000	250000	220000	1.04762
MLX_S91	MLX	950000	2100000	1400000	1.47368
AHNAK_S5077	AHNAK	4400000	6100000	5600000	1.27273
PAXBP1_S108	PAXBP1	260000	220000	250000	0.961538
CHAF1B_S429	CHAF1B	500000	730000	680000	1.36
YTHDC1_T148	YTHDC1	300000	430000	350000	1.16667
CELSR1_T2259	CELSR1	320000	360000	370000	1.15625
FAM102B_S239	FAM102B	680000	680000	700000	1.02941
SOS2_S1047	SOS2	48000	70000	62000	1.29167
PDE3B_S37	PDE3B	500000	580000	540000	1.08
NOLC1_S563	NOLC1	4300000	8300000	5800000	1.34884
RAI1_S1590	RAI1	810000	810000	820000	1.01235
ZNF837_S117	ZNF837	69000	110000	86000	1.24638
ZNF445_S927	ZNF445	120000	220000	160000	1.33333
SLAIN2_S87	SLAIN2	1900000	3000000	2400000	1.26316
VIM_S73	VIM	21000000	23000000	21000000	1
SNRPA1_T180	SNRPA1	920000	740000	770000	0.836957
GPBP1L1_S76	GPBP1L1	430000	570000	470000	1.09302
CEP41_S344	CEP41	240000	350000	280000	1.16667
ARHGAP27_S683	ARHGAP27	290000	230000	230000	0.793103
SCAF11_S816	SCAF11	1700000	3000000	2200000	1.29412
ZZZ3_S113	ZZZ3	2400000	2200000	2300000	0.958333
PRRC2C_S2105	PRRC2C	920000	780000	860000	0.934783
RCSD1_S82	RCSD1	1500000	1400000	1500000	1
RREB1_S1238	RREB1	790000	860000	810000	1.02532
SRGAP2_S206	SRGAP2	72000	83000	78000	1.08333
CCSAP_S145	CCSAP	670000	1400000	1000000	1.49254
LAT_S91	LAT	180000	230000	210000	1.16667
RNF216_S719	RNF216	380000	400000	340000	0.894737
TPM3_Y163	TPM3	720000	750000	410000	0.569444
SERF2_S21	SERF2	1500000	2100000	1600000	1.06667
SPAG1_S418	SPAG1	250000	530000	370000	1.48
NOLC1_S538	NOLC1	14000000	26000000	21000000	1.5
SRF_S228	SRF	340000	320000	360000	1.05882
SRF_T217	SRF	340000	320000	360000	1.05882
MYO9B_S1290	MYO9B	8400000	9300000	7900000	0.940476
SOS1_S1134	SOS1	950000	1100000	1100000	1.15789
IRS1_S862	IRS1	240000	240000	200000	0.833333
SASH3_S38	SASH3	1400000	2100000	1800000	1.28571
WNK1_S185	WNK1	440000	840000	580000	1.31818
ARID1A_T1376	ARID1A	680000	920000	870000	1.27941
MAPT_S531	MAPT	580000	730000	650000	1.12069
UHRF1BP1L_S414	UHRF1BP1L	770000	1200000	930000	1.20779
PCGF6_S115	PCGF6	930000	1300000	1200000	1.29032
NCBP3_S530	NCBP3	340000	380000	370000	1.08824
KMT2E_S966	KMT2E	1800000	2300000	2300000	1.27778
STK32C_S18	STK32C	100000	160000	130000	1.3
ZNF777_S47	ZNF777	960000	850000	950000	0.989583
PRR12_S1061	PRR12	1400000	1400000	1400000	1
AGAP2_S1178	AGAP2	340000	600000	490000	1.44118
PHF3_S1133	PHF3	1300000	1100000	1200000	0.923077
WBP4_S277	WBP4	430000	470000	460000	1.06977
TOMM22_S15	TOMM22	340000	300000	360000	1.05882
INPP5D_S1057	INPP5D	590000	530000	520000	0.881356
AKAP2_S393	AKAP2	1600000	1500000	1400000	0.875
CC2D1A_T120	CC2D1A	710000	670000	660000	0.929577
AHCTF1_S1541	AHCTF1	13000	15000	23000	1.76923
LUC7L_S332	LUC7L	400000	390000	390000	0.975
ZNF331_T117	ZNF331	140000	280000	180000	1.28571
SZRD1_S107	SZRD1	8000000	6700000	7600000	0.95
MAST3_S728	MAST3	1100000	1100000	1100000	1
ATF2_S112	ATF2	2300000	2000000	2100000	0.913043
NR3C1_S134	NR3C1	90000	130000	110000	1.22222
RIF1_S1688	RIF1	3600000	3600000	3500000	0.972222
PDLIM2_S137	PDLIM2	980000	880000	920000	0.938776
MAST3_S1223	MAST3	1400000	1800000	1700000	1.21429
LUZP1_S394	LUZP1	2400000	3700000	3100000	1.29167
PHC3_S315	PHC3	120000	120000	110000	0.916667
RBM34_S14	RBM34	1800000	2100000	2100000	1.16667
PHIP_S1315	PHIP	7200000	6800000	8000000	1.11111
SH3BP1_S695	SH3BP1	850000	920000	910000	1.07059
RAVER1_T463	RAVER1	800000	720000	790000	0.9875
NCOR1_S2136	NCOR1	300000	400000	340000	1.13333
ELF1_S432	ELF1	410000	350000	360000	0.878049
NCF4_S161	NCF4	82000	140000	120000	1.46341
SZT2_S1225	SZT2	92000	190000	130000	1.41304
CBLB_S977	CBLB	49000	45000	51000	1.04082
GAB3_S198	GAB3	460000	620000	550000	1.19565
ARHGEF1_S776	ARHGEF1	1700000	2500000	2400000	1.41176
LARP1_S1040	LARP1	1100000	2200000	1700000	1.54545
TCOF1_T914	TCOF1	2000000	3200000	2500000	1.25
CCT2_S260	CCT2	240000	360000	270000	1.125
ZNF292_S1159	ZNF292	150000	130000	150000	1
RALBP1_S645	RALBP1	2000000	3000000	2500000	1.25
DCAF1_S197	DCAF1	180000	330000	260000	1.44444
MICALL1_S740	MICALL1	110000	110000	100000	0.909091
YTHDC2_S23	YTHDC2	160000	270000	230000	1.4375
ZBTB11_S511	ZBTB11	410000	460000	440000	1.07317
AKAP13_S2676	AKAP13	190000	210000	180000	0.947368
ZC3H13_S1240	ZC3H13	1800000	1600000	1700000	0.944444
RPL6_S74	RPL6	240000	450000	320000	1.33333
RPRD2_S614	RPRD2	76000	74000	77000	1.01316
CNTRL_T1175	CNTRL	730000	980000	900000	1.23288
NUP133_S57	NUP133	51000	78000	72000	1.41176
TNFAIP3_S423	TNFAIP3	510000	460000	510000	1
ZNF511_S183	ZNF511	150000	200000	190000	1.26667
ACIN1_S838	ACIN1	3400000	6000000	4600000	1.35294
SMARCC2_S306	SMARCC2	14000000	23000000	18000000	1.28571
MEPCE_S101	MEPCE	120000	140000	140000	1.16667
RPS6KA5_S212	RPS6KA5	78000	68000	75000	0.961538
SMARCC2_S302	SMARCC2	14000000	24000000	19000000	1.35714
WASL_S430	WASL	180000	280000	230000	1.27778
GRAMD1A_S271	GRAMD1A	170000	230000	220000	1.29412
TAMALIN_S94	TAMALIN	740000	1300000	940000	1.27027
SRSF7_S123	SRSF7	92000	110000	100000	1.08696
MICAL3_S1310	MICAL3	350000	320000	320000	0.914286
OGFR_S54	OGFR	410000	430000	350000	0.853659
LMNA_T409	LMNA	200000	250000	280000	1.4
FNTA_S373	FNTA	78000	140000	96000	1.23077
AMPD2_S100	AMPD2	1200000	1200000	1100000	0.916667
NUMA1_S1887	NUMA1	370000	510000	430000	1.16216
EMSY_S195	EMSY	1500000	3200000	2200000	1.46667
HNRNPCL2_S171	HNRNPCL2	4900000	7500000	5400000	1.10204
PPP1R18_S195	PPP1R18	1300000	1300000	1300000	1
TRIM28_S194	TRIM28	130000	180000	170000	1.30769
MICALL1_S309	MICALL1	940000	1200000	1000000	1.06383
ARHGAP27_S638	ARHGAP27	700000	750000	710000	1.01429
ARHGEF2_S645	ARHGEF2	4300000	4700000	4800000	1.11628
APBB1IP_S526	APBB1IP	3600000	4800000	4300000	1.19444
DHX34_S825	DHX34	240000	370000	310000	1.29167
SRSF3_S138	SRSF3	230000	370000	330000	1.43478
RIPK1_S416	RIPK1	1500000	1800000	1600000	1.06667
CEP170_S379	CEP170	420000	690000	550000	1.30952
AGAP2_S1177	AGAP2	4300000	8700000	6600000	1.53488
ZNF618_S176	ZNF618	250000	300000	300000	1.2
BORCS6_S158	BORCS6	240000	410000	280000	1.16667
PPP6R2_S877	PPP6R2	180000	160000	160000	0.888889
TBC1D14_S295	TBC1D14	4200000	7000000	5400000	1.28571
MED1_S1156	MED1	2800000	5400000	4000000	1.42857
PHRF1_S1142	PHRF1	440000	760000	590000	1.34091
HELZ_S1584	HELZ	150000	320000	270000	1.8
FLYWCH2_S139	FLYWCH2	590000	510000	550000	0.932203
HGSNAT_S243	HGSNAT	550000	490000	510000	0.927273
FOXO1_S276	FOXO1	690000	710000	620000	0.898551
TAB2_S339	TAB2	390000	530000	450000	1.15385
SDCCAG8_S92	SDCCAG8	700000	1300000	930000	1.32857
TSC22D4_S62	TSC22D4	580000	990000	750000	1.2931
BET1L_S37	BET1L	640000	740000	660000	1.03125
TNFAIP3_S507	TNFAIP3	170000	180000	170000	1
PPP1R12A_T508	PPP1R12A	1700000	1600000	1700000	1
DDX23_T25	DDX23	160000	270000	210000	1.3125
TRAIP_S404	TRAIP	120000	140000	130000	1.08333
TRPS1_S1066	TRPS1	520000	910000	640000	1.23077
PRKACB_S339	PRKACB	3900000	2900000	3700000	0.948718
MAP4_S14	MAP4	37000	35000	42000	1.13514
MRTFA_S511	MRTFA	390000	400000	360000	0.923077
ENSG00000285408_S1011	ENSG00000285408	240000	300000	260000	1.08333
CPSF7_S191	CPSF7	27000	40000	35000	1.2963
ARL6IP6_T19	ARL6IP6	400000	420000	420000	1.05
WIPI2_S413	WIPI2	1600000	1600000	1600000	1
MTDH_S311	MTDH	810000	790000	840000	1.03704
PIKFYVE_S105	PIKFYVE	410000	700000	520000	1.26829
DOCK8_S2096	DOCK8	860000	1700000	1200000	1.39535
DENND4A_S1589	DENND4A	690000	650000	600000	0.869565
NUMA1_S1969	NUMA1	1100000	1200000	1100000	1
PPIG_S587	PPIG	570000	1400000	1100000	1.92982
TESPA1_S311	TESPA1	490000	440000	450000	0.918367
SART3_S797	SART3	240000	240000	240000	1
SRRM2_S1916	SRRM2	160000	240000	230000	1.4375
NSD3_S457	NSD3	600000	690000	690000	1.15
TCOF1_S233	TCOF1	2300000	4300000	3000000	1.30435
PRKDC_S2624	PRKDC	810000	1200000	940000	1.16049
STK11IP_S761	STK11IP	3300000	5700000	4400000	1.33333
THRAP3_S51	THRAP3	49000	70000	58000	1.18367
SON_S1820	SON	1900000	3000000	2600000	1.36842
FAM83G_S650	FAM83G	160000	180000	160000	1
TRMT44_S78	TRMT44	200000	280000	260000	1.3
TOPORS_S781	TOPORS	120000	180000	160000	1.33333
MAP7D1_S70	MAP7D1	650000	620000	650000	1
TSC2_S1254	TSC2	970000	850000	910000	0.938144
PDS5B_S1257	PDS5B	4700000	4700000	4800000	1.02128
DYNC1LI1_S516	DYNC1LI1	1400000	1400000	1400000	1
ZC3H18_S893	ZC3H18	3500000	5400000	4400000	1.25714
NHSL2_S1214	NHSL2	340000	310000	340000	1
PRKCH_S28	PRKCH	1300000	1200000	1100000	0.846154
UFD1_S247	UFD1	1100000	1000000	1000000	0.909091
INTS3_S995	INTS3	810000	1200000	990000	1.22222
RBM15_S708	RBM15	810000	1300000	1000000	1.23457
MORF4L2_S71	MORF4L2	600000	1100000	770000	1.28333
DENND4A_S1225	DENND4A	3200000	3400000	3300000	1.03125
ATG2A_S403	ATG2A	130000	180000	160000	1.23077
MAST4_S1467	MAST4	2400000	2400000	2300000	0.958333
ANKLE2_S528	ANKLE2	360000	350000	390000	1.08333
KDM3B_S289	KDM3B	110000	160000	140000	1.27273
STARD3NL_S39	STARD3NL	1100000	1300000	1400000	1.27273
POM121B_T424	POM121B	2900000	4900000	3700000	1.27586
CABLES2_S105	CABLES2	20000	16000	14000	0.7
HEMGN_S123	HEMGN	3300000	2800000	3100000	0.939394
HTATSF1_S387	HTATSF1	1600000	3500000	2200000	1.375
GPS1_T479	GPS1	230000	300000	270000	1.17391
ZNF318_S40	ZNF318	590000	880000	700000	1.18644
ZC3H18_T677	ZC3H18	8500000	13000000	11000000	1.29412
CIR1_S351	CIR1	1200000	1600000	1400000	1.16667
FOXN3_S391	FOXN3	40000	74000	45000	1.125
EIF4B_S498	EIF4B	430000	640000	520000	1.2093
VPS13D_S2455	VPS13D	290000	300000	290000	1
LIN54_T235	LIN54	690000	620000	700000	1.01449
UBXN2B_T59	UBXN2B	460000	870000	630000	1.36957
BAD_S118	BAD	2100000	1700000	2400000	1.14286
PRR35_S339	PRR35	1800000	2100000	2100000	1.16667
PRR35_S342	PRR35	1800000	2100000	2100000	1.16667
VRK3_T104	VRK3	850000	1400000	1100000	1.29412
SLBP_S20	SLBP	770000	1100000	970000	1.25974
EVL_S313	EVL	61000	110000	80000	1.31148
MRTFA_S385	MRTFA	200000	170000	180000	0.9
PLEKHM2_S264	PLEKHM2	18000	30000	25000	1.38889
MAP2K4_S80	MAP2K4	580000	730000	690000	1.18966
TNIK_S746	TNIK	13000	26000	17000	1.30769
NIN_T254	NIN	1300000	1200000	1200000	0.923077
XRCC1_S266	XRCC1	560000	510000	520000	0.928571
ZNF217_S848	ZNF217	1300000	2500000	1700000	1.30769
ANKLE2_S268	ANKLE2	95000	89000	87000	0.915789
SRRM2_S1682	SRRM2	92000	140000	110000	1.19565
SRRM2_T1684	SRRM2	92000	140000	110000	1.19565
SCAPER_S10	SCAPER	65000	130000	100000	1.53846
PLPBP_S253	PLPBP	5400000	5400000	5100000	0.944444
PLPBP_Y252	PLPBP	5400000	5400000	5100000	0.944444
RNF214_S154	RNF214	1200000	1200000	1300000	1.08333
DDX17_S571	DDX17	580000	560000	570000	0.982759
SRRT_S136	SRRT	150000	160000	160000	1.06667
SCAF4_S993	SCAF4	78000	110000	85000	1.08974
VRK3_S54	VRK3	310000	290000	290000	0.935484
EHBP1_S408	EHBP1	650000	530000	610000	0.938462
WDR43_S77	WDR43	9900000	19000000	14000000	1.41414
WAPL_S226	WAPL	4300000	4100000	4300000	1
SEC22B_S137	SEC22B	5800000	6500000	5800000	1
GTF2F2_S248	GTF2F2	910000	1400000	1200000	1.31868
SBNO2_S1356	SBNO2	3000	5000	5500	1.83333
NOP9_S7	NOP9	6900000	9600000	8300000	1.2029
INPP5D_S934	INPP5D	1200000	1100000	1200000	1
SOS1_S1228	SOS1	140000	130000	130000	0.928571
MAP3K11_S793	MAP3K11	12000	10000	14000	1.16667
NAB1_S395	NAB1	190000	170000	190000	1
HUWE1_S3135	HUWE1	1100000	1000000	980000	0.890909
PLCG1_S1233	PLCG1	1600000	2300000	1900000	1.1875
ANKRD12_S1311	ANKRD12	1100000	1200000	1100000	1
TNKS1BP1_S1138	TNKS1BP1	340000	310000	360000	1.05882
NASP_S726	NASP	750000	1100000	950000	1.26667
HNRNPR_S113	HNRNPR	310000	400000	360000	1.16129
PPP1R18_S224	PPP1R18	2500000	2400000	2500000	1
CCNK_S328	CCNK	790000	1300000	950000	1.20253
DOCK8_S451	DOCK8	2100000	2400000	2200000	1.04762
TNKS1BP1_S1545	TNKS1BP1	260000	400000	330000	1.26923
SRSF5_S250	SRSF5	1000000	1600000	1500000	1.5
DDA1_S33	DDA1	880000	960000	920000	1.04545
JAK3_S17	JAK3	180000	130000	170000	0.944444
SRRT_S26	SRRT	450000	700000	570000	1.26667
RSRC1_S6	RSRC1	62000	96000	76000	1.22581
MAP4_S636	MAP4	970000	1000000	930000	0.958763
MYO1G_S1010	MYO1G	940000	820000	940000	1
SRRT_S21	SRRT	200000	580000	250000	1.25
PLEKHA2_S401	PLEKHA2	2600000	4400000	3600000	1.38462
LRCH1_S536	LRCH1	530000	490000	480000	0.90566
IL16_S863	IL16	6900000	6600000	5900000	0.855072
CPSF6_S525	CPSF6	150000	170000	190000	1.26667
BAG1_S80	BAG1	130000	170000	160000	1.23077
LMNB1_S393	LMNB1	2600000	3700000	3000000	1.15385
GOLPH3_S35	GOLPH3	73000	97000	86000	1.17808
AHCTF1_S1218	AHCTF1	300000	340000	300000	1
DAPP1_Y139	DAPP1	720000	760000	590000	0.819444
DCAF1_S985	DCAF1	1800000	1900000	2300000	1.27778
EPN1_S454	EPN1	1400000	1300000	1400000	1
DCUN1D4_S71	DCUN1D4	710000	880000	770000	1.08451
MAP2K2_S295	MAP2K2	980000	810000	930000	0.94898
CPT2_S513	CPT2	8600000	7800000	7800000	0.906977
ERBIN_S569	ERBIN	89000	81000	95000	1.06742
HAUS6_S507	HAUS6	210000	190000	200000	0.952381
AP1AR_S226	AP1AR	1100000	1200000	1200000	1.09091
CCDC120_S286	CCDC120	340000	530000	410000	1.20588
MBP_S19	MBP	1600000	2100000	1800000	1.125
CASS4_S305	CASS4	950000	980000	1000000	1.05263
PSMD1_T273	PSMD1	140000	120000	140000	1
HTT_S1862	HTT	120000	260000	210000	1.75
PCF11_T513	PCF11	690000	1000000	920000	1.33333
TAF15_S442	TAF15	140000	220000	200000	1.42857
TRIT1_S455	TRIT1	1600000	2500000	2200000	1.375
CWC15_T47	CWC15	48000	53000	43000	0.895833
DDX17_S606	DDX17	59000	96000	84000	1.42373
CNK3_S334	CNK3	3600000	3800000	3400000	0.944444
ARID3A_S101	ARID3A	240000	320000	310000	1.29167
GORASP2_T433	GORASP2	1800000	1900000	1800000	1
HNRNPC_S177	HNRNPC	1400000	2200000	1800000	1.28571
PLEKHM1_S435	PLEKHM1	310000	300000	280000	0.903226
WRNIP1_S65	WRNIP1	800000	1300000	950000	1.1875
SNX4_S22	SNX4	8000	5800	5000	0.625
CBX4_S291	CBX4	1100000	1600000	1300000	1.18182
PRDX2_S112	PRDX2	560000	490000	500000	0.892857
TOP2B_S1476	TOP2B	470000	440000	450000	0.957447
CRACDL_S646	CRACDL	100000	150000	120000	1.2
PHF3_S1758	PHF3	780000	930000	850000	1.08974
ARHGEF18_S1264	ARHGEF18	300000	220000	250000	0.833333
MLH1_S477	MLH1	2500000	2500000	2800000	1.12
C1orf174_S28	C1orf174	100000	100000	110000	1.1
U2SURP_T919	U2SURP	1200000	1800000	1500000	1.25
NPAT_S1296	NPAT	4300000	6900000	6100000	1.4186
ELL2_S305	ELL2	140000	220000	180000	1.28571
CHAMP1_S542	CHAMP1	2200000	2900000	2500000	1.13636
HMGXB4_S497	HMGXB4	2100000	2000000	2000000	0.952381
TNKS1BP1_S1029	TNKS1BP1	1100000	970000	1100000	1
PRKCH_S326	PRKCH	720000	670000	620000	0.861111
MINK1_S599	MINK1	170000	260000	210000	1.23529
GTF2I_S823	GTF2I	5500000	8300000	6500000	1.18182
TJP2_S441	TJP2	45000	74000	57000	1.26667
SPTBN1_S2102	SPTBN1	6800000	10000000	8200000	1.20588
CDK13_S413	CDK13	67000	110000	88000	1.31343
AP3D1_S658	AP3D1	940000	1100000	1100000	1.17021
NAA10_S186	NAA10	2400000	3900000	3200000	1.33333
SYNRG_S580	SYNRG	770000	700000	740000	0.961039
CAMSAP3_S334	CAMSAP3	77000	81000	76000	0.987013
TUBB4A_S168	TUBB4A	11000	8700	9600	0.872727
USP42_S1007	USP42	97000	110000	110000	1.13402
EHBP1_S1035	EHBP1	1300000	2300000	1700000	1.30769
DHX38_S199	DHX38	310000	470000	360000	1.16129
UBTF_S389	UBTF	420000	800000	510000	1.21429
NUMA1_S2047	NUMA1	1200000	1600000	1300000	1.08333
ITFG2_S220	ITFG2	68000	120000	83000	1.22059
TAGAP_S714	TAGAP	740000	880000	810000	1.09459
SYNE2_T6808	SYNE2	98000	140000	110000	1.12245
HSPA8_S254	HSPA8	1400000	2300000	1800000	1.28571
THOC2_S1393	THOC2	11000000	10000000	10000000	0.909091
VAV1_S780	VAV1	2900000	3000000	2700000	0.931034
PPIG_S489	PPIG	1500000	2400000	2000000	1.33333
RAB5C_S140	RAB5C	370000	530000	470000	1.27027
ARFGEF2_S1024	ARFGEF2	770000	900000	800000	1.03896
GPR132_S330	GPR132	610000	510000	520000	0.852459
CC2D1A_T460	CC2D1A	600000	860000	710000	1.18333
SHC1_Y427	SHC1	27000	24000	21000	0.777778
MAST3_S927	MAST3	910000	1300000	1200000	1.31868
CDK11A_S65	CDK11A	440000	340000	370000	0.840909
RGPD3_S979	RGPD3	200000	200000	250000	1.25
ZC3H13_S1191	ZC3H13	410000	560000	520000	1.26829
BCL9L_S1004	BCL9L	180000	160000	180000	1
ZMYM4_S1181	ZMYM4	1400000	1800000	1600000	1.14286
PIP5K1A_S468	PIP5K1A	850000	1600000	1200000	1.41176
MAP2K5_S149	MAP2K5	2000000	2800000	2600000	1.3
GLYR1_S122	GLYR1	420000	660000	530000	1.2619
LSP1_S314	LSP1	1600000	2000000	2000000	1.25
ZNF784_S12	ZNF784	250000	370000	300000	1.2
FRYL_S2272	FRYL	1200000	1100000	1100000	0.916667
USP6NL_S435	USP6NL	420000	730000	530000	1.2619
BUD13_S248	BUD13	280000	490000	380000	1.35714
ARHGAP30_S698	ARHGAP30	130000	170000	140000	1.07692
EXOSC2_S124	EXOSC2	160000	150000	160000	1
MPHOSPH8_S425	MPHOSPH8	250000	340000	340000	1.36
KDM2B_S951	KDM2B	1100000	970000	990000	0.9
LRIF1_S502	LRIF1	460000	500000	480000	1.04348
FLNA_S2152	FLNA	1200000	1500000	1400000	1.16667
ILF3_S382	ILF3	3800000	4800000	4300000	1.13158
SP100_S171	SP100	450000	400000	460000	1.02222
FTO_T4	FTO	140000	220000	180000	1.28571
NCOR2_T1383	NCOR2	900000	1300000	1000000	1.11111
CARMIL1_S1068	CARMIL1	5600000	6400000	5700000	1.01786
PACS1_S534	PACS1	770000	1400000	960000	1.24675
ROCK1_S1341	ROCK1	3200000	6400000	4600000	1.4375
IQGAP2_S16	IQGAP2	3300000	3800000	3700000	1.12121
SLTM_S922	SLTM	230000	350000	270000	1.17391
PLEKHA3_S289	PLEKHA3	280000	250000	240000	0.857143
JAML_S378	JAML	3400000	6300000	4700000	1.38235
CBX7_S113	CBX7	200000	180000	190000	0.95
RECQL5_S858	RECQL5	210000	360000	290000	1.38095
JPT1_S17	JPT1	65000	97000	66000	1.01538
MCM3_S672	MCM3	730000	1100000	930000	1.27397
ZC3H18_S487	ZC3H18	1000000	1200000	1200000	1.2
SRSF4_S412	SRSF4	9000000	12000000	12000000	1.33333
API5_S464	API5	1700000	2700000	2100000	1.23529
PROSER2_S18	PROSER2	250000	410000	340000	1.36
DDA1_S95	DDA1	800000	1200000	1000000	1.25
LIME1_S179	LIME1	72000	130000	100000	1.38889
GATAD2B_S486	GATAD2B	4000000	3600000	3800000	0.95
THRAP3_S753	THRAP3	2400000	3000000	3100000	1.29167
AHNAK_S5448	AHNAK	550000	470000	510000	0.927273
THRAP3_S698	THRAP3	1300000	1100000	1100000	0.846154
SNIP1_S159	SNIP1	38000	53000	42000	1.10526
RAB27B_S83	RAB27B	82000	81000	86000	1.04878
SMARCA4_T1423	SMARCA4	720000	1600000	970000	1.34722
BCLAF1_S760	BCLAF1	2300000	5500000	3300000	1.43478
AHCTF1_S1232	AHCTF1	500000	460000	520000	1.04
PHF20_S159	PHF20	1200000	2100000	1600000	1.33333
RAPGEF1_S345	RAPGEF1	260000	360000	290000	1.11538
CBL_S669	CBL	3300000	3800000	4600000	1.39394
TCF20_S1361	TCF20	180000	190000	170000	0.944444
GLYR1_S158	GLYR1	8000000	15000000	11000000	1.375
SRRM2_T1986	SRRM2	590000	840000	830000	1.40678
DHX9_S1055	DHX9	130000	170000	150000	1.15385
NKTR_S260	NKTR	46000	67000	53000	1.15217
F11R_S284	F11R	1000000	940000	940000	0.94
MB21D2_S433	MB21D2	71000	82000	71000	1
SRRM2_S1539	SRRM2	370000	400000	370000	1
LIMA1_S225	LIMA1	180000	170000	180000	1
SLC4A2_S144	SLC4A2	620000	570000	610000	0.983871
ABI1_S231	ABI1	2500000	3700000	3200000	1.28
SLC12A7_S50	SLC12A7	210000	170000	190000	0.904762
GBF1_S1788	GBF1	190000	230000	200000	1.05263
ATAD2_T1152	ATAD2	350000	300000	330000	0.942857
PREX1_S436	PREX1	1700000	1700000	1500000	0.882353
MAP4K5_S400	MAP4K5	570000	480000	540000	0.947368
RAPGEF1_S658	RAPGEF1	590000	530000	550000	0.932203
DGKQ_S376	DGKQ	180000	160000	160000	0.888889
FOXP1_S448	FOXP1	1700000	1900000	2100000	1.23529
MAVS_S165	MAVS	1200000	1000000	1000000	0.833333
PLEKHO2_T311	PLEKHO2	1000000	1400000	1100000	1.1
CBX8_S191	CBX8	1300000	2200000	1500000	1.15385
TAF15_S438	TAF15	150000	220000	200000	1.33333
TEX2_S790	TEX2	460000	650000	590000	1.28261
WIPF1_S343	WIPF1	60000	60000	54000	0.9
AHNAK_S511	AHNAK	570000	500000	520000	0.912281
RBMXL1_S102	RBMXL1	14000	19000	18000	1.28571
RECQL_S608	RECQL	520000	890000	700000	1.34615
EPS15_T777	EPS15	2700000	2500000	2500000	0.925926
NHSL2_S801	NHSL2	840000	990000	940000	1.11905
CHMP1A_S188	CHMP1A	170000	260000	200000	1.17647
FAM193A_S642	FAM193A	140000	140000	120000	0.857143
BCLAF1_S496	BCLAF1	20000000	33000000	25000000	1.25
ARID4B_S666	ARID4B	100000	93000	110000	1.1
AHNAK_S135	AHNAK	17000000	17000000	19000000	1.11765
MAML2_S53	MAML2	130000	170000	180000	1.38462
SRRM2_S1923	SRRM2	89000	130000	120000	1.34831
MED1_S1252	MED1	520000	580000	560000	1.07692
SRSF3_S140	SRSF3	77000	120000	93000	1.20779
SPEN_S1006	SPEN	140000	240000	180000	1.28571
TUT7_S132	TUT7	1100000	1300000	1200000	1.09091
DMXL1_S1908	DMXL1	810000	720000	800000	0.987654
CD44_S686	CD44	3400000	3200000	3300000	0.970588
ZMYND8_S737	ZMYND8	3200000	4200000	3800000	1.1875
PIK3R5_S507	PIK3R5	1700000	1600000	1600000	0.941176
ARHGAP27_S466	ARHGAP27	1300000	2000000	1500000	1.15385
EVL_S260	EVL	560000	510000	530000	0.946429
CARD11_S933	CARD11	960000	1100000	1100000	1.14583
THRAP3_S737	THRAP3	380000	880000	560000	1.47368
TMX1_S270	TMX1	8900000	9500000	8700000	0.977528
SYNE1_S3622	SYNE1	510000	620000	550000	1.07843
RNF25_S450	RNF25	3600000	4500000	4400000	1.22222
LMNA_S22	LMNA	510000	580000	570000	1.11765
NIPBL_T702	NIPBL	2700000	4100000	3300000	1.22222
CD2_S290	CD2	120000	160000	140000	1.16667
SYTL2_S262	SYTL2	1100000	1600000	1300000	1.18182
PLEC_S720	PLEC	3700000	5500000	4400000	1.18919
EHBP1_S1058	EHBP1	2500000	2300000	2400000	0.96
STBD1_S211	STBD1	370000	370000	380000	1.02703
NCOA5_S96	NCOA5	2000000	1900000	1800000	0.9
SRRM2_S1441	SRRM2	150000	250000	220000	1.46667
PSMF1_S153	PSMF1	15000000	17000000	16000000	1.06667
REXO4_S15	REXO4	2300000	2200000	2100000	0.913043
DENND4C_S1244	DENND4C	55000	48000	53000	0.963636
RSF1_S570	RSF1	1400000	1300000	1300000	0.928571
DENND1C_S582	DENND1C	1500000	1700000	1500000	1
MYO5A_S1652	MYO5A	73000	66000	71000	0.972603
RBM15_S51	RBM15	5300000	8200000	6700000	1.26415
CLASP2_S1029	CLASP2	410000	380000	370000	0.902439
ARHGEF16_S492	ARHGEF16	720000	680000	670000	0.930556
KPNA5_S3	KPNA5	1500000	2700000	2000000	1.33333
WDCP_S468	WDCP	890000	820000	840000	0.94382
HMGN1_S99	HMGN1	5300000	8100000	6800000	1.28302
CCDC130_S300	CCDC130	350000	410000	400000	1.14286
MSN_S384	MSN	990000	950000	850000	0.858586
NFX1_S123	NFX1	630000	580000	600000	0.952381
CDK9_T186	CDK9	140000	260000	180000	1.28571
HUWE1_S2917	HUWE1	320000	410000	380000	1.1875
TBC1D15_S71	TBC1D15	920000	1200000	1100000	1.19565
DMAP1_S454	DMAP1	920000	1600000	1200000	1.30435
ZC3H13_S110	ZC3H13	3500000	6100000	4700000	1.34286
INTS12_S378	INTS12	2400000	4100000	3100000	1.29167
SMAP2_S145	SMAP2	570000	710000	600000	1.05263
IRF2BP1_S453	IRF2BP1	320000	410000	390000	1.21875
PAPOLG_S550	PAPOLG	88000	110000	92000	1.04545
CYTIP_S241	CYTIP	570000	760000	730000	1.2807
ACTR3_S418	ACTR3	380000	320000	330000	0.868421
ZNF48_S354	ZNF48	24000	28000	26000	1.08333
MYCBP2_S899	MYCBP2	600000	660000	650000	1.08333
PARVB_S2	PARVB	12000	17000	16000	1.33333
PDCD4_S76	PDCD4	780000	860000	830000	1.0641
PCNT_S3249	PCNT	450000	770000	550000	1.22222
BRPF3_S525	BRPF3	140000	170000	160000	1.14286
PHPT1_S33	PHPT1	150000	210000	180000	1.2
FLII_S436	FLII	3100000	4900000	4400000	1.41935
MAP7D1_S753	MAP7D1	2300000	2200000	2300000	1
RETREG3_S26	RETREG3	3600000	3500000	3700000	1.02778
CHD1_S1185	CHD1	510000	790000	630000	1.23529
VIM_S8	VIM	1200000	2000000	1600000	1.33333
ZDHHC5_S593	ZDHHC5	7800000	14000000	11000000	1.41026
PRKD2_S214	PRKD2	830000	810000	740000	0.891566
CCDC137_S19	CCDC137	1100000	1900000	1400000	1.27273
TTC14_S629	TTC14	170000	260000	220000	1.29412
RNF6_S313	RNF6	160000	270000	220000	1.375
DOCK11_S12	DOCK11	760000	710000	730000	0.960526
FYB1_S162	FYB1	1100000	1500000	1200000	1.09091
MYO9B_S1281	MYO9B	690000	790000	750000	1.08696
LARP1B_S906	LARP1B	160000	270000	210000	1.3125
IL6R_S455	IL6R	200000	160000	180000	0.9
IQSEC1_S107	IQSEC1	280000	240000	260000	0.928571
AHDC1_T99	AHDC1	310000	460000	380000	1.22581
HDLBP_S944	HDLBP	490000	730000	650000	1.32653
ZFP36_T246	ZFP36	39000	48000	47000	1.20513
PLEKHG3_S423	PLEKHG3	260000	410000	330000	1.26923
ACAP2_S379	ACAP2	1300000	2000000	1700000	1.30769
RSL1D1_S443	RSL1D1	5100000	12000000	6800000	1.33333
TOR1AIP1_S242	TOR1AIP1	210000	340000	270000	1.28571
LUC7L2_S354	LUC7L2	200000	230000	230000	1.15
CARMIL1_S1315	CARMIL1	160000	150000	160000	1
BRMS1_S237	BRMS1	2200000	3600000	2800000	1.27273
RUNX3_T212	RUNX3	190000	280000	230000	1.21053
WBP4_S262	WBP4	590000	940000	780000	1.32203
PPHLN1_S121	PPHLN1	1200000	2300000	1800000	1.5
TULP4_S565	TULP4	740000	840000	820000	1.10811
ADAM10_S740	ADAM10	190000	200000	200000	1.05263
LSP1_S218	LSP1	580000	490000	500000	0.862069
SENP1_S57	SENP1	110000	140000	140000	1.27273
SLA2_S10	SLA2	490000	460000	370000	0.755102
INPP5D_S1085	INPP5D	1700000	1500000	1500000	0.882353
APTX_S132	APTX	1000000	1600000	1300000	1.3
DGCR8_S109	DGCR8	750000	680000	680000	0.906667
PHF2_S705	PHF2	370000	430000	440000	1.18919
RPRD2_S1099	RPRD2	2400000	2300000	2400000	1
ARPP19_S104	ARPP19	1300000	1500000	1400000	1.07692
FHOD1_S498	FHOD1	110000	110000	110000	1
MORC3_S514	MORC3	810000	1000000	1000000	1.23457
TOR1AIP1_S79	TOR1AIP1	400000	560000	510000	1.275
SRSF4_S78	SRSF4	240000	390000	330000	1.375
ZRSR2_S478	ZRSR2	480000	780000	630000	1.3125
CARMIL1_S1067	CARMIL1	20000	21000	19000	0.95
CDK12_S325	CDK12	240000	340000	310000	1.29167
PLXNC1_S978	PLXNC1	290000	290000	250000	0.862069
SLC4A1AP_S82	SLC4A1AP	2500000	2400000	2500000	1
BUD13_S201	BUD13	450000	600000	560000	1.24444
SRRM2_S2067	SRRM2	240000	220000	230000	0.958333
PNN_S48	PNN	300000	280000	280000	0.933333
HIRIP3_S143	HIRIP3	130000	210000	180000	1.38462
ANAPC1_S688	ANAPC1	890000	780000	870000	0.977528
NUP155_S992	NUP155	1400000	1000000	990000	0.707143
SETD1A_T380	SETD1A	79000	99000	99000	1.25316
FASN_S2123	FASN	32000	55000	41000	1.28125
EP400_S729	EP400	440000	740000	590000	1.34091
SP2_T55	SP2	570000	500000	510000	0.894737
DIEXF_S10	DIEXF	30000	31000	30000	1
NCK1_S85	NCK1	4200000	5100000	4700000	1.11905
CEP170_S138	CEP170	200000	330000	290000	1.45
ATG9A_S735	ATG9A	170000	230000	200000	1.17647
TSC22D4_S123	TSC22D4	2500000	5200000	3300000	1.32
CENPA_T21	CENPA	1000000	1300000	1200000	1.2
LEMD2_S134	LEMD2	43000	58000	55000	1.27907
NR2C2_S68	NR2C2	510000	460000	480000	0.941176
ZC3H13_S1213	ZC3H13	150000	220000	170000	1.13333
FIP1L1_S554	FIP1L1	590000	1100000	780000	1.32203
SLC9A3R1_S280	SLC9A3R1	5100000	4600000	4700000	0.921569
SFSWAP_S834	SFSWAP	480000	750000	610000	1.27083
CNK3_S209	CNK3	590000	490000	720000	1.22034
CLASP2_S459	CLASP2	52000	71000	60000	1.15385
ENSG00000285408_S606	ENSG00000285408	69000	80000	80000	1.15942
PRRC2A_S1219	PRRC2A	1700000	1600000	1600000	0.941176
PPP2R5C_S497	PPP2R5C	900000	1300000	1100000	1.22222
PRRC2C_S1242	PRRC2C	780000	670000	700000	0.897436
MICAL1_S810	MICAL1	1000000	1700000	1300000	1.3
EFNB1_S281	EFNB1	110000	110000	100000	0.909091
PDGFRA_T355	PDGFRA	170000	210000	200000	1.17647
PDGFRA_T361	PDGFRA	170000	210000	200000	1.17647
CD3E_Y199	CD3E	3100000	4700000	1800000	0.580645
DDX3Y_S89	DDX3Y	870000	840000	810000	0.931034
MTMR14_S624	MTMR14	43000	42000	46000	1.06977
PPP1CA_S325	PPP1CA	390000	380000	400000	1.02564
RSRC1_S61	RSRC1	4500000	8700000	6400000	1.42222
HECTD4_T2080	HECTD4	630000	840000	740000	1.1746
DFFA_S28	DFFA	740000	740000	800000	1.08108
HNRNPA1P48_S199	HNRNPA1P48	110000	170000	140000	1.27273
INTS6_S804	INTS6	720000	770000	800000	1.11111
AFF4_S549	AFF4	1200000	1800000	1500000	1.25
EFCAB8_Y131	EFCAB8	250000	470000	400000	1.6
C2CD5_S260	C2CD5	1500000	1300000	1300000	0.866667
PSIP1_T272	PSIP1	4400000	6700000	6000000	1.36364
ZC3HAV1_S284	ZC3HAV1	1200000	1100000	1100000	0.916667
PREX1_S319	PREX1	180000	150000	160000	0.888889
ARHGEF18_S335	ARHGEF18	250000	270000	290000	1.16
RRM2B_S329	RRM2B	140000	170000	160000	1.14286
RPL18_T122	RPL18	63000	47000	56000	0.888889
SCAF4_S1004	SCAF4	2000000	1900000	1800000	0.9
DOT1L_S834	DOT1L	860000	810000	850000	0.988372
CABIN1_T1927	CABIN1	45000	65000	54000	1.2
RIN3_S850	RIN3	200000	220000	200000	1
WIZ_S983	WIZ	180000	170000	170000	0.944444
SARS1_S307	SARS1	20000	30000	22000	1.1
R3HDM1_S381	R3HDM1	2300000	2100000	2200000	0.956522
HECTD1_S1571	HECTD1	300000	520000	450000	1.5
SRRM2_T792	SRRM2	250000	340000	310000	1.24
ZFP36L2_S125	ZFP36L2	1100000	1600000	1300000	1.18182
PLEKHA1_S332	PLEKHA1	4100000	4400000	4500000	1.09756
ZC3HC1_S395	ZC3HC1	2900000	2600000	2700000	0.931034
MADD_S820	MADD	650000	1100000	800000	1.23077
SRRM2_S1905	SRRM2	540000	720000	790000	1.46296
RFX5_S605	RFX5	470000	490000	470000	1
HCFC1_S669	HCFC1	160000	140000	160000	1
FOXP1_S440	FOXP1	6800000	6600000	7400000	1.08824
BBX_S159	BBX	2100000	1900000	2000000	0.952381
WDR4_S391	WDR4	840000	1100000	980000	1.16667
PRAG1_S837	PRAG1	680000	580000	630000	0.926471
WASHC2A_S288	WASHC2A	510000	480000	490000	0.960784
DTX3L_S202	DTX3L	1700000	1600000	1700000	1
HCLS1_S149	HCLS1	3600000	3000000	3300000	0.916667
PRR14_T363	PRR14	310000	370000	340000	1.09677
MOCS2_S20	MOCS2	320000	280000	290000	0.90625
NCOA5_S66	NCOA5	93000	130000	120000	1.29032
SON_S1824	SON	560000	860000	680000	1.21429
PTPN6_S591	PTPN6	4600000	7300000	5900000	1.28261
PPIG_T562	PPIG	890000	1900000	1400000	1.57303
BCLAF3_S192	BCLAF3	270000	340000	310000	1.14815
DIDO1_S138	DIDO1	1000000	1000000	1100000	1.1
DDX50_S41	DDX50	250000	350000	340000	1.36
NEK4_S461	NEK4	190000	160000	170000	0.894737
NKTR_S243	NKTR	390000	850000	520000	1.33333
C2orf49_S189	C2orf49	1200000	1100000	1100000	0.916667
H2BC11_S79	H2BC11	1000000	880000	1100000	1.1
CRTC3_S443	CRTC3	61000	51000	58000	0.95082
RNF169_S427	RNF169	86000	130000	110000	1.27907
CD247_Y83	CD247	120000	170000	83000	0.691667
TRERF1_S491	TRERF1	1300000	2000000	1600000	1.23077
ARHGEF12_S608	ARHGEF12	190000	230000	210000	1.10526
RECQL4_S27	RECQL4	93000	97000	87000	0.935484
C1orf216_S126	C1orf216	75000	110000	87000	1.16
ZC3H8_S59	ZC3H8	1300000	2400000	1900000	1.46154
GATAD2B_S140	GATAD2B	840000	1600000	1200000	1.42857
AHNAK_S5332	AHNAK	370000	330000	340000	0.918919
NUDCD3_S355	NUDCD3	30000	29000	36000	1.2
SNRK_S569	SNRK	1200000	1600000	1500000	1.25
PIK3R5_S478	PIK3R5	2200000	2500000	2400000	1.09091
NKAP_S7	NKAP	230000	340000	280000	1.21739
RB1CC1_S647	RB1CC1	580000	830000	710000	1.22414
CASS4_S200	CASS4	340000	320000	360000	1.05882
BAZ2A_S1770	BAZ2A	220000	370000	270000	1.22727
PNN_T657	PNN	380000	480000	440000	1.15789
WDR20_S353	WDR20	530000	810000	670000	1.26415
IVNS1ABP_S338	IVNS1ABP	250000	220000	250000	1
STAT1_S727	STAT1	960000	840000	910000	0.947917
TGIF2_S153	TGIF2	130000	110000	120000	0.923077
ITPKB_S120	ITPKB	1100000	970000	1000000	0.909091
CDK12_S14	CDK12	410000	460000	440000	1.07317
TAB2_S524	TAB2	1700000	2000000	2000000	1.17647
WDR33_S1279	WDR33	75000	78000	76000	1.01333
LMNA_S407	LMNA	920000	990000	1000000	1.08696
BIN2_S411	BIN2	1800000	2200000	2000000	1.11111
NBN_S432	NBN	510000	470000	500000	0.980392
RPL4_Y264	RPL4	540000	520000	250000	0.462963
MYO1F_S734	MYO1F	4200000	7400000	6000000	1.42857
WNK1_S2372	WNK1	870000	890000	840000	0.965517
OXR1_S201	OXR1	180000	160000	160000	0.888889
PCM1_S861	PCM1	240000	230000	220000	0.916667
DDX10_S831	DDX10	630000	750000	690000	1.09524
UBE2O_S839	UBE2O	1400000	1200000	1300000	0.928571
SNIP1_S74	SNIP1	230000	280000	270000	1.17391
SNIP1_S76	SNIP1	230000	280000	270000	1.17391
FAM169A_S526	FAM169A	1000000	1000000	1100000	1.1
RIF1_S2196	RIF1	800000	800000	770000	0.9625
EML4_S184	EML4	97000	140000	120000	1.23711
BTLA_S189	BTLA	280000	310000	310000	1.10714
BIN2_S256	BIN2	150000	220000	170000	1.13333
BCL9_S278	BCL9	380000	350000	380000	1
ZKSCAN4_S445	ZKSCAN4	160000	130000	160000	1
PARP8_S323	PARP8	220000	290000	250000	1.13636
ZNF831_S506	ZNF831	840000	840000	890000	1.05952
SERBP1_S197	SERBP1	800000	1200000	1000000	1.25
NFATC2_Y67	NFATC2	9700	11000	8300	0.85567
DCAF10_S349	DCAF10	130000	150000	160000	1.23077
ITPR1_S1577	ITPR1	350000	480000	400000	1.14286
ACAP1_S734	ACAP1	450000	490000	430000	0.955556
SRSF7_S233	SRSF7	220000	340000	290000	1.31818
RFX7_S558	RFX7	780000	1300000	1000000	1.28205
RBM26_S518	RBM26	5000000	8100000	6300000	1.26
KLF13_S264	KLF13	520000	610000	530000	1.01923
CBX3_S95	CBX3	37000000	82000000	51000000	1.37838
AGL_Y584	AGL	580000	900000	720000	1.24138
GRIPAP1_S241	GRIPAP1	1600000	1900000	1900000	1.1875
ZBP1_T386	ZBP1	250000	250000	250000	1
ATAD2B_S1142	ATAD2B	350000	470000	410000	1.17143
HOPX_S70	HOPX	670000	760000	700000	1.04478
MYO9B_S1267	MYO9B	1400000	1400000	1400000	1
KDF1_S11	KDF1	180000	190000	170000	0.944444
BAG4_S179	BAG4	880000	1500000	1100000	1.25
NUP188_S1709	NUP188	1100000	1000000	1100000	1
PHIP_S1457	PHIP	250000	420000	310000	1.24
FSIP2_S1742	FSIP2	220000	440000	310000	1.40909
MFSD6_S644	MFSD6	26000	26000	25000	0.961538
RIN1_S744	RIN1	190000	240000	220000	1.15789
RASGRF2_S633	RASGRF2	2000000	2000000	1800000	0.9
INTS10_S382	INTS10	580000	1200000	780000	1.34483
TMA16_S108	TMA16	140000	140000	150000	1.07143
FYTTD1_S161	FYTTD1	170000	190000	170000	1
PPP1CC_S129	PPP1CC	120000	160000	160000	1.33333
EPN1_S5	EPN1	20000	26000	25000	1.25
TBC1D5_S522	TBC1D5	480000	490000	540000	1.125
AARS1_S399	AARS1	640000	540000	510000	0.796875
NIPBL_S883	NIPBL	230000	340000	290000	1.26087
PPP1R11_S58	PPP1R11	890000	1000000	1100000	1.23596
EHBP1L1_T454	EHBP1L1	100000	160000	130000	1.3
NUP107_S86	NUP107	3600000	3400000	3400000	0.944444
AEBP2_S390	AEBP2	110000	100000	100000	0.909091
CARMIL1_S1101	CARMIL1	660000	740000	690000	1.04545
CAMSAP1_S1080	CAMSAP1	690000	620000	620000	0.898551
BRAP_S97	BRAP	190000	280000	230000	1.21053
MED1_S1401	MED1	270000	410000	350000	1.2963
HDGFL2_S664	HDGFL2	750000	820000	790000	1.05333
STRN4_S342	STRN4	470000	580000	480000	1.02128
SCAF4_T236	SCAF4	380000	510000	410000	1.07895
ELOA_S151	ELOA	280000	410000	340000	1.21429
MGMT_S201	MGMT	45000	68000	52000	1.15556
CTR9_S1102	CTR9	30000	54000	42000	1.4
RFLNB_S6	RFLNB	1400000	1600000	1400000	1
H2BC11_T120	H2BC11	770000	730000	880000	1.14286
VPS11_S303	VPS11	640000	860000	680000	1.0625
WIPF1_S340	WIPF1	920000	1100000	1000000	1.08696
NFATC1_S887	NFATC1	280000	530000	390000	1.39286
YLPM1_S1152	YLPM1	840000	1100000	1000000	1.19048
MSL1_S450	MSL1	3000000	4500000	4100000	1.36667
SLC22A17_S515	SLC22A17	1400000	1300000	1300000	0.928571
ITPKB_T33	ITPKB	450000	550000	510000	1.13333
NEK1_S806	NEK1	340000	280000	310000	0.911765
POGZ_T1368	POGZ	74000	110000	89000	1.2027
PLEC_S4054	PLEC	150000	140000	150000	1
CEP131_S78	CEP131	310000	580000	390000	1.25806
SLC4A2_S113	SLC4A2	340000	370000	360000	1.05882
SRSF4_S431	SRSF4	380000	630000	440000	1.15789
KAT6A_S941	KAT6A	3700000	3500000	3800000	1.02703
BCLAF1_S264	BCLAF1	37000	54000	39000	1.05405
LUZP1_T958	LUZP1	410000	350000	350000	0.853659
MYC_S71	MYC	72000	68000	76000	1.05556
BCLAF1_T341	BCLAF1	560000	560000	550000	0.982143
CARMIL1_S923	CARMIL1	1100000	2300000	1500000	1.36364
RERE_S577	RERE	270000	290000	270000	1
CDK12_S357	CDK12	120000	180000	140000	1.16667
STX12_S139	STX12	420000	540000	470000	1.11905
XRCC5_S531	XRCC5	150000	130000	140000	0.933333
RBM27_S120	RBM27	10000000	17000000	14000000	1.4
H2BE1_T120	H2BE1	4300000	4300000	5100000	1.18605
MORC2_S631	MORC2	260000	240000	240000	0.923077
ACIN1_S729	ACIN1	7000000	11000000	8900000	1.27143
NOLC1_S643	NOLC1	91000	110000	95000	1.04396
PLCB3_S474	PLCB3	29000	58000	41000	1.41379
SLC9A1_S703	SLC9A1	140000	130000	140000	1
ZNF430_S469	ZNF430	540000	960000	770000	1.42593
CC2D1B_S528	CC2D1B	1300000	2400000	1800000	1.38462
H3-3A_S32	H3-3A	4600000	8800000	5700000	1.23913
RPS10_T126	RPS10	310000	600000	360000	1.16129
ITPKB_S184	ITPKB	240000	340000	290000	1.20833
SNX1_S188	SNX1	210000	180000	190000	0.904762
HIVEP2_S1443	HIVEP2	150000	140000	140000	0.933333
PPIP5K2_S38	PPIP5K2	2600000	2600000	2500000	0.961538
PFKM_S775	PFKM	3500000	5900000	5200000	1.48571
LARP4B_S664	LARP4B	1000000	1000000	960000	0.96
RAPGEF1_T298	RAPGEF1	110000	210000	160000	1.45455
DYNC1LI2_S383	DYNC1LI2	64000	160000	110000	1.71875
FAM117A_S201	FAM117A	160000	140000	160000	1
ZC3H13_S1292	ZC3H13	1900000	2800000	2300000	1.21053
SRSF11_S449	SRSF11	22000000	35000000	28000000	1.27273
MAP3K1_S250	MAP3K1	55000	96000	81000	1.47273
ISYNA1_S473	ISYNA1	28000	24000	22000	0.785714
MAST3_S1257	MAST3	250000	220000	220000	0.88
FNBP1_S497	FNBP1	830000	980000	970000	1.16867
DENND4A_S1251	DENND4A	2500000	2700000	2600000	1.04
STIM2_S626	STIM2	5200000	5300000	4900000	0.942308
MOB1A_S2	MOB1A	7700	8900	12000	1.55844
PRKD2_S710	PRKD2	150000	150000	140000	0.933333
TMEM238_S124	TMEM238	88000	120000	95000	1.07955
C19orf53_S23	C19orf53	160000	260000	210000	1.3125
FMNL1_S693	FMNL1	130000	130000	140000	1.07692
ARHGEF6_S684	ARHGEF6	16000000	18000000	18000000	1.125
CHD3_S73	CHD3	67000	81000	75000	1.1194
NCOA2_S736	NCOA2	630000	720000	680000	1.07937
SLC26A2_S12	SLC26A2	47000	69000	58000	1.23404
TOPORS_S570	TOPORS	170000	220000	230000	1.35294
CDK12_S345	CDK12	600000	520000	600000	1
ACTB_S60	ACTB	2200000	2300000	2500000	1.13636
EEF2K_S438	EEF2K	170000	170000	170000	1
WIZ_S1146	WIZ	720000	670000	680000	0.944444
FNBP4_T517	FNBP4	3500000	3200000	3400000	0.971429
MAP3K3_T274	MAP3K3	310000	580000	470000	1.51613
PRPF4B_S257	PRPF4B	6400000	8700000	7700000	1.20312
HNRNPA0_S280	HNRNPA0	310000	500000	390000	1.25806
ZC3H18_S842	ZC3H18	6400000	8000000	7900000	1.23438
THUMPD1_S119	THUMPD1	1100000	920000	990000	0.9
ARHGEF7_S676	ARHGEF7	7800000	12000000	9900000	1.26923
H2BC11_T97	H2BC11	860000	890000	1100000	1.27907
CHD3_S93	CHD3	110000	200000	140000	1.27273
CDK12_S215	CDK12	840000	1200000	960000	1.14286
SRRM1_S414	SRRM1	960000	1500000	1200000	1.25
GPS1_S474	GPS1	2500000	2900000	2500000	1
SNX17_S437	SNX17	610000	750000	830000	1.36066
BCL9L_S25	BCL9L	1100000	1100000	1100000	1
TBC1D5_S43	TBC1D5	4600000	5800000	5500000	1.19565
MCM3AP_S300	MCM3AP	260000	400000	320000	1.23077
MECP2_S216	MECP2	1700000	2000000	1600000	0.941176
SNRNP48_S204	SNRNP48	450000	680000	570000	1.26667
DDX5_S30	DDX5	1000000	1300000	1100000	1.1
LYAR_S91	LYAR	960000	1200000	1000000	1.04167
PBRM1_S303	PBRM1	210000	190000	180000	0.857143
YTHDC2_S1198	YTHDC2	1200000	1300000	1200000	1
NFATC2_S110	NFATC2	2500000	2400000	2600000	1.04
YLPM1_S829	YLPM1	300000	330000	310000	1.03333
TNRC18_S1957	TNRC18	290000	400000	330000	1.13793
SRRM2_S1483	SRRM2	400000	640000	480000	1.2
GNB1_S136	GNB1	170000	220000	210000	1.23529
MAP4_S280	MAP4	3400000	2900000	3100000	0.911765
PXN_S106	PXN	920000	1000000	970000	1.05435
IRS2_S1174	IRS2	230000	270000	250000	1.08696
PLPP6_S63	PLPP6	70000	120000	94000	1.34286
CD6_T511	CD6	500000	560000	540000	1.08
CIC_S431	CIC	100000	150000	120000	1.2
NDUFA7_S108	NDUFA7	40000	33000	39000	0.975
GNG2_T6	GNG2	470000	530000	480000	1.02128
SYTL1_S111	SYTL1	3800000	3800000	3700000	0.973684
EP400_T2294	EP400	290000	540000	380000	1.31034
RAPGEF6_S701	RAPGEF6	19000	16000	17000	0.894737
STIM2_S603	STIM2	550000	560000	560000	1.01818
RANBP2_T1399	RANBP2	550000	610000	570000	1.03636
PHF2_S655	PHF2	690000	590000	630000	0.913043
PACS1_S320	PACS1	660000	620000	670000	1.01515
VGLL4_S52	VGLL4	720000	660000	720000	1
AKAP12_S1331	AKAP12	1700000	2100000	1900000	1.11765
ELAC1_S146	ELAC1	1700000	2100000	1800000	1.05882
ZMYM4_S1241	ZMYM4	180000	260000	200000	1.11111
SETD2_S438	SETD2	310000	540000	420000	1.35484
ANP32D_T15	ANP32D	7500000	11000000	9500000	1.26667
SLTM_S421	SLTM	8500000	17000000	11000000	1.29412
CD44_S717	CD44	1500000	1400000	1400000	0.933333
NPM1_S227	NPM1	12000000	19000000	14000000	1.16667
RIC1_T996	RIC1	150000	140000	160000	1.06667
BCL11B_T260	BCL11B	920000	890000	890000	0.967391
STAU2_S492	STAU2	500000	540000	530000	1.06
YLPM1_S1108	YLPM1	89000	140000	100000	1.1236
BCLAF1_S690	BCLAF1	5400000	6900000	6300000	1.16667
DNM1L_S616	DNM1L	160000	160000	160000	1
TNFAIP3_S699	TNFAIP3	140000	160000	160000	1.14286
UVSSA_S657	UVSSA	660000	630000	630000	0.954545
ARHGEF3_S64	ARHGEF3	280000	280000	250000	0.892857
NADK_S46	NADK	1200000	1100000	1100000	0.916667
AVL9_S244	AVL9	83000	81000	80000	0.963855
OGT_S20	OGT	190000	170000	200000	1.05263
XRCC6_S306	XRCC6	1400000	1300000	1300000	0.928571
SRRM2_S2272	SRRM2	1600000	1600000	1600000	1
NIBAN2_S696	NIBAN2	130000	110000	130000	1
TACC3_T249	TACC3	810000	780000	720000	0.888889
SARAF_S331	SARAF	170000	280000	210000	1.23529
CDYL_S201	CDYL	440000	400000	410000	0.931818
TCEAL5_S125	TCEAL5	2700000	2600000	2500000	0.925926
DYRK1A_S529	DYRK1A	250000	510000	330000	1.32
MTA2_T534	MTA2	610000	600000	530000	0.868852
MINK1_S934	MINK1	180000	420000	260000	1.44444
SAMSN1_S7	SAMSN1	550000	920000	730000	1.32727
PHF20L1_S599	PHF20L1	830000	1500000	1100000	1.3253
NOB1_S325	NOB1	1300000	1400000	1200000	0.923077
CUL4A_S12	CUL4A	570000	730000	630000	1.10526
STIP1_S481	STIP1	2200000	3100000	2600000	1.18182
ATN1_S34	ATN1	4500000	6900000	5800000	1.28889
DENND4B_S736	DENND4B	89000	150000	110000	1.23596
LAMTOR1_S27	LAMTOR1	340000	290000	310000	0.911765
NFIC_S322	NFIC	460000	410000	410000	0.891304
SPEN_S1425	SPEN	1500000	1700000	1700000	1.13333
ALG3_S13	ALG3	750000	1100000	930000	1.24
SEC16A_S1347	SEC16A	44000	38000	43000	0.977273
SEC16A_S1350	SEC16A	44000	38000	43000	0.977273
CCNL1_S445	CCNL1	330000	350000	330000	1
HAUS6_S906	HAUS6	620000	760000	670000	1.08065
RPS6KB1_S447	RPS6KB1	5100000	5700000	5600000	1.09804
OSBP_S386	OSBP	700000	610000	690000	0.985714
SHKBP1_S144	SHKBP1	330000	340000	330000	1
KLF13_S156	KLF13	72000	99000	86000	1.19444
ANKHD1_S1591	ANKHD1	460000	710000	540000	1.17391
ZAP70_S289	ZAP70	440000	410000	460000	1.04545
MEPCE_S152	MEPCE	23000000	25000000	25000000	1.08696
ARHGAP1_S50	ARHGAP1	1600000	1500000	1600000	1
HIVEP2_S1937	HIVEP2	630000	970000	760000	1.20635
CROCC_S494	CROCC	780000	990000	960000	1.23077
ZNF609_S1055	ZNF609	150000	130000	150000	1
IFIT5_S264	IFIT5	290000	440000	390000	1.34483
CAD_S1406	CAD	790000	960000	750000	0.949367
ANP32B_T15	ANP32B	380000	610000	500000	1.31579
EIF2B4_S191	EIF2B4	130000	130000	140000	1.07692
FNBP4_S464	FNBP4	1000000	1600000	1300000	1.3
NOP9_S632	NOP9	43000	40000	46000	1.06977
GTF2F1_T331	GTF2F1	4200000	5600000	4400000	1.04762
CRACD_S874	CRACD	160000	220000	210000	1.3125
HUWE1_S3363	HUWE1	130000	220000	170000	1.30769
ACSS2_S12	ACSS2	75000	130000	96000	1.28
CDK11B_S47	CDK11B	1400000	1300000	1400000	1
STK10_S13	STK10	2700000	2300000	2100000	0.777778
JPT2_S132	JPT2	150000	170000	140000	0.933333
TNIK_S688	TNIK	970000	1300000	1100000	1.13402
TUT4_S134	TUT4	2300000	3600000	2800000	1.21739
EVI2A_T203	EVI2A	300000	280000	290000	0.966667
HECTD1_S1511	HECTD1	140000	180000	160000	1.14286
ARHGEF2_S932	ARHGEF2	1700000	2000000	1900000	1.11765
CDK11A_S47	CDK11A	770000	680000	730000	0.948052
SHKBP1_S649	SHKBP1	680000	850000	750000	1.10294
BOD1L1_S538	BOD1L1	7500000	6900000	7500000	1
PRPF40A_S34	PRPF40A	150000	150000	150000	1
SET_S7	SET	14000000	21000000	18000000	1.28571
SPECC1L_S156	SPECC1L	69000	95000	82000	1.18841
H2BC11_S88	H2BC11	320000	370000	380000	1.1875
RAB3IP_S266	RAB3IP	1500000	1300000	1400000	0.933333
PPP2R5A_S41	PPP2R5A	2500000	3500000	3000000	1.2
CEP170_S1145	CEP170	340000	330000	320000	0.941176
RNPS1_S27	RNPS1	4400000	7300000	5400000	1.22727
RBMX_S323	RBMX	510000	760000	640000	1.2549
RBMXL1_S323	RBMXL1	510000	760000	640000	1.2549
SCLY_S129	SCLY	420000	700000	540000	1.28571
IQSEC1_S405	IQSEC1	93000	140000	93000	1
PSMA5_S56	PSMA5	2000000	1600000	2000000	1
ZMYND8_S406	ZMYND8	470000	380000	430000	0.914894
LYSMD2_S51	LYSMD2	190000	230000	200000	1.05263
STIM2_S697	STIM2	700000	880000	860000	1.22857
UBA1_S810	UBA1	11000	8000	8200	0.745455
ZNF687_T377	ZNF687	810000	850000	850000	1.04938
CLASRP_S456	CLASRP	89000	130000	110000	1.23596
KCNQ1_S27	KCNQ1	1000000	1900000	1600000	1.6
VPS26B_S304	VPS26B	81000	100000	98000	1.20988
ABCC4_S404	ABCC4	3600000	5500000	4500000	1.25
AHNAK_S5720	AHNAK	1500000	1200000	1200000	0.8
MEPCE_S370	MEPCE	22000	26000	26000	1.18182
CDC26_S82	CDC26	160000	140000	140000	0.875
ACIN1_S631	ACIN1	71000	87000	77000	1.08451
SLAIN2_S357	SLAIN2	700000	1300000	1000000	1.42857
ZC3H18_S868	ZC3H18	4800000	6700000	5700000	1.1875
ITPKB_S204	ITPKB	3900000	3600000	3800000	0.974359
VIM_Y30	VIM	310000	400000	330000	1.06452
FAM117B_S449	FAM117B	1600000	2400000	2100000	1.3125
MYO9B_S1143	MYO9B	500000	460000	460000	0.92
ETS1_S26	ETS1	81000	66000	84000	1.03704
LRCH4_S432	LRCH4	6100000	7200000	6600000	1.08197
ELP4_S37	ELP4	490000	620000	540000	1.10204
WDR24_S470	WDR24	250000	250000	250000	1
BRD4_S1117	BRD4	4500000	3900000	4400000	0.977778
UHRF1BP1L_S953	UHRF1BP1L	110000	140000	130000	1.18182
ST13_S51	ST13	86000	88000	83000	0.965116
CARD11_S459	CARD11	99000	89000	100000	1.0101
PLEKHG2_T466	PLEKHG2	690000	740000	710000	1.02899
TRIM47_S588	TRIM47	310000	270000	300000	0.967742
DNMT3B_S100	DNMT3B	65000	110000	91000	1.4
KIAA1109_S1312	KIAA1109	100000	180000	130000	1.3
DMTN_S87	DMTN	250000	320000	280000	1.12
TNIK_S795	TNIK	1200000	1200000	1200000	1
RAF1_S43	RAF1	870000	1100000	1000000	1.14943
BCORL1_S496	BCORL1	18000	14000	16000	0.888889
DCK_S11	DCK	710000	840000	760000	1.07042
DHX57_S74	DHX57	180000	260000	230000	1.27778
RERE_S613	RERE	360000	590000	460000	1.27778
SRCAP_S2725	SRCAP	660000	710000	740000	1.12121
LRCH3_S352	LRCH3	1400000	1900000	1500000	1.07143
BARGIN_S243	BARGIN	15000	15000	15000	1
RGS14_S203	RGS14	5200000	7700000	6400000	1.23077
MATK_S501	MATK	340000	380000	340000	1
HCLS1_S46	HCLS1	890000	830000	810000	0.910112
SMG6_S332	SMG6	2300000	3500000	3200000	1.3913
KAT2B_S434	KAT2B	59000	54000	48000	0.813559
TES_S226	TES	230000	210000	230000	1
TLN1_S1323	TLN1	150000	150000	140000	0.933333
CCT3_S252	CCT3	630000	570000	610000	0.968254
USP14_S394	USP14	1500000	2300000	1900000	1.26667
SRRT_Y8	SRRT	210000	270000	260000	1.2381
BCLAF1_S763	BCLAF1	150000	290000	200000	1.33333
SLC39A10_T540	SLC39A10	99000	190000	140000	1.41414
RAI1_S1358	RAI1	560000	490000	510000	0.910714
ATP5F1B_S529	ATP5F1B	3400000	6600000	5300000	1.55882
MACF1_S6967	MACF1	370000	400000	340000	0.918919
EI24_S56	EI24	120000	220000	160000	1.33333
AHNAK_S4900	AHNAK	270000	240000	220000	0.814815
CHCHD3_T201	CHCHD3	350000	500000	410000	1.17143
WFS1_S236	WFS1	610000	760000	680000	1.11475
KCNAB2_S14	KCNAB2	8300000	7800000	8200000	0.987952
MPRIP_S619	MPRIP	240000	200000	230000	0.958333
WWP2_S211	WWP2	490000	830000	580000	1.18367
CAMK2D_T337	CAMK2D	4800000	4600000	4600000	0.958333
RFX5_S347	RFX5	86000	74000	79000	0.918605
HDGFL2_S671	HDGFL2	440000	520000	480000	1.09091
GRAP2_S236	GRAP2	2500000	2400000	2400000	0.96
NUP35_S259	NUP35	680000	590000	660000	0.970588
SRRM2_S1521	SRRM2	340000	450000	390000	1.14706
EVL_S246	EVL	3000000	4600000	3700000	1.23333
BCLAF1_S502	BCLAF1	2200000	2900000	2400000	1.09091
BOD1L1_S832	BOD1L1	1700000	2600000	2200000	1.29412
LEMD3_S291	LEMD3	1300000	1300000	1200000	0.923077
TRMT1_T628	TRMT1	82000	99000	98000	1.19512
DPM1_S9	DPM1	2800000	3600000	3400000	1.21429
PIEZO1_T1854	PIEZO1	580000	610000	600000	1.03448
YTHDC1_S515	YTHDC1	2900000	5100000	3900000	1.34483
ATP2B2_S344	ATP2B2	68000	91000	75000	1.10294
ATP2B2_S346	ATP2B2	68000	91000	75000	1.10294
CCNY_S21	CCNY	500000	520000	570000	1.14
ZNF280C_S105	ZNF280C	780000	840000	780000	1
ENDOD1_S303	ENDOD1	450000	650000	580000	1.28889
RGSL1_S843	RGSL1	310000	520000	420000	1.35484
KANK1_S70	KANK1	200000	250000	210000	1.05
WWC3_S927	WWC3	2600000	3500000	3200000	1.23077
TNKS1BP1_S691	TNKS1BP1	88000	75000	100000	1.13636
GRAMD1A_S267	GRAMD1A	1000000	1600000	1300000	1.3
[truncated: 10,902 more rows]

## Sheet: CD4_phosphorylation_serThr_Data
Phosphorylation Site	Gene Symbol	Control	TRAILshort	Fold change (TRAILshort/Control)
ZC3H12D_S336	ZC3H12D	1500000	3559800	2.3732
CXorf23_S192	CXorf23	4.79918e+06	8814700	1.83671
TESPA1_S311	TESPA1	1.38701e+07	23647000	1.70489
TESPA1_S454	TESPA1	1.83923e+07	27804000	1.51172
TESPA1_S467	TESPA1	1.83175e+07	28169000	1.53782
ZNF316_S112	ZNF316	8.05585e+06	15770000	1.95758
ANKRD30BL_S5	ANKRD30BL	8.33603e+06	12626000	1.51463
EIF3C_S39	EIF3C	1.84979e+08	148830000	0.804577
I3L1I5_S94	I3L1I5	1.19968e+08	202190000	1.68537
I3L1I5_S263	I3L1I5	1.22914e+07	1500000	0.122036
I3L1I5_S155	I3L1I5	5.36831e+07	74644000	1.39046
AP3B1_S276	AP3B1	1.20807e+07	22979000	1.90212
MEN1_S492	MEN1	1500000	16409000	10.9393
PIK3CD_S1039	PIK3CD	3.98649e+06	6725700	1.68712
EEF2K_S18	EEF2K	3.03937e+06	2452410	0.806881
EEF2K_S500	EEF2K	7.0348e+06	9424400	1.33968
BIN1_S296	BIN1	9.60937e+07	173876000	1.80944
BIN1_S298	BIN1	1.36135e+08	199110000	1.4626
NOP56_S569	NOP56	5.51615e+06	6995300	1.26815
NOP56_S570	NOP56	5.51615e+06	6995300	1.26815
ARID1A_S1751	ARID1A	1500000	17511000	11.674
FCHO1_S372	FCHO1	3.55593e+06	5491600	1.54435
AP3D1_S658	AP3D1	6.10917e+06	7581900	1.24107
CCS_S267	CCS	1.77195e+07	21959000	1.23925
ABLIM1_S706	ABLIM1	7.81982e+06	8559500	1.09459
CHD2_S1728	CHD2	8.82457e+06	17931000	2.03194
KMT2D_S4738	KMT2D	7.14676e+06	10124400	1.41664
PDCD5_S119	PDCD5	1.09041e+07	12385000	1.13581
SLC9A3R1_S280	SLC9A3R1	8.84046e+06	20828000	2.35599
SLC9A3R1_S269	SLC9A3R1	4.53091e+07	50850000	1.12229
SLC9A3R1_S2	SLC9A3R1	1.55776e+07	19137000	1.22849
RASGRF2_S718	RASGRF2	8.31543e+06	24601000	2.95848
SCAMP3_S32	SCAMP3	8.99669e+07	105520000	1.17288
PPP1R12A_S995	PPP1R12A	3.7142e+06	4937700	1.32941
MAST4_S1373	MAST4	5.53199e+06	9539700	1.72446
SEC16A_S891	SEC16A	5.27218e+06	1500000	0.284513
FYB_S225	FYB	5.38548e+06	8779200	1.63016
FYB_S329	FYB	6.86317e+06	12510000	1.82277
FYB_S573	FYB	2.07238e+07	38210000	1.84378
PGRMC2_S104	PGRMC2	6.31065e+06	8047000	1.27515
CTAGE5_S647	CTAGE5	2.91059e+06	4125300	1.41734
PDPK2P_S214	PDPK2P	5.41611e+07	97548000	1.80107
RNF113A_S253	RNF113A	4.94652e+07	78179000	1.58048
SART1_S448	SART1	2.47004e+07	40957000	1.65815
MAP3K7_S439	MAP3K7	2.63637e+07	44243500	1.6782
PRPF3_S619	PRPF3	2.46348e+06	3729000	1.51371
WIPF1_S276	WIPF1	4.46928e+07	68731000	1.53785
WIPF1_S234	WIPF1	4.35392e+07	58353000	1.34024
LAT_S224	LAT	2.24384e+07	37983000	1.69277
RGS14_S218	RGS14	1.21655e+07	19389000	1.59377
AKAP10_S96	AKAP10	6.92956e+06	1500000	0.216464
PSTPIP1_S312	PSTPIP1	1.82862e+07	24308100	1.32932
PSTPIP1_S318	PSTPIP1	8.65799e+06	11712400	1.35278
DNPH1_S28	DNPH1	1.15492e+07	19973000	1.72938
RGS10_S33	RGS10	3.61885e+06	1500000	0.414496
WBSCR22_S240	WBSCR22	9.6339e+06	15035000	1.56064
HTATSF1_S579	HTATSF1	9.07414e+06	15949000	1.75763
HTATSF1_S702	HTATSF1	3.89773e+06	7609500	1.95229
HTATSF1_S676	HTATSF1	8.45493e+06	1500000	0.177411
HTATSF1_S642	HTATSF1	8.79985e+06	12855000	1.46082
ENSA_S2	ENSA	7.22534e+06	11749000	1.62608
ENSA_S67	ENSA	2.10345e+07	25644000	1.21914
STRN_S245	STRN	4.40854e+07	65275000	1.48065
AKAP8_S339	AKAP8	3.44027e+06	5379700	1.56374
RAD21_S175	RAD21	2.89342e+07	47796000	1.65189
DHX16_S103	DHX16	3.69751e+07	42691000	1.15459
PRPSAP2_S227	PRPSAP2	5.19785e+07	63228000	1.21643
SMARCA5_S66	SMARCA5	2.95775e+07	26403000	0.892671
MAST3_S146	MAST3	5.04415e+06	8105600	1.60693
KIF1B_S1487	KIF1B	8.34957e+06	16426000	1.96729
PLXNC1_S978	PLXNC1	7.54495e+06	9511000	1.26058
SNX3_S72	SNX3	3.12766e+06	5711800	1.82622
MGEA5_S364	MGEA5	1.19842e+07	17335000	1.44649
DKC1_S513	DKC1	2.67652e+07	47081000	1.75904
EIF5B_S113	EIF5B	4.08434e+07	83311000	2.03977
EIF5B_S164	EIF5B	1.79573e+07	1500000	0.0835314
EIF5B_S214	EIF5B	1.42818e+08	240790000	1.686
BRD4_S1117	BRD4	1.57689e+07	28631000	1.81566
N4BP1_S300	N4BP1	2.34708e+07	43215000	1.84123
PHF2_S705	PHF2	2.15046e+06	2645000	1.22997
DNAJB6_S277	DNAJB6	1.43851e+07	22181000	1.54194
VAMP4_S30	VAMP4	2.5522e+07	21708000	0.850559
TRIM3_S7	TRIM3	3.2226e+06	5431400	1.68541
SEC22B_S137	SEC22B	1.03205e+08	177120000	1.7162
PRPF40A_S885	PRPF40A	2.94404e+07	31551000	1.07169
PRPF40A_S888	PRPF40A	4.56169e+07	47075000	1.03196
GIGYF1_S137	GIGYF1	1.29112e+07	19307000	1.49536
LRCH4_S432	LRCH4	1.07178e+08	147920000	1.38014
LRCH4_S506	LRCH4	3.21219e+06	5929000	1.84578
PSIP1_S129	PSIP1	1.24865e+08	198051000	1.58613
SRSF10_S133	SRSF10	3.20236e+08	394531000	1.232
SRSF10_S131	SRSF10	2.64126e+08	310575100	1.17586
MYCBP2_S2947	MYCBP2	3.78248e+06	15622000	4.13009
MYCBP2_S2749	MYCBP2	1.5743e+07	18686000	1.18694
SNRNP200_S225	SNRNP200	8.00229e+06	13592000	1.69851
OFD1_S899	OFD1	7.18001e+06	9238900	1.28675
GRAP2_S236	GRAP2	1.5278e+07	15297000	1.00124
CCNK_S340	CCNK	1.15316e+07	20227000	1.75406
SASH3_S243	SASH3	1.15739e+07	13733000	1.18655
SASH3_S142	SASH3	1.57601e+07	28923000	1.83521
STK10_S438	STK10	1.57868e+08	246520000	1.56156
GFPT2_S75	GFPT2	5.48272e+06	6192200	1.1294
DDHD2_S593	DDHD2	1.86744e+06	1500000	0.803238
PHF14_S835	PHF14	2.19863e+07	40136000	1.8255
PRPF6_S143	PRPF6	1500000	3708600	2.4724
PCF11_S1520	PCF11	5.23239e+06	6661200	1.27307
SEC31A_S799	SEC31A	4.16266e+06	8004400	1.9229
UBR5_S327	UBR5	1500000	6729400	4.48627
ZRANB2_S120	ZRANB2	1.93017e+07	26239000	1.35941
ZRANB2_S153	ZRANB2	1.17849e+08	236540000	2.00714
ATE1_S169	ATE1	6.1333e+06	8880800	1.44796
ZBTB7A_S549	ZBTB7A	2.27156e+07	35139000	1.54691
MED26_S129	MED26	1500000	2108110	1.40541
SVIL_S245	SVIL	1.19053e+07	21998000	1.84775
SVIL_S707	SVIL	1.09894e+07	13444000	1.22336
FMNL1_S1031	FMNL1	4.45945e+07	97533000	2.18711
FMNL1_S624	FMNL1	3.19669e+08	642470000	2.0098
FMNL1_S675	FMNL1	4.76633e+06	9532500	1.99997
CNOT4_S324	CNOT4	5.48702e+06	6528000	1.18972
BRD1_S1055	BRD1	3.7742e+07	62962000	1.66822
STARD3NL_S193	STARD3NL	5.05269e+06	7758100	1.53544
MAP4K4_S900	MAP4K4	1.42974e+07	18802000	1.31506
ACTL6A_S233	ACTL6A	3.88855e+06	1500000	0.385748
PGK1_S203	PGK1	4.66851e+06	7540900	1.61527
CD4_S433	CD4	7.40427e+06	1500000	0.202586
CD4_S85	CD4	1500000	2804700	1.8698
RAF1_S43	RAF1	2.07132e+07	31677000	1.52932
RPLP2_S102	RPLP2	3.93224e+07	84873000	2.15839
RPLP2_S105	RPLP2	1.21434e+08	261090000	2.15006
SSB_S366	SSB	3.38028e+08	773310000	2.28771
CD5_S439	CD5	1.81651e+08	157540000	0.867268
CD5_S428	CD5	2.26397e+07	22381000	0.988575
PTMA_S2	PTMA	6.37035e+07	113440000	1.78075
NPM1_S125	NPM1	7.1212e+08	1187000000	1.66685
HSP90AA1_S231	HSP90AA1	7.00897e+06	11730000	1.67357
HSP90AA1_S263	HSP90AA1	8.58442e+06	15898000	1.85196
HSP90AB1_S226	HSP90AB1	3.63062e+06	3587900	0.988233
HSP90AB1_S255	HSP90AB1	1.6374e+07	32929000	2.01106
SRPR_S332	SRPR	6.7963e+06	51265000	7.54307
SRPR_S334	SRPR	6.7963e+06	51265000	7.54307
SRPR_S340	SRPR	6.7963e+06	51265000	7.54307
PTPRC_S973	PTPRC	6.91283e+08	922970000	1.33515
PTPRC_S663	PTPRC	1500000	3707800	2.47187
SNRNP70_S410	SNRNP70	1.5125e+07	23195000	1.53356
SNRNP70_S226	SNRNP70	5.7034e+07	82902000	1.45355
VIM_S430	VIM	1.05256e+07	16406000	1.55867
HMGB1_S35	HMGB1	2.18074e+07	31838000	1.45997
HNRNPA1_S95	HNRNPA1	6.29324e+07	127930000	2.03282
HNRNPA1_S6	HNRNPA1	3.29301e+08	621508000	1.88736
HIST1H1E_S37	HIST1H1E	3.63676e+07	42988000	1.18204
EPB41_S84	EPB41	1.01033e+08	157580000	1.55969
EPB41_S85	EPB41	1.51202e+08	223948000	1.48112
EPB41_S542	EPB41	7.0125e+06	1500000	0.213904
TOP1_S10	TOP1	3.05887e+07	49670000	1.6238
BCKDHA_S347	BCKDHA	2.35008e+07	28253000	1.20222
RNH1_S2	RNH1	1.33339e+07	26760000	2.00692
LCP1_S257	LCP1	3.39914e+07	59169000	1.7407
PRKAR2A_S78	PRKAR2A	1.37306e+07	23225000	1.69148
PRKAR2A_S80	PRKAR2A	1.37306e+07	23225000	1.69148
HCLS1_S62	HCLS1	6.87053e+06	12746000	1.85517
HCLS1_S275	HCLS1	3.54398e+06	2924300	0.825146
HNRNPL_S52	HNRNPL	5.92576e+06	5865100	0.989763
ATF2_S62	ATF2	6.01558e+06	6737500	1.12001
CD44_S706	CD44	2.81649e+07	53484000	1.89896
CD44_S686	CD44	4.68275e+06	7727000	1.6501
SPN_S355	SPN	6.6238e+07	78611000	1.1868
SPN_S351	SPN	4.53315e+07	59118000	1.30413
SPN_S291	SPN	5.04205e+07	102060000	2.02418
PPP3CB_S478	PPP3CB	9.35843e+06	18578000	1.98516
HIST1H1C_S36	HIST1H1C	3.63676e+07	42988000	1.18204
ATP2A2_S663	ATP2A2	4.07355e+06	6919800	1.69872
STMN1_S16	STMN1	4.84958e+07	59731000	1.23167
STMN1_S25	STMN1	3.2412e+06	3518700	1.08562
ZNF22_S49	ZNF22	1.61126e+07	16884000	1.04787
HMGA1_S102	HMGA1	3.10832e+07	30093000	0.968145
HMGA1_S103	HMGA1	1500000	210420000	140.28
PRKACA_S339	PRKACA	7.79687e+06	1500000	0.192385
SON_S1697	SON	8.96819e+06	13786000	1.53721
SON_S2029	SON	7.13436e+07	79714000	1.11733
SON_S2031	SON	7.13436e+07	79714000	1.11733
SON_S2009	SON	1.01562e+08	120280000	1.1843
SON_S2011	SON	1.03125e+08	123413900	1.19675
SON_S2013	SON	1.03125e+08	123413900	1.19675
SON_S998	SON	8.57618e+06	12071000	1.4075
NELFE_S131	NELFE	5.94607e+06	10043500	1.6891
RCC1_S11	RCC1	8.39809e+07	136570000	1.6262
LIG1_S66	LIG1	5.50326e+06	9153900	1.66336
NCL_S563	NCL	1.62383e+08	165560000	1.01957
EIF2S2_S2	EIF2S2	2.25443e+07	27039110	1.19938
CDK11B_S47	CDK11B	4.11916e+06	6581500	1.59778
CSRP1_S192	CSRP1	6.46121e+06	12878000	1.99312
FLNA_S2152	FLNA	2.48552e+07	57925000	2.3305
FLNA_S1459	FLNA	1.55023e+07	19661000	1.26827
S1PR1_S351	S1PR1	1500000	3914900	2.60993
OSBP_S351	OSBP	1.28879e+08	120590000	0.935681
OSBP_S190	OSBP	3.71711e+07	98483000	2.64945
HNRNPA2B1_S225	HNRNPA2B1	4.76568e+06	6131100	1.28651
HNRNPA2B1_S212	HNRNPA2B1	5.61827e+06	8217600	1.46266
TCEA1_S100	TCEA1	3.95108e+07	80643000	2.04104
SP100_S157	SP100	2.11646e+07	36003000	1.70109
SP100_S18	SP100	1.06698e+07	13327000	1.24904
NFYA_S326	NFYA	1.31855e+07	24940000	1.89147
CFL1_S3	CFL1	1.46359e+10	22702500000	1.55115
EIF4B_S359	EIF4B	3.94058e+06	1500000	0.380655
EIF4B_S283	EIF4B	3.57631e+07	42247000	1.1813
EIF4B_S406	EIF4B	4.75122e+07	274320000	5.77367
EIF4B_S597	EIF4B	7.43664e+06	24531000	3.29867
GABRR1_S431	GABRR1	1500000	53864000	35.9093
ADRBK1_S670	ADRBK1	3.82162e+06	6374100	1.6679
PSMA3_S250	PSMA3	3.70404e+07	51222000	1.38287
MSN_S576	MSN	5.00884e+06	6990800	1.39569
U2AF2_S79	U2AF2	1.04246e+08	190950000	1.83172
U2AF2_S2	U2AF2	1.01916e+08	199620000	1.95868
CAD_S1859	CAD	7.55436e+06	8576500	1.1353
MAP4_S358	MAP4	2.4572e+07	36948000	1.50366
MAP4_S1073	MAP4	1.03573e+07	19548000	1.88737
CANX_S583	CANX	9.30079e+08	1635400000	1.75835
ITPKB_S174	ITPKB	8.82633e+06	11889000	1.34699
ITPKB_S176	ITPKB	1.38075e+07	11889000	0.861054
KDM5A_S1111	KDM5A	3.39942e+06	3949900	1.16193
KDM5A_S1488	KDM5A	6.56063e+06	10321700	1.57328
PML_S403	PML	8.60679e+06	14979000	1.74037
PML_S518	PML	2.16126e+08	300435000	1.39009
PML_S527	PML	2.16126e+08	300435000	1.39009
PML_S8	PML	8.69743e+06	9162500	1.05347
EEF1D_S162	EEF1D	3.58676e+08	796285000	2.22007
HIVEP2_S1443	HIVEP2	1.15633e+07	16066000	1.38939
HNRNPH1_S104	HNRNPH1	1.98191e+07	33026000	1.66637
LSP1_S177	LSP1	6.68263e+08	1055974000	1.58018
LSP1_S130	LSP1	7.46171e+07	230852000	3.09382
LSP1_S252	LSP1	9.97613e+07	95237000	0.954649
LSP1_S111	LSP1	1.85968e+08	422710000	2.27303
GRK5_S484	GRK5	1500000	3691900	2.46127
PTPN7_S44	PTPN7	1.31584e+07	16790000	1.27599
MYH9_S1943	MYH9	2.87002e+08	526590000	1.8348
ADD1_S726	ADD1	6.57989e+07	96493000	1.46648
ADD1_S586	ADD1	3.51467e+06	4248000	1.20865
TGFBR2_S548	TGFBR2	5.40026e+06	6906200	1.27887
TAGLN2_S185	TAGLN2	1.83823e+07	28551000	1.55318
TAGLN2_S163	TAGLN2	6.12447e+06	14861000	2.42649
TALDO1_S237	TALDO1	6.99301e+06	8047500	1.15079
RBMX_S208	RBMX	1.04747e+08	182770000	1.74488
RBMX_S352	RBMX	1.28683e+07	22784000	1.77056
MAP3K8_S141	MAP3K8	3.2558e+06	4389500	1.34821
ARHGAP25_S362	ARHGAP25	3.43827e+06	6268000	1.82301
ARHGAP25_S487	ARHGAP25	1.27031e+08	239260000	1.88347
RPS27_S78	RPS27	6.42707e+06	13433000	2.09007
RBM34_S14	RBM34	1.28836e+07	13644000	1.05902
GRK6_S484	GRK6	9.38668e+06	7699000	0.820205
SSR1_S268	SSR1	5.16742e+07	61185000	1.18405
PHKA2_S729	PHKA2	8.69508e+06	24271000	2.79135
BAG6_S964	BAG6	8.87872e+06	18373900	2.06943
IQGAP1_S2	IQGAP1	5.86396e+06	8281500	1.41227
CAPZB_S2	CAPZB	1.75571e+07	30599000	1.74283
PPP3CC_S483	PPP3CC	2.08356e+07	52658000	2.52731
GSS_S415	GSS	6.91761e+06	9197100	1.32952
MARCKSL1_S104	MARCKSL1	8.58291e+07	134950000	1.57231
NASP_S503	NASP	2.19798e+07	24407000	1.11043
PCYT1A_S362	PCYT1A	4.79825e+07	75161000	1.56642
PCYT1A_S329	PCYT1A	3.03968e+07	48013000	1.57954
HARS2_S67	HARS2	3.49989e+06	5389500	1.5399
RBM25_S677	RBM25	6.59402e+07	123630000	1.87488
RBM25_S583	RBM25	4.90501e+06	9427300	1.92198
CLK1_S140	CLK1	1.1023e+07	18945000	1.71868
RANBP2_S1456	RANBP2	1.90433e+07	32649000	1.71446
RANBP2_S2900	RANBP2	1.32234e+08	88160000	0.666695
TAF6_S653	TAF6	6.23772e+06	9032800	1.44809
MRE11A_S619	MRE11A	2.98716e+06	4243800	1.42068
ST13_S75	ST13	3.02267e+07	51505300	1.70396
ST13_S76	ST13	3.02267e+07	51505300	1.70396
ST13_S79	ST13	3.02267e+07	51505300	1.70396
ERF_S489	ERF	4.28621e+06	10489900	2.44736
VASP_S239	VASP	3.52116e+07	48686000	1.38267
LRBA_S1261	LRBA	8.0741e+06	10216300	1.26532
RAB7A_S72	RAB7A	3.24426e+06	4482100	1.38155
SMARCA2_S329	SMARCA2	1.30931e+07	23741000	1.81324
MECP2_S274	MECP2	3.73781e+06	4470900	1.19613
RPS6KA3_S227	RPS6KA3	6.94616e+06	7411400	1.06698
RPS6KA3_S715	RPS6KA3	6.96853e+06	8611500	1.23577
HDGF_S165	HDGF	6.54458e+07	113910000	1.74053
HDGF_S132	HDGF	2.27923e+07	34815200	1.5275
HDGF_S133	HDGF	2.27923e+07	34815200	1.5275
MNAT1_S279	MNAT1	9.29015e+06	13302000	1.43184
NEK4_S563	NEK4	1500000	4521300	3.0142
HNRNPM_S701	HNRNPM	2.33546e+06	1500000	0.642271
HNRNPM_S575	HNRNPM	2.604e+07	34244000	1.31505
HNRNPM_S618	HNRNPM	4.28056e+06	5620100	1.31294
HNRNPM_S528	HNRNPM	7.70177e+07	138860000	1.80296
HNRNPM_S452	HNRNPM	2.44985e+07	41416000	1.69056
HNRNPM_S432	HNRNPM	2.53349e+07	35300000	1.39334
ARHGDIB_S31	ARHGDIB	1.33533e+07	36639000	2.74382
RBM5_S59	RBM5	1.86572e+07	30183000	1.61777
NUP98_S888	NUP98	3.76302e+07	84306000	2.24038
MVD_S96	MVD	1.3574e+07	24921000	1.83594
SUB1_S118	SUB1	6.23854e+06	9404000	1.5074
CLNS1A_S102	CLNS1A	2.29766e+08	332060000	1.44521
USP14_S143	USP14	2.1413e+07	49422000	2.30804
MFAP1_S116	MFAP1	1.06602e+08	142699000	1.33861
MFAP1_S118	MFAP1	9.72421e+07	134262800	1.38071
BRPF1_S1076	BRPF1	2.49852e+07	10789600	0.431839
TPD52_S176	TPD52	6.22212e+06	10221700	1.6428
SUMO4_S28	SUMO4	2.83477e+06	3305200	1.16595
HDAC4_S565	HDAC4	1.80809e+07	24344000	1.34639
KLF3_S250	KLF3	1.34639e+07	20831000	1.54717
CORO7_S915	CORO7	1.04462e+07	16623000	1.5913
CORO7_S21	CORO7	1.53469e+07	24019000	1.56507
DCDC1_S164	DCDC1	4.82621e+07	1500000	0.0310803
TPI1_S58	TPI1	5.08102e+07	96075000	1.89086
DSTN_S3	DSTN	3.30552e+08	430770000	1.30318
CXCR4_S330	CXCR4	1.9111e+07	25068000	1.31171
MAX_S11	MAX	5.08694e+06	7182000	1.41185
HNRNPK_S284	HNRNPK	2.21219e+08	483800000	2.18697
TMSB4X_S2	TMSB4X	2.23118e+07	29413000	1.31827
HIST1H4A_S48	HIST1H4A	1.58077e+07	22131000	1.40001
TRA2B_S260	TRA2B	2.92682e+09	1500000	0.000512501
TRA2B_S262	TRA2B	2.89154e+09	1500000	0.000518755
TRA2B_S14	TRA2B	1.833e+08	298253000	1.62713
SUMO1_S2	SUMO1	2.1737e+08	422780000	1.94498
TUBA1B_S340	TUBA1B	8.19594e+06	8247500	1.00629
FAM193A_S1144	FAM193A	3.01512e+06	3550900	1.1777
ADARB1_S26	ADARB1	5.00819e+06	6861900	1.37014
SRSF3_S138	SRSF3	1.64187e+07	34082000	2.0758
SRSF3_S140	SRSF3	1.64187e+07	34082000	2.0758
SRSF3_S5	SRSF3	5.43139e+06	7216500	1.32866
SRSF3_S148	SRSF3	1500000	9115700	6.07713
SRSF3_S150	SRSF3	1500000	9115700	6.07713
SRSF3_S152	SRSF3	1500000	9115700	6.07713
SRSF3_S108	SRSF3	1500000	32557000	21.7047
FOXK1_S445	FOXK1	5.98988e+07	94171000	1.57217
FOXK1_S416	FOXK1	1.68509e+07	27282700	1.61907
FOXK1_S441	FOXK1	5.68133e+07	101859000	1.79287
CCZ1_S266	CCZ1	5.40732e+06	5407100	0.999959
CDK17_S137	CDK17	7.83925e+06	9921100	1.26557
HSF1_S303	HSF1	8.97231e+06	27817000	3.10032
HSF1_S307	HSF1	8.97231e+06	15059000	1.67839
HNRNPU_S271	HNRNPU	4.47182e+09	6507200000	1.45516
SPTBN1_S2358	SPTBN1	1.57789e+07	21071000	1.33539
SRSF2_S206	SRSF2	3.87326e+07	61389000	1.58494
SRSF2_S208	SRSF2	4.40062e+07	61389000	1.39501
SRSF2_S189	SRSF2	2.32135e+07	62066000	2.6737
SRSF2_S2	SRSF2	1.60661e+07	33610000	2.09198
FOXK2_S398	FOXK2	4.25666e+06	9220800	2.16621
AMPD2_S76	AMPD2	1.41049e+07	17565000	1.24531
AMPD2_S168	AMPD2	5.89352e+07	73468000	1.24659
AMPD2_S100	AMPD2	1.54034e+07	26968000	1.75078
OTUD4_S1023	OTUD4	8.46034e+06	13008500	1.53759
OTUD4_S1024	OTUD4	8.46034e+06	13008500	1.53759
AKAP17A_S537	AKAP17A	2.21499e+07	46897000	2.11725
SP3_S73	SP3	4.32372e+07	95761000	2.21478
TOP2B_S1522	TOP2B	1.49839e+07	27185600	1.81432
TOP2B_S1524	TOP2B	1.49839e+07	27185600	1.81432
TOP2B_S1526	TOP2B	6.65751e+06	7208600	1.08278
CENPC_S528	CENPC	3.46093e+06	1500000	0.43341
ARID5A_S463	ARID5A	3.42538e+06	4004300	1.16901
PRKCQ_S685	PRKCQ	2.89875e+06	6948700	2.39713
PRKCQ_S695	PRKCQ	6.46121e+06	6920100	1.07102
PTPN12_S435	PTPN12	7.63441e+06	10400700	1.36234
SRSF11_S434	SRSF11	2.40651e+06	3480300	1.4462
SRSF11_S456	SRSF11	7.45312e+06	9302100	1.24808
SRSF4_S431	SRSF4	3.5148e+07	56164000	1.59793
ADCY2_S229	ADCY2	7.93519e+06	11414900	1.43852
DMTN_S333	DMTN	3.95294e+06	5878800	1.4872
AHNAK_S5110	AHNAK	2.74695e+06	3430500	1.24884
AHNAK_S5749	AHNAK	1.17799e+07	30374000	2.57845
AHNAK_S5448	AHNAK	1.22226e+07	15029000	1.22961
AHNAK_S93	AHNAK	2.96113e+08	605220000	2.04388
AHNAK_S135	AHNAK	4.59946e+06	9929000	2.15873
AHNAK_S1068	AHNAK	4.12275e+06	3949600	0.958001
AHNAK_S3426	AHNAK	5.49885e+06	7800500	1.41857
FOXO1_S600	FOXO1	2.56496e+06	3421500	1.33394
AKAP13_S1876	AKAP13	1.85047e+07	26842000	1.45055
BPTF_S216	BPTF	1.67878e+07	24530000	1.46118
CHD3_S1605	CHD3	2.0569e+07	29462000	1.43235
TP53BP1_S500	TP53BP1	1.06057e+07	17171000	1.61904
TP53BP1_S635	TP53BP1	3.61037e+06	3710000	1.02759
TP53BP1_S639	TP53BP1	5.82281e+06	8054200	1.38321
TP53BP1_S640	TP53BP1	5.82281e+06	8054200	1.38321
TP53BP1_S265	TP53BP1	5.10548e+06	8672500	1.69866
CSTF3_S691	CSTF3	1.87769e+08	213490000	1.13698
STK4_S410	STK4	2.47873e+06	3662200	1.47745
LCP2_S207	LCP2	2.56539e+07	63963000	2.49331
GPS1_S474	GPS1	3.71844e+06	1500000	0.403395
EIF2B5_S544	EIF2B5	7.79334e+06	12891000	1.65411
PAK2_S2	PAK2	1.29307e+07	24983000	1.93207
MAP3K1_S1026	MAP3K1	8.07528e+06	12079000	1.4958
SRSF9_S211	SRSF9	2.31273e+08	383493000	1.65819
SRSF6_S314	SRSF6	1.08782e+07	28478000	2.6179
SRSF6_S316	SRSF6	1.08782e+07	28478000	2.6179
TRIM28_S473	TRIM28	1.0628e+07	15009000	1.41221
PPP2R5C_S497	PPP2R5C	4.5408e+07	49688000	1.09426
UBE2V1_S146	UBE2V1	1500000	4460700	2.9738
IKZF1_S445	IKZF1	6.78636e+06	14107000	2.07873
SNTB2_S95	SNTB2	4.54902e+06	7441200	1.63578
SNTB2_S110	SNTB2	5.92388e+06	9894500	1.67027
PPIG_S356	PPIG	1.08737e+08	206560000	1.89962
PPIG_S397	PPIG	7.79359e+07	138860000	1.78172
TCOF1_S906	TCOF1	3.96891e+07	52579000	1.32477
TCOF1_S1350	TCOF1	5.44952e+06	30046000	5.51351
NFATC2_S255	NFATC2	1.69973e+07	19193000	1.12918
NFATC2_S268	NFATC2	6.09634e+06	9402200	1.54227
MTM1_S18	MTM1	1.13273e+07	15848000	1.3991
PRPF4B_S87	PRPF4B	1.07481e+07	13678000	1.27259
PRPF4B_S93	PRPF4B	3.4301e+07	64398000	1.87744
PRPF4B_S427	PRPF4B	2.28833e+07	34674000	1.51525
PRPF4B_S366	PRPF4B	1.55319e+08	193000000	1.2426
PRPF4B_S368	PRPF4B	1.55319e+08	193000000	1.2426
PRPF4B_S292	PRPF4B	1.33753e+08	217090000	1.62307
PRPF4B_S294	PRPF4B	1.33753e+08	217090000	1.62307
RIPK1_S320	RIPK1	1.45929e+07	24580000	1.68438
HDAC1_S393	HDAC1	7.43866e+07	122380000	1.64519
CAMK2D_S315	CAMK2D	7.02097e+06	9395400	1.33819
CAMK2D_S319	CAMK2D	1.82615e+07	10568400	0.578725
SNW1_S224	SNW1	5.44401e+07	96949000	1.78084
IQGAP2_S1461	IQGAP2	1.70644e+07	20517000	1.20233
STIM1_S257	STIM1	1.07776e+07	3318200	0.307881
TRA2A_S2	TRA2A	4.9115e+07	71329000	1.45229
TRA2A_S14	TRA2A	3.6596e+07	56101000	1.53298
CUL4A_S10	CUL4A	5.92366e+07	77009000	1.30002
SPTAN1_S1217	SPTAN1	3.98698e+07	61058000	1.53143
BYSL_S98	BYSL	1.66795e+07	34492000	2.06793
PDE7B_S74	PDE7B	5.75871e+06	8634400	1.49936
CDK13_S315	CDK13	1.8055e+07	28273000	1.56593
CDK13_S317	CDK13	1.8055e+07	28273000	1.56593
IL16_S966	IL16	7.17772e+06	11624000	1.61946
IL16_S922	IL16	5.90253e+07	88064000	1.49197
IL16_S795	IL16	1.58796e+07	17469000	1.10009
IL16_S884	IL16	4.97764e+06	6396900	1.28513
06-Sep_S388	2022-09-06	6.85846e+06	11903000	1.73552
SAFB2_S288	SAFB2	2.37766e+06	2921300	1.22864
ARHGEF7_S488	ARHGEF7	7.06608e+07	105510000	1.49319
SCRIB_S1508	SCRIB	8.44021e+06	9897000	1.1726
PTK2B_S375	PTK2B	2.82795e+06	4889300	1.72892
GPR18_S299	GPR18	4.75409e+06	6305500	1.32633
FRG1_S215	FRG1	3.71756e+06	4705700	1.2658
RBM39_S136	RBM39	5.82086e+08	834880000	1.43429
RBM39_S117	RBM39	4.51861e+07	46436000	1.02766
ITPR3_S2670	ITPR3	5.49455e+06	6511200	1.18503
RASA3_S639	RASA3	2.62152e+06	1500000	0.572186
PUM1_S124	PUM1	8.01112e+06	12517000	1.56245
USP10_S576	USP10	1.76766e+07	46333000	2.62115
RFTN1_S199	RFTN1	1.50844e+07	16991000	1.1264
PPP2R5D_S573	PPP2R5D	1.26401e+08	131060000	1.03686
GOLGB1_S6	GOLGB1	1.65612e+07	15991000	0.965573
MEF2D_S121	MEF2D	9.05942e+06	12811000	1.41411
ZNF638_S605	ZNF638	4.41454e+07	58061000	1.31522
ZNF638_S552	ZNF638	1.43239e+07	21360000	1.49122
ZNF638_S508	ZNF638	5.26478e+07	92689000	1.76055
ZNF638_S510	ZNF638	5.26478e+07	92689000	1.76055
NOLC1_S698	NOLC1	5.16071e+07	81038000	1.57029
NUMA1_S1969	NUMA1	3.7361e+06	6182600	1.65483
NUMA1_S2062	NUMA1	4.07531e+06	9715800	2.38406
NUMA1_S1225	NUMA1	4.28058e+07	13185000	0.308019
NUMA1_S1991	NUMA1	1.48059e+07	29171000	1.97022
NUMA1_S2047	NUMA1	5.72605e+06	5926500	1.03501
02-Sep_S218	2022-09-02	1.24263e+09	1658600000	1.33475
ARHGEF6_S684	ARHGEF6	2.65798e+07	42240000	1.58918
ARHGEF6_S640	ARHGEF6	4.59642e+07	69877000	1.52025
ACAP2_S775	ACAP2	7.88928e+06	13830000	1.75301
PDIA6_S428	PDIA6	5.95221e+07	35113000	0.589916
PEA15_S116	PEA15	2.23801e+07	30858000	1.37882
PLEC_S1732	PLEC	1.06204e+07	15973000	1.50399
RNPS1_S251	RNPS1	5.45722e+08	748090000	1.37083
RALBP1_S62	RALBP1	1.51332e+07	25154000	1.66217
RPS6KA1_S221	RPS6KA1	6.94616e+06	7411400	1.06698
RPS6KA1_S380	RPS6KA1	1.50602e+07	23600000	1.56704
SAFB_S601	SAFB	1.81345e+07	16324800	0.900207
SAFB_S604	SAFB	2.5429e+07	29064800	1.14298
PPP1R7_S12	PPP1R7	3.44103e+06	3450200	1.00266
PPP1R7_S24	PPP1R7	1.04762e+07	33710000	3.21777
PPP1R7_S27	PPP1R7	1.04762e+07	33710000	3.21777
ZRSR2_S349	ZRSR2	3.93034e+06	4767200	1.21292
ZYX_S344	ZYX	1.09012e+07	17305000	1.58745
TAF12_S51	TAF12	2.23595e+07	41144000	1.84011
RBBP7_S3	RBBP7	2.30038e+06	3366900	1.46363
SRSF7_S194	SRSF7	3.72129e+07	59356000	1.59504
CPSF6_S513	CPSF6	8.52732e+06	26449000	3.10168
IFI16_S95	IFI16	6.58637e+07	123670000	1.87767
PCK2_S304	PCK2	3.62939e+06	4704900	1.29633
PDS5A_S1305	PDS5A	2.14624e+07	28443000	1.32524
RABL6_S596	RABL6	4.29147e+07	74946000	1.7464
TBC1D10B_S678	TBC1D10B	1.01183e+07	13748000	1.35872
TBC1D10B_S22	TBC1D10B	1.23744e+07	1500000	0.121218
LIN52_S28	LIN52	1.25016e+07	3355700	0.268422
PDCD4_S313	PDCD4	6.67911e+06	10548500	1.57933
PDCD4_S457	PDCD4	5.43471e+07	59301000	1.09115
ZNF394_S12	ZNF394	3.76565e+06	5383300	1.42958
USP39_S82	USP39	6.00616e+06	10861600	1.80841
LBH_S63	LBH	8.41457e+07	167510000	1.99071
ARHGAP15_S64	ARHGAP15	6.66187e+06	4783200	0.717997
HS1BP3_S194	HS1BP3	5.47795e+06	7311100	1.33464
PPP6R3_S617	PPP6R3	3.80481e+07	62123000	1.63275
WDR44_S262	WDR44	2.92196e+07	33879000	1.15946
WDR44_S50	WDR44	2.25567e+07	31632000	1.40234
DOCK11_S306	DOCK11	1500000	2602900	1.73527
TJAP1_S300	TJAP1	5.4464e+06	9276600	1.70325
HABP4_S108	HABP4	2.59023e+07	30759000	1.1875
ZC3H13_S198	ZC3H13	3.7227e+07	56695000	1.52295
ZC3H13_S993	ZC3H13	6.07144e+06	7734900	1.27398
ZC3H13_S265	ZC3H13	7.29926e+06	14250000	1.95225
ZC3H13_S25	ZC3H13	1.52851e+07	20883000	1.36624
ZC3H13_S77	ZC3H13	3.29826e+07	59820000	1.81368
CAMSAP1_S563	CAMSAP1	9.33547e+06	11733000	1.25682
CAMSAP1_S629	CAMSAP1	7.80629e+06	6341100	0.812307
CAMSAP1_S431	CAMSAP1	3.59054e+06	2723400	0.758493
RIF1_S2205	RIF1	1.77272e+07	22353000	1.26095
STRIP1_S335	STRIP1	1.96996e+07	25712000	1.30521
CEP350_S473	CEP350	5.04233e+06	1500000	0.297482
CEP350_S939	CEP350	2.68497e+06	4773500	1.77786
RPRD2_S1099	RPRD2	6.30971e+06	5359600	0.849422
PRPF38B_S527	PRPF38B	1.51069e+08	309722000	2.0502
PRPF38B_S529	PRPF38B	1.44172e+08	296270000	2.05498
PRPF38B_S320	PRPF38B	9.64115e+07	128343000	1.3312
PRPF38B_S318	PRPF38B	2.12765e+07	28103000	1.32085
RNF20_S136	RNF20	7.067e+06	25363000	3.58893
RNF20_S138	RNF20	3.48537e+07	69715000	2.00022
ZNF318_S2101	ZNF318	6.18292e+06	8413100	1.3607
ZNF318_S173	ZNF318	1.90474e+07	23306000	1.22358
ZNF318_S709	ZNF318	3.93923e+06	5393400	1.36915
ZNF318_S136	ZNF318	1.39984e+07	26720000	1.90879
ZNF318_S79	ZNF318	6.67646e+06	3129000	0.468661
ZNF318_S81	ZNF318	6.67646e+06	3129000	0.468661
TAF3_S183	TAF3	6.67888e+06	10027200	1.50133
ZCCHC6_S132	ZCCHC6	5.13621e+06	1500000	0.292044
DENND4C_S505	DENND4C	7.22433e+06	13861000	1.91865
ZMYM4_S1547	ZMYM4	3.62845e+06	5274900	1.45376
ZMYM4_S1181	ZMYM4	3.6826e+06	6017800	1.63412
FAM21A_S1305	FAM21A	7.49786e+06	8063200	1.0754
ARL6IP4_S366	ARL6IP4	3.7866e+06	6656600	1.75793
ARL6IP4_S332	ARL6IP4	4.11694e+07	62825000	1.52601
RAP1GAP2_S7	RAP1GAP2	3.03566e+06	25142900	8.28251
RAP1GAP2_S9	RAP1GAP2	1.83358e+07	3048900	0.166281
MSL1_S205	MSL1	4.6844e+06	1500000	0.320212
KIAA1429_S173	KIAA1429	1500000	35985000	23.99
RLTPR_S1246	RLTPR	1.01036e+07	13711000	1.35704
RLTPR_S1362	RLTPR	3.95773e+07	63447000	1.60312
RLTPR_S1381	RLTPR	9.83932e+06	19121000	1.94333
SIGIRR_S346	SIGIRR	1500000	5476500	3.651
RCSD1_S298	RCSD1	1.15321e+07	12516000	1.08531
RCSD1_S179	RCSD1	4.82815e+07	78048000	1.61652
NIPBL_S318	NIPBL	2.91335e+06	1500000	0.514871
PPP1R18_S125	PPP1R18	3.10661e+07	58340000	1.87793
PPP1R18_S368	PPP1R18	6.79165e+06	1500000	0.220859
ZCCHC8_S658	ZCCHC8	4.88658e+06	5296700	1.08393
NFRKB_S298	NFRKB	1.95978e+07	24300000	1.23994
CTR9_S970	CTR9	1.94459e+07	21017000	1.08079
CTR9_S941	CTR9	4.06821e+07	67610000	1.66191
CTR9_S943	CTR9	4.06821e+07	67610000	1.66191
AAGAB_S310	AAGAB	5.40485e+06	4124500	0.763111
AAGAB_S311	AAGAB	5.40485e+06	4124500	0.763111
ELMSAN1_S461	ELMSAN1	2.48728e+07	31276000	1.25744
ZC3H14_S515	ZC3H14	2.89083e+07	42008000	1.45315
ZC3H14_S409	ZC3H14	1500000	30336000	20.224
LARP1_S90	LARP1	1.58272e+07	21642000	1.3674
BLOC1S3_S65	BLOC1S3	1.41214e+07	19557000	1.38492
WDR74_S361	WDR74	8.21419e+06	16944000	2.06277
CRTC3_S62	CRTC3	2.37086e+07	38012000	1.6033
C16orf54_S194	C16orf54	3.40466e+06	3532900	1.03767
ATF7IP_S673	ATF7IP	4.1307e+06	1500000	0.363135
PACS1_S519	PACS1	1.67424e+07	23136000	1.38188
GIGYF2_S236	GIGYF2	4.19134e+07	77026000	1.83774
SIGLEC15_S226	SIGLEC15	4.25996e+06	6492500	1.52408
DEF8_S501	DEF8	3.57706e+06	5365700	1.50003
ARHGEF18_S1103	ARHGEF18	6.08547e+07	101660000	1.67054
CEP128_S18	CEP128	4.21581e+06	7383000	1.75126
NOL8_S890	NOL8	7.47785e+06	12169000	1.62734
SSH2_S784	SSH2	8.41549e+06	12890000	1.5317
DDX46_S804	DDX46	1.48242e+07	14821000	0.999785
MEPCE_S152	MEPCE	8.56087e+06	12426000	1.45149
RSRC2_S216	RSRC2	8.69154e+06	1500000	0.172582
RSRC2_S218	RSRC2	8.69154e+06	1500000	0.172582
RSRC2_S222	RSRC2	8.69154e+06	1500000	0.172582
KDM3B_S798	KDM3B	1.03702e+07	17223000	1.66081
RASGRP2_S576	RASGRP2	4.60342e+07	68455700	1.48706
RASGRP2_S578	RASGRP2	5.25881e+06	9977700	1.89733
RASGRP2_S116	RASGRP2	1.77548e+07	48842400	2.75094
RASGRP2_S587	RASGRP2	2.05498e+08	237320000	1.15485
ZC3HAV1_S284	ZC3HAV1	8.80809e+06	14236000	1.61624
FAM122B_S58	FAM122B	3.37099e+06	4682800	1.38915
SETX_S1017	SETX	6.965e+06	1500000	0.215363
SETX_S1019	SETX	6.965e+06	1500000	0.215363
HDGFRP2_S652	HDGFRP2	3.41251e+07	52572000	1.54057
AKNA_S1387	AKNA	6.39535e+06	14649000	2.29057
AKNA_S770	AKNA	7.06512e+06	13007000	1.84102
IRF2BP2_S360	IRF2BP2	1.15763e+07	16688000	1.44157
IRF2BP2_S175	IRF2BP2	4.20523e+07	64016000	1.52229
RBBP6_S861	RBBP6	1.21225e+07	19338000	1.59521
RBBP6_S1179	RBBP6	5.20984e+06	7550000	1.44918
RBBP6_S1328	RBBP6	4.0779e+06	6687800	1.64001
ARHGAP30_S630	ARHGAP30	6.53375e+07	112157000	1.71658
ARHGAP30_S632	ARHGAP30	1.31225e+07	25274000	1.926
HUWE1_S1395	HUWE1	2.57881e+07	44773000	1.73619
BCL9L_S21	BCL9L	1.67425e+07	27747000	1.65728
BCL9L_S25	BCL9L	6.60089e+06	11877000	1.7993
BCL9L_S750	BCL9L	1.0083e+07	17014000	1.68739
ZC3H18_S46	ZC3H18	1.28076e+07	17463000	1.36348
PACS2_S453	PACS2	9.82872e+06	1500000	0.152614
GLCCI1_S303	GLCCI1	7.26766e+06	8892400	1.22356
P2RY8_S324	P2RY8	6.06286e+07	98769000	1.62908
P2RY8_S327	P2RY8	2.62496e+07	39519000	1.50551
LSR_S493	LSR	1.59767e+07	20937000	1.31047
LSR_S643	LSR	1.52196e+07	5583600	0.36687
LSR_S646	LSR	1.52196e+07	5583600	0.36687
DDX42_S109	DDX42	2.83964e+08	66882000	0.23553
DDX42_S111	DDX42	2.83964e+08	66882000	0.23553
GATAD2A_S100	GATAD2A	4.61473e+07	63070000	1.36671
RASAL3_S51	RASAL3	2.18915e+07	24855000	1.13537
RASAL3_S988	RASAL3	4.81197e+07	100516000	2.08888
RASAL3_S865	RASAL3	2.98412e+07	56668000	1.89899
RASAL3_S831	RASAL3	4.14335e+06	6140500	1.48201
RASAL3_S72	RASAL3	1.61485e+07	29483000	1.82574
RASAL3_S819	RASAL3	4.17951e+07	97731000	2.33833
IRF2BP1_S436	IRF2BP1	9.46732e+06	13618000	1.43842
IRF2BP1_S66	IRF2BP1	5.31149e+06	8640600	1.62677
DENND1C_S480	DENND1C	1.27417e+07	15236000	1.19576
SUGP2_S315	SUGP2	4.03652e+06	6250600	1.54851
GPALPP1_S105	GPALPP1	2.14519e+07	31583000	1.47227
RBM12B_S250	RBM12B	3.51957e+07	43609000	1.23904
RBM12B_S254	RBM12B	3.51957e+07	43609000	1.23904
RBM12B_S575	RBM12B	8.4408e+06	14440000	1.71074
RBM12B_S710	RBM12B	8.12178e+06	3476900	0.428096
RBM12B_S280	RBM12B	6.43382e+07	74465400	1.15741
RBM12B_S839	RBM12B	6.86423e+06	8304400	1.20981
ZC3H3_S341	ZC3H3	2.352e+06	2958300	1.25778
SRRM1_S402	SRRM1	3.19084e+08	567773000	1.77938
SRRM1_S874	SRRM1	1.79195e+08	287337000	1.60349
SRRM1_S463	SRRM1	1.16794e+08	184718000	1.58157
SRRM1_S465	SRRM1	4.49907e+07	77388000	1.72009
SRRM1_S389	SRRM1	1.90147e+08	282180000	1.48401
SRRM1_S391	SRRM1	1.90147e+08	113480000	0.596801
SRRM1_S393	SRRM1	1.17349e+08	137267000	1.16973
SRRM1_S713	SRRM1	2.32122e+08	278490000	1.19976
SRRM1_S560	SRRM1	1.68328e+08	303420000	1.80256
SRRM1_S562	SRRM1	1.68328e+08	303420000	1.80256
SRRM1_S616	SRRM1	5.68639e+07	99176000	1.74409
SRRM1_S583	SRRM1	2.55252e+08	455650000	1.7851
SRRM1_S597	SRRM1	1.22358e+08	190270000	1.55503
SRRM1_S607	SRRM1	9.48582e+07	179339100	1.8906
SRRM1_S260	SRRM1	5.01138e+07	95537000	1.9064
PHACTR4_S557	PHACTR4	5.30261e+06	9614800	1.81322
KMT2E_S837	KMT2E	6.18245e+06	9496800	1.53609
SPICE1_S760	SPICE1	3.22431e+06	1500000	0.465216
SPICE1_S764	SPICE1	3.22431e+06	1500000	0.465216
TAGAP_S400	TAGAP	2.66273e+06	3524700	1.32372
ZNF687_S1057	ZNF687	9.31487e+06	10326700	1.10862
THEMIS_S584	THEMIS	1.93152e+07	27118000	1.40397
CLASRP_S285	CLASRP	1.10989e+07	17700000	1.59475
EHBP1L1_S310	EHBP1L1	1500000	23632000	15.7547
FNBP4_S18	FNBP4	1.13273e+07	23588000	2.0824
NIN_S1837	NIN	7.52023e+06	1500000	0.199462
MINK1_S993	MINK1	1.42974e+07	18802000	1.31506
MINK1_S763	MINK1	5.09479e+07	73626500	1.44513
CCDC82_S131	CCDC82	4.00915e+06	6324000	1.57739
OXR1_S91	OXR1	1.41026e+07	23741000	1.68345
ZGPAT_S373	ZGPAT	5.95019e+06	9288500	1.56104
NKAP_S149	NKAP	4.11924e+07	82234000	1.99634
FAM63A_S441	FAM63A	1.62021e+07	23061000	1.42333
FAM160A2_S859	FAM160A2	5.1242e+06	4915900	0.959349
WBSCR27_S8	WBSCR27	1500000	5182900	3.45527
ZNF655_S12	ZNF655	6.81261e+06	10855500	1.59344
KRI1_S171	KRI1	4.89561e+07	63035000	1.28758
RNF169_S403	RNF169	5.29125e+06	8255700	1.56026
CCNY_S83	CCNY	1.28541e+07	18566000	1.44436
ZNF740_S44	ZNF740	4.66458e+07	78114000	1.67462
ABCF1_S166	ABCF1	5.10442e+06	9295400	1.82105
ABCF1_S105	ABCF1	9.66476e+07	170268000	1.76174
ABCF1_S109	ABCF1	2.28328e+08	304818000	1.335
PPHLN1_S133	PPHLN1	4.94893e+07	75282000	1.52118
PPHLN1_S110	PPHLN1	2.76681e+07	44484000	1.60777
KMT2C_S46	KMT2C	1500000	4779500	3.18633
DOCK8_S451	DOCK8	4.1432e+07	67206000	1.62208
DOCK8_S2082	DOCK8	5.29185e+07	48806000	0.922286
DOCK8_S139	DOCK8	3.34939e+06	4527700	1.3518
DOCK8_S2077	DOCK8	4.68212e+07	96776000	2.06693
SYNE1_S8305	SYNE1	3.43811e+07	63948000	1.85998
SYNE1_S8223	SYNE1	6.53814e+06	10085300	1.54253
BOD1L1_S800	BOD1L1	2.11193e+07	39142000	1.85338
BOD1L1_S3029	BOD1L1	4.45996e+06	9517200	2.13392
RDM1_S89	RDM1	1500000	6629100	4.4194
ZNRF2_S135	ZNRF2	7.36389e+06	1500000	0.203697
DDX55_S544	DDX55	3.94611e+06	5440800	1.37877
SNIP1_S35	SNIP1	4.88695e+07	51396000	1.0517
SMARCC2_S347	SMARCC2	2.36238e+07	53409000	2.26081
RIN3_S572	RIN3	1500000	12567000	8.378
PUM2_S136	PUM2	2.28374e+07	44573000	1.95175
PUM2_S182	PUM2	2.22582e+07	26866000	1.20701
BAHD1_S184	BAHD1	6.0247e+06	1500000	0.248975
BAHD1_S121	BAHD1	3.76329e+06	4993500	1.3269
STT3B_S498	STT3B	2.15812e+07	32371700	1.49999
STT3B_S499	STT3B	2.15812e+07	32371700	1.49999
BICD2_S582	BICD2	1.74829e+07	17434000	0.997202
SSH3_S37	SSH3	1.27529e+07	18898000	1.48186
RHBDD1_S314	RHBDD1	3.25292e+06	9209900	2.83127
DENND1A_S592	DENND1A	8.64975e+06	13001000	1.50305
RAPGEF6_S230	RAPGEF6	2.67452e+07	27100000	1.01327
PNISR_S211	PNISR	1.11307e+07	8702800	0.781873
LEO1_S658	LEO1	1.81057e+07	33432000	1.8465
SNRNP27_S132	SNRNP27	6.33937e+06	9053300	1.42811
PCNP_S147	PCNP	2.09816e+07	46896000	2.23511
LMO7_S1510	LMO7	3.88078e+06	4852100	1.25029
IPCEF1_S411	IPCEF1	8.15264e+07	119610000	1.46713
PHIP_S1783	PHIP	8.08823e+06	8838900	1.09281
PHIP_S1281	PHIP	4.30916e+06	7506400	1.74196
PHIP_S1283	PHIP	4.30916e+06	7506400	1.74196
GATAD2B_S122	GATAD2B	3.10881e+07	44903400	1.44439
DNAJC9_S109	DNAJC9	1.18553e+07	21047000	1.77533
CTNNBL1_S545	CTNNBL1	1.45717e+07	20963000	1.43861
01-Sep_S206	2022-09-01	8.20797e+07	162040000	1.97418
DDB2_S24	DDB2	2.53107e+07	36760000	1.45235
DDB2_S26	DDB2	4.38105e+07	59013000	1.34701
H1FX_S2	H1FX	2.69512e+07	42839000	1.5895
PHF3_S283	PHF3	4.07313e+06	7465700	1.83291
PHF3_S1133	PHF3	3.64881e+06	4446900	1.21873
PHF3_S1898	PHF3	6.17597e+06	13437000	2.17569
PHF3_S1642	PHF3	3.76683e+06	6161500	1.63573
NDRG1_S2	NDRG1	2.36597e+07	33765000	1.42711
HSPH1_S809	HSPH1	3.0009e+07	49705000	1.65634
HMHA1_S23	HMHA1	1.26409e+08	288872000	2.28522
HMHA1_S25	HMHA1	2.15896e+07	29782000	1.37946
HMHA1_S73	HMHA1	9.73217e+07	178863800	1.83786
TTC9_S15	TTC9	4.92914e+06	1500000	0.304313
HDAC2_S394	HDAC2	3.69927e+07	48548000	1.31237
KAT6A_S941	KAT6A	1.03879e+07	17675000	1.7015
INPP5D_S1039	INPP5D	5.84002e+07	108650000	1.86044
INPP5D_S243	INPP5D	5.5806e+06	9672900	1.73331
OSTF1_S213	OSTF1	2.00701e+08	295610000	1.47289
UFD1L_S299	UFD1L	1.46284e+08	231090000	1.57973
SMARCC1_S328	SMARCC1	4.41489e+07	45495700	1.03051
SMARCC1_S330	SMARCC1	4.41489e+07	45495700	1.03051
SMARCC1_S310	SMARCC1	3.79374e+07	54261000	1.43028
TNFRSF14_S240	TNFRSF14	1.13938e+07	17652000	1.54926
ARHGEF2_S886	ARHGEF2	2.66663e+07	35874000	1.34529
USP7_S18	USP7	1.15945e+07	15047000	1.29777
TCEAL3_S65	TCEAL3	1.15416e+07	16122000	1.39687
KIAA1143_S50	KIAA1143	5.04217e+07	81063000	1.6077
SH3KBP1_S230	SH3KBP1	1.00109e+08	203510000	2.03289
DOCK10_S12	DOCK10	4.51984e+07	48654000	1.07645
LENG1_S59	LENG1	6.51985e+07	101372000	1.55482
OPTN_S342	OPTN	2.90919e+07	39917000	1.3721
DGCR14_S292	DGCR14	5.78349e+06	5972600	1.0327
DGCR14_S391	DGCR14	7.42311e+06	8267100	1.1137
DGCR14_S395	DGCR14	7.42311e+06	8267100	1.1137
FAM122A_S76	FAM122A	1.48124e+07	21182000	1.43002
SIRT1_S47	SIRT1	2.15802e+07	26413000	1.22395
RBM33_S41	RBM33	1.81486e+07	8955500	0.493454
RBM33_S205	RBM33	3.66967e+07	46642000	1.27101
RBM33_S765	RBM33	2.3828e+07	45067000	1.89134
MVB12A_S170	MVB12A	1.72227e+07	25407000	1.4752
MCRS1_S282	MCRS1	1.04768e+07	11681000	1.11494
GIMAP5_S17	GIMAP5	5.81734e+06	10392800	1.78652
IL17RA_S708	IL17RA	6.14042e+06	11050900	1.7997
EDC3_S131	EDC3	5.02596e+06	6841300	1.36119
SIPA1_S74	SIPA1	1.40549e+07	24530000	1.7453
RBM17_S155	RBM17	1.45546e+07	18345000	1.26043
RBM17_S169	RBM17	1.17841e+07	24741000	2.09953
LRCH3_S352	LRCH3	1.64717e+07	24343000	1.47787
NSL1_S4	NSL1	9.20657e+06	11263200	1.22339
RSRC1_S331	RSRC1	1500000	4334700	2.8898
CHAMP1_S476	CHAMP1	3.7121e+07	69769000	1.8795
CHAMP1_S427	CHAMP1	4.46514e+06	5605400	1.25537
PDLIM2_S197	PDLIM2	3.38276e+06	1500000	0.443425
ZFYVE19_S354	ZFYVE19	1.70515e+07	29741000	1.74419
ZFR_S1054	ZFR	7.73153e+06	11059500	1.43044
CFAP57_S888	CFAP57	1500000	77877000	51.918
YTHDC1_S308	YTHDC1	2.73367e+07	47556000	1.73964
ZNF830_S351	ZNF830	2.61318e+07	34352000	1.31457
RBM14_S215	RBM14	1500000	8942100	5.9614
RCHY1_S257	RCHY1	2.50918e+07	27282000	1.08729
SMG1_S1384	SMG1	1.88791e+07	1500000	0.0794531
CIC_S496	CIC	4.83355e+06	6727400	1.39181
UIMC1_S677	UIMC1	8.86812e+06	15882000	1.79091
UIMC1_S101	UIMC1	7.00885e+06	7640600	1.09014
UIMC1_S653	UIMC1	8.1412e+06	9647700	1.18505
CAMKK2_S100	CAMKK2	9.46026e+06	1500000	0.158558
TGS1_S85	TGS1	1500000	3485600	2.32373
TGS1_S89	TGS1	1500000	3485600	2.32373
FNBP1_S296	FNBP1	1.72238e+08	311179000	1.80668
CCNL2_S369	CCNL2	4.20475e+06	3850900	0.915846
PLEKHF1_S227	PLEKHF1	3.30803e+07	52639000	1.59125
IWS1_S398	IWS1	2.33519e+07	30952000	1.32546
IWS1_S400	IWS1	2.33519e+07	30952000	1.32546
IWS1_S511	IWS1	1500000	30079000	20.0527
IWS1_S513	IWS1	1500000	30079000	20.0527
IWS1_S235	IWS1	3.65682e+06	3763700	1.02923
IWS1_S237	IWS1	3.65682e+06	3763700	1.02923
IWS1_S196	IWS1	3.16998e+06	4333300	1.36698
IWS1_S198	IWS1	3.16998e+06	4333300	1.36698
IWS1_S377	IWS1	2.07655e+07	45118000	2.17273
IWS1_S287	IWS1	6.71325e+06	13005000	1.93721
IWS1_S289	IWS1	6.71325e+06	13005000	1.93721
SIN3A_S832	SIN3A	4.7286e+06	5116400	1.08201
RSF1_S604	RSF1	3.18546e+06	4347500	1.36479
RSF1_S1345	RSF1	3.0338e+07	55028000	1.81383
RBM15_S622	RBM15	1.63322e+07	1500000	0.0918432
RBM15_S670	RBM15	1.86657e+08	269060000	1.44147
RBM15_S700	RBM15	4.64268e+07	68524000	1.47596
SPEN_S1278	SPEN	1.4381e+07	24586000	1.70962
SPEN_S725	SPEN	8.99409e+06	15491000	1.72235
SPEN_S727	SPEN	1.95124e+07	35263000	1.80721
PSMD1_S315	PSMD1	5.70009e+06	6664800	1.16924
MPHOSPH8_S51	MPHOSPH8	3.41975e+07	60991000	1.7835
MYBBP1A_S775	MYBBP1A	1.18806e+07	22130000	1.8627
BUD13_S271	BUD13	8.53792e+06	12627000	1.47893
BUD13_S197	BUD13	1.06051e+07	19024000	1.79386
BUD13_S201	BUD13	1.06051e+07	19024000	1.79386
BUD13_S163	BUD13	2.27238e+07	38313000	1.68603
BUD13_S222	BUD13	6.69018e+06	1500000	0.224209
BUD13_S226	BUD13	6.69018e+06	1500000	0.224209
C7orf50_S175	C7orf50	6.44114e+06	9463200	1.46918
GPATCH1_S6	GPATCH1	2.27627e+07	46997000	2.06465
ARHGAP9_S475	ARHGAP9	1.93626e+08	253850000	1.31103
ARHGAP9_S203	ARHGAP9	6.84786e+06	7645400	1.11646
DIDO1_S60	DIDO1	6.49535e+06	1500000	0.230934
DIDO1_S1456	DIDO1	1.58183e+07	24176000	1.52835
DIDO1_S1040	DIDO1	1500000	13619000	9.07933
C9orf142_S152	C9orf142	1.14135e+08	159950000	1.40141
HNRNPUL1_S194	HNRNPUL1	2.49549e+08	181810000	0.728555
PBDC1_S197	PBDC1	1.0953e+07	14171000	1.29381
HIRIP3_S196	HIRIP3	3.01506e+07	54892800	1.82062
HIRIP3_S199	HIRIP3	2.71784e+07	49448000	1.81939
HIRIP3_S87	HIRIP3	2.01191e+07	25971200	1.29087
HIRIP3_S530	HIRIP3	1.04209e+07	13417000	1.28751
SLC4A1AP_S312	SLC4A1AP	4.54543e+06	7543700	1.65962
SRRT_S67	SRRT	3.97501e+06	6689400	1.68286
SRRT_S74	SRRT	4.10488e+07	45673000	1.11265
SRRT_S4	SRRT	1.91224e+08	326880000	1.70941
SRRT_S136	SRRT	1.19965e+07	19500000	1.62547
NIFK_S247	NIFK	8.47729e+06	12399000	1.46261
PITPNM2_S1277	PITPNM2	5.62175e+06	13817000	2.45778
PRKD2_S876	PRKD2	1.23886e+07	27278000	2.20187
FAM117A_S213	FAM117A	6.9763e+06	10009500	1.43479
INO80B_S351	INO80B	7.75567e+06	10621400	1.3695
TNKS1BP1_S1620	TNKS1BP1	6.28834e+06	7204800	1.14574
TNKS1BP1_S1621	TNKS1BP1	6.28834e+06	7204800	1.14574
SEMA4C_S488	SEMA4C	6.97977e+06	9911400	1.42002
MTMR12_S564	MTMR12	7.56672e+06	8913700	1.17801
DDX24_S82	DDX24	4.50158e+06	7883800	1.75134
MFF_S155	MFF	1.18829e+07	18321000	1.54179
MTFR1L_S103	MTFR1L	4.9467e+07	80044000	1.61813
ILKAP_S13	ILKAP	3.69757e+07	46356000	1.25369
XRN2_S499	XRN2	2.91094e+06	1500000	0.515298
XRN2_S448	XRN2	4.23208e+07	75829000	1.79177
IRF2BPL_S547	IRF2BPL	1.91645e+07	40154000	2.09522
NUCKS1_S79	NUCKS1	2.93005e+08	720370000	2.45856
NUCKS1_S214	NUCKS1	2.4042e+07	41178500	1.71277
NUCKS1_S204	NUCKS1	5.688e+07	99739200	1.7535
NUCKS1_S19	NUCKS1	2.3325e+08	525010000	2.25084
NUCKS1_S61	NUCKS1	1500000	12519000	8.346
ISCU_S29	ISCU	7.20373e+06	13023000	1.80781
KCNH6_S439	KCNH6	1.2461e+07	1500000	0.120376
TAOK3_S324	TAOK3	5.27779e+07	73320000	1.38922
ADNP_S953	ADNP	1.46935e+07	22451000	1.52795
ADNP_S955	ADNP	1.46935e+07	22451000	1.52795
PNN_S381	PNN	1.00536e+07	12758000	1.269
PNN_S100	PNN	3.21962e+07	31062000	0.964772
LIME1_S95	LIME1	5.41185e+06	8528600	1.57591
LIME1_S61	LIME1	7.27996e+06	9799800	1.34613
DSN1_S109	DSN1	1.04626e+07	8622300	0.824103
SMARCAD1_S79	SMARCAD1	1.935e+07	31087000	1.60657
PCNXL3_S187	PCNXL3	1500000	6931900	4.62127
PCNXL3_S188	PCNXL3	1500000	6931900	4.62127
CCDC86_S91	CCDC86	3.57478e+07	52664000	1.47321
CCDC86_S255	CCDC86	4.65155e+06	7840900	1.68565
RANBP3_S333	RANBP3	2.82008e+07	33358000	1.18288
SCAF1_S498	SCAF1	3.06635e+07	39043000	1.27327
SCAF1_S500	SCAF1	3.06635e+07	39043000	1.27327
SCAF1_S738	SCAF1	5.25728e+06	12750000	2.42521
SCAF1_S874	SCAF1	3.43211e+07	42654000	1.24279
MOB1A_S2	MOB1A	8.56617e+06	12944000	1.51106
USP42_S856	USP42	4.0317e+06	5231400	1.29757
CLK4_S138	CLK4	2.8147e+06	3393300	1.20556
EML4_S144	EML4	2.67722e+07	42691000	1.5946
EML4_S146	EML4	1.48512e+08	170043000	1.14498
ZCCHC17_S114	ZCCHC17	1.39266e+07	22636000	1.62538
UBN1_S493	UBN1	4.94533e+06	4615600	0.933326
BRD7_S279	BRD7	1500000	19270000	12.8467
RIC8A_S502	RIC8A	6.75669e+06	11930000	1.76566
LUC7L_S363	LUC7L	1.43951e+07	21191000	1.4721
PPAN_S359	PPAN	8.34721e+06	18201000	2.18049
CYLD_S418	CYLD	1.11614e+07	18422000	1.65051
ACSS2_S30	ACSS2	1.37365e+07	21835000	1.58957
DDX21_S121	DDX21	9.3031e+06	10410800	1.11907
EIF4ENIF1_S564	EIF4ENIF1	1.62822e+07	23860000	1.46541
AAAS_S495	AAAS	1.566e+07	24044000	1.53538
TOMM22_S15	TOMM22	3.06929e+07	31901000	1.03936
SAMSN1_S90	SAMSN1	8.2062e+07	117300000	1.42941
KLC4_S590	KLC4	1.67901e+07	23583000	1.40458
PDS5B_S1283	PDS5B	8.1671e+06	11508000	1.40907
RBM12_S424	RBM12	6.99055e+07	95444700	1.36534
RBM12_S422	RBM12	7.52719e+07	101953000	1.35446
WDR70_S638	WDR70	1.34392e+07	22376000	1.66498
SLTM_S144	SLTM	1500000	4428500	2.95233
SLTM_S553	SLTM	2.1559e+07	43382000	2.01225
PAG1_S229	PAG1	6.8378e+06	14645000	2.14177
THUMPD1_S86	THUMPD1	1.26949e+07	10680700	0.841336
THUMPD1_S88	THUMPD1	2.00367e+07	34671700	1.73041
BCLAF1_S177	BCLAF1	9.67451e+06	15736000	1.62654
BCLAF1_S512	BCLAF1	2.57222e+07	41679000	1.62035
BCLAF1_S531	BCLAF1	6.19204e+06	7851400	1.26798
BCLAF1_S397	BCLAF1	1.70003e+07	29126000	1.71327
BCLAF1_S658	BCLAF1	8.93489e+07	151850000	1.69952
BET1L_S9	BET1L	8.68801e+06	17518000	2.01634
BET1L_S37	BET1L	5.13021e+06	1500000	0.292386
CDK12_S423	CDK12	5.70751e+06	7656700	1.34151
C9orf78_S261	C9orf78	1.07431e+08	216570000	2.0159
GLTSCR1_S1413	GLTSCR1	5.27088e+06	7643400	1.45012
OGFR_S378	OGFR	6.31679e+07	88841000	1.40643
HACD3_S114	HACD3	6.53797e+06	8642000	1.32182
GMIP_S914	GMIP	3.03131e+06	4270600	1.40883
GMIP_S919	GMIP	3.03131e+06	4270600	1.40883
GMIP_S923	GMIP	3.03131e+06	4270600	1.40883
PHRF1_S1202	PHRF1	4.09652e+07	74283000	1.81332
PHRF1_S991	PHRF1	1.26758e+07	16670000	1.31511
ANKIB1_S737	ANKIB1	2.70328e+06	3599900	1.33168
ATXN10_S12	ATXN10	4.96039e+06	5979600	1.20547
TFIP11_S98	TFIP11	2.16208e+07	30027000	1.3888
TFIP11_S210	TFIP11	2.68164e+07	48552000	1.81054
PI4KB_S511	PI4KB	1.35122e+07	16827000	1.24532
PI4KB_S428	PI4KB	2.59505e+07	31051000	1.19655
ASH2L_S623	ASH2L	1.00253e+07	17682000	1.76373
BIN2_S259	BIN2	7.28151e+07	112670000	1.54734
ADD3_S42	ADD3	3.04581e+07	47480000	1.55886
SUN2_S54	SUN2	4.04961e+07	74716000	1.84502
AFF4_S694	AFF4	3.17069e+06	4410400	1.39099
09-Sep_S30	2022-09-09	1.08885e+08	224480000	2.06163
NRBP1_S2	NRBP1	2.28162e+07	41325000	1.81121
EVL_S369	EVL	6.81849e+06	10218500	1.49864
EVL_S349	EVL	3.72552e+07	69745000	1.87209
EVL_S354	EVL	5.46702e+07	36630000	0.670017
BAZ1B_S1468	BAZ1B	1.52003e+07	22785000	1.49898
CCNL1_S445	CCNL1	1.94641e+07	50077000	2.57278
FAM208A_S694	FAM208A	1.03025e+07	23895000	2.31933
AKAP11_S433	AKAP11	1500000	25939000	17.2927
RCAN3_S148	RCAN3	2.60235e+07	33969000	1.30532
RCAN3_S152	RCAN3	2.60235e+07	33969000	1.30532
TNIK_S1021	TNIK	5.13792e+06	5432200	1.05728
TNIK_S640	TNIK	1.25999e+07	15856000	1.25843
GPATCH8_S1009	GPATCH8	2.8033e+07	60681000	2.16463
GPATCH8_S1014	GPATCH8	2.8033e+07	70157600	2.50268
RCOR1_S257	RCOR1	6.1715e+06	7608400	1.23283
RALY_S135	RALY	4.15076e+08	671400000	1.61754
RALY_S2	RALY	3.30954e+06	4381600	1.32393
GTF3C4_S611	GTF3C4	4.50858e+06	6153300	1.3648
ACIN1_S490	ACIN1	2.08615e+07	36836000	1.76574
ACIN1_S825	ACIN1	2.55035e+08	366380000	1.43659
ACIN1_S328	ACIN1	9.43495e+06	10110000	1.07155
ACIN1_S216	ACIN1	3.02494e+08	658620000	2.1773
ACIN1_S1004	ACIN1	4.14508e+07	81737000	1.9719
PSME2_S10	PSME2	1500000	10783100	7.18873
ATXN7L1_S502	ATXN7L1	5.87557e+07	112620000	1.91675
PRR12_S44	PRR12	4.95875e+06	5825000	1.17469
NOB1_S184	NOB1	4.33161e+07	10971600	0.253292
SPATA2_S253	SPATA2	4.63754e+06	5888300	1.2697
FAF1_S320	FAF1	1.68802e+07	8286400	0.490895
NSFL1C_S114	NSFL1C	3.01193e+08	319520000	1.06085
PHF8_S651	PHF8	1.36199e+07	1500000	0.110133
PLCL2_S1113	PLCL2	8.46081e+06	10736200	1.26893
SETD1B_S1659	SETD1B	1.71545e+07	20460000	1.19269
SETD1B_S1663	SETD1B	1.71545e+07	20460000	1.19269
ZC3H4_S1275	ZC3H4	1.48207e+07	29387000	1.98284
USP24_S2047	USP24	4.7986e+07	62505000	1.30257
TBC1D2B_S957	TBC1D2B	2.2333e+07	31472000	1.40922
SRRM2_S2132	SRRM2	2.39758e+07	26092000	1.08826
SRRM2_S1124	SRRM2	8.31484e+06	10788100	1.29745
SRRM2_S2740	SRRM2	2.44779e+07	44095000	1.80142
SRRM2_S2702	SRRM2	4.36861e+06	44664000	10.2238
SRRM2_S2067	SRRM2	6.32679e+07	98127000	1.55098
SRRM2_S2071	SRRM2	6.32679e+07	98127000	1.55098
SRRM2_S2044	SRRM2	2.38259e+08	346847000	1.45576
SRRM2_S2046	SRRM2	2.38259e+08	346847000	1.45576
SRRM2_S534	SRRM2	2.3046e+08	375250000	1.62826
SRRM2_S508	SRRM2	1.96201e+07	48117000	2.45243
SRRM2_S510	SRRM2	1.96201e+07	48117000	2.45243
SRRM2_S2042	SRRM2	2.17532e+07	25037000	1.15096
SRRM2_S1878	SRRM2	1.43027e+08	198892000	1.39059
SRRM2_S2030	SRRM2	4.55457e+07	68984000	1.51461
SRRM2_S2032	SRRM2	1.99459e+08	329574000	1.65234
SRRM2_S1925	SRRM2	1.02645e+08	124490000	1.21282
SRRM2_S952	SRRM2	1.18724e+08	182711200	1.53895
SRRM2_S954	SRRM2	1.24427e+08	193230200	1.55296
SRRM2_S2020	SRRM2	1.50493e+08	247920000	1.64739
SRRM2_S2272	SRRM2	8.76394e+06	1500000	0.171156
PA2G4_S2	PA2G4	9.89549e+07	234858100	2.37339
CDK11A_S47	CDK11A	4.11916e+06	6581500	1.59778
SIK3_S493	SIK3	1.39307e+07	32228000	2.31345
USP20_S132	USP20	9.09945e+06	1500000	0.164845
USP20_S134	USP20	9.09945e+06	1500000	0.164845
USP20_S333	USP20	3.9799e+06	5275700	1.32559
MAP3K2_S331	MAP3K2	1.08223e+07	13320000	1.23079
MAP3K2_S153	MAP3K2	2.35685e+07	24783000	1.05153
CARHSP1_S30	CARHSP1	1.18982e+08	191994000	1.61365
CARHSP1_S32	CARHSP1	1.18982e+08	191994000	1.61365
THRAP3_S243	THRAP3	2.02178e+08	321360000	1.58949
THRAP3_S248	THRAP3	2.58831e+08	345290000	1.33404
THRAP3_S253	THRAP3	7.44985e+07	103680000	1.39171
THRAP3_S928	THRAP3	1.3501e+07	18404000	1.36316
THRAP3_S698	THRAP3	2.18344e+07	57832000	2.64866
THRAP3_S575	THRAP3	1.31985e+07	22761000	1.72452
NOP58_S502	NOP58	5.0478e+06	8496300	1.68317
SH3BP1_S544	SH3BP1	9.07439e+07	137270000	1.51272
SIT1_S182	SIT1	2.33925e+07	43665000	1.86663
TSC22D4_S279	TSC22D4	2.78227e+06	4113500	1.47847
NOC2L_S49	NOC2L	5.15047e+07	71440000	1.38706
CCDC9_S202	CCDC9	6.7614e+06	9616300	1.42224
PRKAB1_S108	PRKAB1	8.3045e+07	135710000	1.63417
FAM65B_S489	FAM65B	5.00948e+06	7309300	1.45909
GPSM3_S35	GPSM3	6.73905e+07	78448000	1.16408
GPSM3_S39	GPSM3	5.06801e+07	113205000	2.23372
ATG4B_S383	ATG4B	4.30583e+07	6982300	0.162159
KLF12_S202	KLF12	3.99073e+06	7431600	1.86222
PAXBP1_S262	PAXBP1	5.64305e+06	8185600	1.45056
CD2AP_S224	CD2AP	1.7859e+07	20891000	1.16977
KLF2_S248	KLF2	2.4107e+07	26575000	1.10238
FHOD1_S367	FHOD1	3.63898e+06	5550800	1.52537
ARFGEF2_S227	ARFGEF2	4.02695e+07	59449000	1.47628
ARFGEF1_S1569	ARFGEF1	1.09218e+07	22509000	2.06093
DNMT3A_S105	DNMT3A	1.3504e+07	28736000	2.12797
IKBKG_S387	IKBKG	8.86224e+06	11814000	1.33307
SLC4A7_S233	SLC4A7	6.43555e+06	8580800	1.33334
NCOA3_S857	NCOA3	6.13919e+06	11561000	1.88315
FAM169A_S635	FAM169A	5.42694e+07	109185000	2.01191
FAM169A_S636	FAM169A	4.49806e+07	95537000	2.12396
FAM169A_S637	FAM169A	1.35033e+07	17949100	1.32924
MORC2_S739	MORC2	5.79026e+06	14384100	2.48419
MORC2_S743	MORC2	6.94481e+06	14384100	2.0712
MORC2_S615	MORC2	2.52719e+07	43585000	1.72464
TMEM213_T8	TMEM213	1500000	71423000	47.6153
TESPA1_T26	TESPA1	1.99109e+07	5046400	0.253449
ANKRD30BL_T13	ANKRD30BL	8.33603e+06	12626000	1.51463
ADAM10_T719	ADAM10	5.13668e+06	6325700	1.23148
GRAP2_T262	GRAP2	1.55788e+07	22612000	1.45146
STK10_T185	STK10	2.00179e+06	5520500	2.75778
EPB41_T859	EPB41	5.57219e+06	13342000	2.39439
EEF2_T57	EEF2	5.91995e+07	78459000	1.32533
EEF2_T59	EEF2	8.45139e+06	15501000	1.83414
HCLS1_T333	HCLS1	4.41152e+06	5653300	1.28149
RAC1_T167	RAC1	3.26592e+06	4979500	1.52468
GABRR1_T428	GABRR1	1500000	53864000	35.9093
MAP4_T28	MAP4	6.36839e+06	4615300	0.72472
EEF1D_T147	EEF1D	1500000	47515000	31.6767
NKTR_T1155	NKTR	1500000	3247000	2.16467
LSP1_T175	LSP1	9.71314e+07	140248000	1.4439
GRK5_T485	GRK5	1.19094e+07	24641900	2.06911
COIL_T122	COIL	5.17794e+06	6999500	1.35179
GRK6_T485	GRK6	1.97961e+07	28649000	1.4472
MKI67_T1315	MKI67	1500000	4431900	2.9546
TAF6_T660	TAF6	5.33698e+06	6192800	1.16036
CCNH_T315	CCNH	7.15258e+06	8332200	1.16492
MFAP1_T267	MFAP1	1.24918e+08	205550000	1.64548
H3F3A_T81	H3F3A	1.33833e+07	20184000	1.50815
FOXK1_T436	FOXK1	5.02581e+07	88348000	1.75789
AHNAK_T5824	AHNAK	1.27176e+07	23495000	1.84744
AHNAK_T490	AHNAK	3.56441e+06	3748000	1.05151
STK4_T340	STK4	4.35178e+06	11087800	2.54788
PPIG_T358	PPIG	1.23023e+08	239981000	1.9507
CAMK2G_T287	CAMK2G	2.12005e+07	25808000	1.21733
CAMK2D_T287	CAMK2D	9.97293e+06	11045200	1.10752
ACAP1_T739	ACAP1	4.40595e+07	73715000	1.67308
PLEC_T4030	PLEC	7.7227e+06	8172300	1.05822
RABL6_T599	RABL6	4.29147e+07	74946000	1.7464
KLHL22_T605	KLHL22	3.4199e+06	4291600	1.25489
ZC3H13_T263	ZC3H13	7.29926e+06	14250000	1.95225
RPRD2_T723	RPRD2	1.6218e+07	18474000	1.1391
ZCCHC8_T479	ZCCHC8	8.10118e+06	10931700	1.3494
BLOC1S3_T63	BLOC1S3	1.41214e+07	19557000	1.38492
NOL8_T888	NOL8	7.47785e+06	12169000	1.62734
MEPCE_T213	MEPCE	1.60826e+07	24479000	1.52208
RSRC2_T220	RSRC2	8.69154e+06	1500000	0.172582
RASGRP2_T134	RASGRP2	9.61035e+06	1500000	0.156082
NPHP3_T1084	NPHP3	3.01742e+06	3325400	1.10207
TBC1D10C_T415	TBC1D10C	1.89097e+07	24113000	1.27517
RAVER1_T463	RAVER1	1500000	9635400	6.4236
SRRM1_T220	SRRM1	8.46931e+07	137750000	1.62646
SRRM1_T406	SRRM1	3.09775e+08	549520000	1.77393
SRRM1_T872	SRRM1	5.00208e+07	77317200	1.5457
SRRM1_T614	SRRM1	1.99957e+07	34445000	1.72262
SRRM1_T581	SRRM1	2.55252e+08	455650000	1.7851
SRRM1_T572	SRRM1	2.11349e+08	337910000	1.59883
SRRM1_T574	SRRM1	2.11349e+08	337910000	1.59883
CCDC33_T895	CCDC33	7.35214e+07	103140000	1.40286
RBM15B_T532	RBM15B	1.70185e+07	22048000	1.29553
PHC3_T609	PHC3	5.46577e+06	13973400	2.55653
ABCF1_T108	ABCF1	1.68322e+08	170268000	1.01156
RDM1_T97	RDM1	1500000	6629100	4.4194
MICAL1_T475	MICAL1	1500000	4183800	2.7892
DENND1A_T707	DENND1A	1500000	9199400	6.13293
GATAD2B_T120	GATAD2B	5.43585e+07	59343400	1.0917
HES6_T22	HES6	2.93484e+06	5125600	1.74647
MYO15B_T1358	MYO15B	6.88832e+07	113290000	1.64467
RBM14_T206	RBM14	3.22698e+07	46585000	1.44361
RBM15_T568	RBM15	2.48687e+07	38389000	1.54367
WDR77_T5	WDR77	8.18358e+06	16504000	2.01672
HINFP_T361	HINFP	1.06239e+07	16190000	1.52392
BUD13_T159	BUD13	2.51435e+07	42264000	1.68091
PYGO2_T302	PYGO2	2.66704e+07	38087000	1.42806
HIRIP3_T84	HIRIP3	1.87502e+07	23677000	1.26276
NUCKS1_T202	NUCKS1	5.20527e+07	93154000	1.78961
BRD9_T103	BRD9	6.7501e+06	9749900	1.44441
POLE4_T77	POLE4	1.43121e+07	28275000	1.9756
TERF2IP_T230	TERF2IP	1.10901e+07	9594000	0.865096
PHRF1_T1404	PHRF1	1500000	8059000	5.37267
SLC12A6_T991	SLC12A6	9.2825e+06	18783000	2.02348
DBNL_T291	DBNL	6.57106e+07	60860000	0.926182
TNIK_T581	TNIK	1500000	4855200	3.2368
SRRM2_T1492	SRRM2	9.64449e+06	18653000	1.93406
SRRM2_T1003	SRRM2	6.15104e+07	97916000	1.59186
SRRM2_T2104	SRRM2	4.98313e+07	86617000	1.7382
SRRM2_T2738	SRRM2	2.44779e+07	44095000	1.80142
SRRM2_T2069	SRRM2	6.32679e+07	98127000	1.55098
SRRM2_T2034	SRRM2	1.99459e+08	329574000	1.65234
SRRM2_T1927	SRRM2	1.02645e+08	124490000	1.21282
SRRM2_T2022	SRRM2	1.50493e+08	247920000	1.64739
SRRM2_T983	SRRM2	4.22272e+07	76449000	1.81042
PA2G4_T11	PA2G4	1500000	8038100	5.35873
SIK3_T411	SIK3	1.24227e+07	12122000	0.975795
RAD54L2_T1260	RAD54L2	4.26673e+06	7133800	1.67196
KLF2_T244	KLF2	2.4107e+07	26575000	1.10238
PUS1_T426	PUS1	2.34737e+07	33967000	1.44702
STXBP3_Y218	STXBP3	1.32514e+07	1500000	0.113195
STXBP3_Y219	STXBP3	1.32514e+07	1500000	0.113195
NCK1_Y105	NCK1	3.63545e+06	4049500	1.11389
DNAH17_Y3371	DNAH17	6.42784e+06	14396000	2.23963
SMIM1_S22	SMIM1	2.71829e+06	1500000	0.551818
FCHO1_S570	FCHO1	3.84018e+07	61812000	1.60961
RASGRF2_S633	RASGRF2	6.6827e+06	9317700	1.3943
PLCH2_S595	PLCH2	4.07914e+06	5846600	1.43329
NCOR1_S1472	NCOR1	1.06322e+07	14703000	1.38288
GIGYF1_S157	GIGYF1	1.2169e+07	19276000	1.58402
SF3B1_S129	SF3B1	3.4209e+06	1500000	0.438481
SVIL_S968	SVIL	1.34704e+07	23250000	1.72601
FMNL1_S184	FMNL1	3.52587e+07	66098000	1.87466
OXSR1_S339	OXSR1	1.05359e+08	71441000	0.678073
PDHA1_S300	PDHA1	4.98025e+07	66561000	1.3365
IGF2R_S2484	IGF2R	2.95946e+07	56587000	1.91207
PFKL_S775	PFKL	2.06396e+07	24694000	1.19644
SON_S1948	SON	2.18904e+07	27048000	1.23561
ATP2B4_S1162	ATP2B4	1.40519e+07	16248100	1.15629
MAP4_S636	MAP4	1.0116e+07	9845900	0.973303
ADD1_S358	ADD1	5.33294e+07	80784000	1.51481
PPP1R2P3_S121	PPP1R2P3	1.15978e+07	7956000	0.685991
TMPO_S66	TMPO	9.28158e+07	129396000	1.39412
TMPO_S67	TMPO	7.92985e+07	74577000	0.940459
STAT5A_S780	STAT5A	3.49636e+06	5557100	1.58939
EPS15_S796	EPS15	5.80904e+06	8014800	1.37971
MATR3_S188	MATR3	1.33052e+09	2932547000	2.20406
MATR3_S206	MATR3	3.46613e+07	20847000	0.601449
PHKA2_S1015	PHKA2	1.1641e+07	12891000	1.10738
RBM25_S703	RBM25	1500000	9708800	6.47253
CLK2_S142	CLK2	1.14697e+07	8010300	0.698385
AGFG1_S181	AGFG1	8.83965e+07	165586000	1.87322
CORO7_S465	CORO7	1.3368e+07	19385000	1.45011
HNRNPK_S379	HNRNPK	4.63333e+07	115370000	2.49
SRSF2_S191	SRSF2	2.32135e+07	62066000	2.6737
SSRP1_S444	SSRP1	2.57693e+07	30688000	1.19088
AHNAK_S5752	AHNAK	2.20705e+07	54598000	2.4738
AHNAK_S5830	AHNAK	2.67128e+07	32053000	1.19991
PRPF4B_S277	PRPF4B	2.43011e+06	15272000	6.28449
SNX1_S188	SNX1	8.37664e+06	11482800	1.37081
MTMR3_S613	MTMR3	1.01213e+07	16914000	1.67114
VGLL4_S59	VGLL4	6.84216e+06	1500000	0.219229
DHX8_S460	DHX8	8.55028e+06	12050000	1.40931
MDC1_S168	MDC1	4.79676e+06	9173700	1.91248
CHD4_S1308	CHD4	9.0035e+06	10591800	1.17641
HNRNPUL2_S161	HNRNPUL2	4.2291e+08	764171800	1.80694
GLYR1_S130	GLYR1	1.05459e+08	209030000	1.9821
CRTC2_S613	CRTC2	5.46447e+06	7804800	1.42828
TOR1AIP1_S135	TOR1AIP1	1.24721e+07	25662000	2.05755
LRIF1_S502	LRIF1	6.79619e+06	6563600	0.965777
RBM26_S127	RBM26	7.8157e+06	10682100	1.36675
RICTOR_S21	RICTOR	3.02707e+06	1500000	0.495529
CRTC3_S329	CRTC3	8.11059e+06	15246000	1.87976
RASGRP2_S117	RASGRP2	1.84101e+07	48559700	2.63767
RASGRP2_S554	RASGRP2	3.24287e+07	50301700	1.55115
ZC3H18_S532	ZC3H18	2.2562e+07	21627000	0.95856
TMC8_S714	TMC8	7.48373e+06	12601000	1.68379
DENND1C_S464	DENND1C	4.7846e+07	79049000	1.65216
SRRM1_S431	SRRM1	3.21862e+07	80936000	2.51462
SERBP1_S330	SERBP1	6.74715e+06	13582000	2.013
RNF169_S693	RNF169	3.75511e+06	6565900	1.74852
CCNY_S326	CCNY	4.28458e+07	57580000	1.34389
ZNRF2_S82	ZNRF2	5.92005e+06	9605200	1.62249
MDM1_S601	MDM1	6.04931e+06	4348400	0.718826
PCNP_S87	PCNP	1.30937e+07	20218000	1.5441
HMHA1_S569	HMHA1	3.91959e+07	55168000	1.4075
RNF31_S466	RNF31	1.04473e+07	14535000	1.39126
COG3_S663	COG3	4.61265e+06	2669800	0.5788
UBL7_S230	UBL7	5.08131e+07	42445000	0.835316
NAP1L4_S125	NAP1L4	1.16336e+08	172620000	1.4838
GPATCH1_S8	GPATCH1	2.27627e+07	46997000	2.06465
DIDO1_S805	DIDO1	2.02075e+07	26968000	1.33455
WDR33_S7	WDR33	4.61653e+06	7708300	1.66972
NUCKS1_S58	NUCKS1	1.15086e+07	26116000	2.26926
PDS5B_S1358	PDS5B	3.44052e+07	61260000	1.78054
SDAD1_S585	SDAD1	3.11144e+07	48080000	1.54527
OGFR_S315	OGFR	4.4375e+07	91472000	2.06134
STK26_S4	STK26	1.28794e+07	15120000	1.17396
CFDP1_S250	CFDP1	2.74562e+07	1500000	0.0546325
ZNF639_S88	ZNF639	4.8173e+06	9008900	1.87011
APPL1_S410	APPL1	1.6341e+07	31150000	1.90625
RALY_S106	RALY	8.52379e+06	6932700	0.813335
ZMYND8_S668	ZMYND8	1.85859e+07	28939000	1.55704
SRRM2_S2407	SRRM2	1.22505e+08	122650000	1.00118
SAMHD1_S33	SAMHD1	4.64569e+07	69582000	1.49778
FAM65B_S37	FAM65B	5.11478e+06	5135800	1.00411
SPN_T341	SPN	8.28835e+06	75641000	9.12618
MATR3_T150	MATR3	3.90917e+07	1500000	0.0383713
CAMK4_T200	CAMK4	4.01922e+06	3909600	0.972726
PSMD1_T311	PSMD1	5.70009e+06	6664800	1.16924
PLCL2_T584	PLCL2	1.74217e+07	39774000	2.28302
NPM1_S10	NPM1	2.07073e+07	23814000	1.15003
APRT_S66	APRT	1.68484e+07	30444000	1.80694
VIM_S325	VIM	9.34548e+06	11281600	1.20717
NMT1_S47	NMT1	2.77505e+07	46697000	1.68275
PPP1R2P3_S122	PPP1R2P3	1.47736e+07	21617000	1.46322
TP53BP1_S294	TP53BP1	8.16062e+06	9306100	1.14037
SRSF9_S216	SRSF9	4.76052e+07	62453000	1.31189
PRPF4B_S431	PRPF4B	2.96016e+07	46604000	1.57437
IQGAP2_S16	IQGAP2	2.47957e+07	40590000	1.63698
ARHGAP15_S43	ARHGAP15	2.67722e+07	51502000	1.92371
HIVEP3_S720	HIVEP3	2.87162e+06	3978100	1.38532
RNF213_S88	RNF213	6.03436e+06	11631000	1.92746
CC2D1A_S292	CC2D1A	1.91122e+06	1500000	0.784839
GLCCI1_S345	GLCCI1	4.8515e+06	7165400	1.47694
ARAP1_S738	ARAP1	2.33689e+07	27593000	1.18076
BCL11B_S765	BCL11B	4.31617e+06	5431800	1.25848
GGA3_S425	GGA3	4.90459e+06	6546500	1.33477
ACIN1_S710	ACIN1	2.1717e+08	483440000	2.22609
ACIN1_S388	ACIN1	6.30678e+07	71814000	1.13868
SRRM2_S1923	SRRM2	1.02645e+08	124490000	1.21282
CD2AP_S458	CD2AP	6.33902e+06	11253700	1.77531
TACC3_S558	TACC3	3.741e+07	41391000	1.10641
SF3B1_T211	SF3B1	7.10232e+06	11577400	1.63009
LARP1_T526	LARP1	1.31885e+07	20971000	1.5901
C2CD5_T339	C2CD5	9.85698e+06	12320000	1.24988
NMD3_T470	NMD3	8.19947e+06	10962300	1.33695
MAPK14_Y182	MAPK14	1.2863e+07	13292000	1.03335
WIPF1_S340	WIPF1	8.42181e+07	161303000	1.9153
VIM_S39	VIM	1.66285e+08	264940000	1.59329
BCR_S1035	BCR	1.99386e+07	30256000	1.51746
PRKAR2A_S99	PRKAR2A	1.93806e+07	31557000	1.62828
ATRX_S1061	ATRX	2.98187e+06	4245400	1.42374
CDKN1B_S10	CDKN1B	7.60171e+07	99270000	1.30589
SF3A1_S329	SF3A1	1500000	9944400	6.6296
SRSF7_S192	SRSF7	4.42055e+07	70898000	1.60383
DCAF8_S129	DCAF8	1.01984e+07	5347400	0.524339
DCAF8_S130	DCAF8	1.01984e+07	5347400	0.524339
ATG16L1_S269	ATG16L1	5.51786e+06	4125100	0.747591
TC2N_S156	TC2N	5.62746e+06	7396200	1.31431
ABCF1_S228	ABCF1	1.54852e+07	10690200	0.69035
N6AMT2_S2	N6AMT2	2.85592e+07	25818000	0.904016
GATAD2B_S129	GATAD2B	1.66977e+07	17620000	1.05523
DOCK10_S1289	DOCK10	1.10638e+07	15964000	1.44291
DTNBP1_S11	DTNBP1	2.94596e+06	3562900	1.20942
CCM2_S384	CCM2	1.69855e+07	23276000	1.37034
UBE2O_S515	UBE2O	5.00213e+06	7453000	1.48997
SAP130_S465	SAP130	8.40843e+06	11720000	1.39384
SMARCAD1_S152	SMARCAD1	8.90109e+06	7080200	0.795431
SP110_S256	SP110	1.57989e+07	20574000	1.30224
BCLAF1_S496	BCLAF1	1.59478e+07	31331000	1.96459
SAP30BP_S52	SAP30BP	9.68452e+06	10136600	1.04668
EVL_S331	EVL	1.28055e+09	2126625000	1.66071
SRRM2_S1318	SRRM2	6.16999e+07	120914000	1.95971
MAPK14_T180	MAPK14	3.63727e+06	1500000	0.412397
CTR9_T925	CTR9	8.67918e+06	8665900	0.99847
NRBP1_T433	NRBP1	1.85477e+07	30633000	1.65158
CD3G_S148	CD3G	1.01118e+07	24624000	2.43516
NELFE_S165	NELFE	2.42834e+06	3075800	1.26662
NELFE_S115	NELFE	3.89551e+07	62809000	1.61234
NCL_S580	NCL	3.29906e+06	4579500	1.38812
ARHGAP25_S25	ARHGAP25	4.70465e+06	8327400	1.77004
MATR3_S598	MATR3	2.15152e+07	31503100	1.46423
ARHGDIA_S34	ARHGDIA	3.11648e+06	4428600	1.42103
LRRFIP1_S120	LRRFIP1	1.61591e+07	27388000	1.69489
PLEKHO1_S221	PLEKHO1	5.1059e+06	7047100	1.38019
CEP135_S356	CEP135	7.57791e+06	11040400	1.45692
SRRM1_S738	SRRM1	7.43266e+07	116372000	1.56568
BOD1L1_S484	BOD1L1	1.26852e+07	15814000	1.24665
PRCC_S157	PRCC	4.62815e+07	80310000	1.73525
BCLAF1_S268	BCLAF1	2.81843e+08	300684000	1.06685
ZNF148_S665	ZNF148	3.65128e+06	5937500	1.62614
DOCK10_T1440	DOCK10	2.72425e+07	36030000	1.32256
RGS14_S20	RGS14	6.85234e+06	9431300	1.37636
NBN_S397	NBN	8.11471e+06	6982900	0.860523
HMGN1_S89	HMGN1	1.54193e+07	30886500	2.00311
SHC1_S139	SHC1	5.148e+07	57115000	1.10946
CETN2_S20	CETN2	5.43657e+06	8001500	1.47179
MCM2_S139	MCM2	2.59494e+07	44816000	1.72706
SMARCA4_S1417	SMARCA4	1.17794e+07	25535000	2.16778
EIF4H_S21	EIF4H	2.79453e+07	54735000	1.95865
ZC3H13_S877	ZC3H13	5.79022e+07	86750000	1.49822
RPRD2_S374	RPRD2	2.87509e+06	3576100	1.24382
ELP2_S584	ELP2	1.3597e+07	1500000	0.110319
TBC1D1_S237	TBC1D1	9.76457e+06	12855000	1.31649
METTL16_S329	METTL16	4.40828e+06	7139100	1.61947
MYO18A_S2020	MYO18A	1.21869e+08	196250000	1.61033
KHSRP_S181	KHSRP	1.19654e+07	21292000	1.77947
NUCKS1_S181	NUCKS1	1.3544e+07	19178000	1.41598
CEP126_S161	CEP126	1.05245e+07	22323000	2.12106
CDC23_S588	CDC23	1.18076e+07	15547000	1.31669
SRRM2_S536	SRRM2	2.35114e+08	384884900	1.63701
WBP11_S237	WBP11	2.74819e+06	3408500	1.24027
CCDC9_S80	CCDC9	7.9087e+06	16316000	2.06304
ZBTB7B_S3	ZBTB7B	1500000	16486000	10.9907
RNF113A_S6	RNF113A	6.19552e+06	1500000	0.242111
APOA2_S68	APOA2	8.01701e+06	1500000	0.187102
CDK11B_S589	CDK11B	1.37817e+08	102511400	0.743823
TERF1_S11	TERF1	6.97842e+06	11291600	1.61807
ZC3H13_S372	ZC3H13	2.01911e+07	25368000	1.2564
NBEAL2_S2739	NBEAL2	1.93258e+07	28703000	1.48521
PELP1_S481	PELP1	6.40647e+06	11881000	1.85453
SSBP3_S347	SSBP3	4.18273e+06	5410600	1.29356
TMX1_S247	TMX1	8.43929e+07	94908000	1.1246
DNAJC17_S112	DNAJC17	1.21578e+07	15756000	1.29596
NAGK_S76	NAGK	2.12146e+07	45211700	2.13116
ZRANB2_S188	ZRANB2	3.79832e+06	6071200	1.59839
TFPT_S252	TFPT	2.53078e+07	38852000	1.53518
PPIG_S687	PPIG	1.68443e+07	41751000	2.47865
IFI16_S153	IFI16	7.19184e+06	7399500	1.02887
SUGP1_S485	SUGP1	7.06784e+07	94685000	1.33966
FLCN_S62	FLCN	3.35039e+06	5502000	1.6422
MYO18A_S2007	MYO18A	1.74576e+07	29201500	1.67271
LARP4B_S498	LARP4B	6.23225e+06	16300000	2.61543
CCNL1_S352	CCNL1	1.18765e+07	22173000	1.86697
SRRM2_S778	SRRM2	9.61129e+06	15929300	1.65735
HMGN4_S80	HMGN4	6.86399e+06	10977100	1.59923
TOMM70A_S91	TOMM70A	2.48905e+07	22389000	0.899501
PARN_S619	PARN	1.35958e+07	21830000	1.60565
RAF1_S621	RAF1	6.32444e+07	109440000	1.73043
EEF1D_S133	EEF1D	9.46791e+06	11639000	1.22931
WAS_S234	WAS	1.04085e+07	19361000	1.86011
MRE11A_S649	MRE11A	1.97531e+07	22968000	1.16275
RING1_S38	RING1	1500000	6145100	4.09673
PRPSAP1_S215	PRPSAP1	1.33556e+07	29801000	2.23134
USP34_S2488	USP34	1.20366e+07	12973000	1.0778
LYSMD2_S24	LYSMD2	2.10881e+07	24626000	1.16777
RAD9A_S387	RAD9A	9.87581e+06	12759000	1.29194
PANK2_S189	PANK2	1.03073e+07	15237000	1.47828
CDK12_S685	CDK12	4.84705e+07	42741000	0.881795
THRAP3_S379	THRAP3	2.19639e+07	33189000	1.51107
TIAM1_T1456	TIAM1	7.83101e+06	9612800	1.22753
PHACTR2_S522	PHACTR2	2.60718e+07	38114000	1.46189
MAP1S_S657	MAP1S	1.64111e+07	26844000	1.63573
RASAL3_S790	RASAL3	1.94818e+07	38602000	1.98144
KDM2B_S57	KDM2B	9.51206e+06	8277100	0.870169
GOLGA5_S116	GOLGA5	1.02796e+07	1500000	0.14592
SLC7A6OS_S308	SLC7A6OS	1.18017e+07	18527000	1.56986
SLTM_S289	SLTM	3.20332e+07	49728000	1.55239
TNIK_S769	TNIK	3.66019e+07	50338000	1.37528
PPP1R12A_S910	PPP1R12A	2.39458e+07	54451000	2.27393
LAT_S101	LAT	5.59055e+06	8883500	1.58902
GTF2F1_S433	GTF2F1	1.39213e+07	18853000	1.35426
TBC1D1_S627	TBC1D1	5.18626e+07	79757000	1.53785
POC1B_S321	POC1B	3.47335e+06	1500000	0.43186
RBM15_S656	RBM15	9.58059e+07	125070000	1.30545
PRR12_S747	PRR12	7.17348e+06	11789000	1.64341
FAM65B_S341	FAM65B	1.62851e+07	17297000	1.06214
GATAD2A_S107	GATAD2A	4.0416e+07	55600800	1.37571
PGM2_S165	PGM2	3.44804e+06	3804300	1.10332
USP24_S1285	USP24	5.59785e+06	6018500	1.07514
RGS14_S288	RGS14	3.35935e+07	71673000	2.13353
SRSF10_S129	SRSF10	4.61355e+07	57825000	1.25337
RNF8_S157	RNF8	1500000	4610300	3.07353
CLK3_S197	CLK3	1.37777e+07	18139000	1.31655
IRF2BP1_S453	IRF2BP1	2.15967e+07	28642000	1.32622
RBM15_S294	RBM15	8.6553e+07	165060000	1.90704
ETS1_S251	ETS1	3.10855e+07	47532000	1.52907
PLCG1_S1233	PLCG1	1.39931e+07	22478000	1.60636
RUNX1_S212	RUNX1	1.63334e+07	32498000	1.98967
EIF4G1_S1209	EIF4G1	3.62405e+07	69966000	1.9306
EPB41L1_S75	EPB41L1	1500000	5690400	3.7936
FOXJ3_S489	FOXJ3	8.86677e+06	2340000	0.263907
SIK3_S568	SIK3	5.30832e+06	7147200	1.34642
KPNA3_S60	KPNA3	7.52023e+06	1500000	0.199462
STK10_S514	STK10	6.72704e+07	126210000	1.87616
PDAP1_S63	PDAP1	7.76567e+06	9053300	1.16581
ZC3H13_S370	ZC3H13	2.01911e+07	25368000	1.2564
LIMD2_S29	LIMD2	1.11308e+09	1928100000	1.73223
MCMBP_S298	MCMBP	6.60283e+06	8633800	1.30759
GPATCH8_S1035	GPATCH8	2.78611e+07	39614000	1.42184
CDK7_T170	CDK7	2.19057e+07	21592000	0.985681
SRSF11_S323	SRSF11	2.18233e+07	29298400	1.34253
SUZ12_S583	SUZ12	3.48514e+07	18222000	0.522849
IRF2BP2_S457	IRF2BP2	9.3519e+06	12292800	1.31447
LSR_S530	LSR	1500000	66215000	44.1433
SRRM1_S605	SRRM1	9.90849e+07	173870000	1.75476
PHF3_S1178	PHF3	1.26923e+07	6579100	0.518355
PRCC_S159	PRCC	4.62815e+07	80310000	1.73525
RMDN3_S212	RMDN3	4.68294e+07	19369000	0.413607
MTA1_S449	MTA1	1.57636e+07	27334000	1.73399
ZNF318_S2243	ZNF318	1.72975e+07	36173000	2.09123
BAD_S118	BAD	2.94096e+06	4192200	1.42545
SH3KBP1_S587	SH3KBP1	2.82212e+06	3720600	1.31837
KMT2D_S4359	KMT2D	3.40007e+06	4278100	1.25824
TPD52L2_S166	TPD52L2	1.68351e+08	228040000	1.35455
CLASP2_S529	CLASP2	2.66327e+07	35713000	1.34094
PLCG1_S1263	PLCG1	1.30101e+07	13345000	1.02574
BAG6_S973	BAG6	1.41261e+07	19465000	1.37795
ITPR1_S1598	ITPR1	1.61662e+07	2602400	0.160978
RASGRP2_S147	RASGRP2	8.02348e+06	5734200	0.714677
NIN_S269	NIN	1.12708e+07	17556100	1.55766
TOE1_S5	TOE1	5.13821e+06	1500000	0.29193
BABAM1_S49	BABAM1	4.59575e+06	5717500	1.24408
FAM53C_S232	FAM53C	4.26537e+06	6445000	1.51101
THRAP3_S682	THRAP3	8.97668e+07	160800000	1.79131
TRA2A_T202	TRA2A	8.57618e+06	11021000	1.28507
PRKCH_S675	PRKCH	3.02367e+07	46448000	1.53614
ILF3_S382	ILF3	2.47092e+07	40201000	1.62697
ZC3HAV1_S275	ZC3HAV1	3.08253e+07	55373700	1.79637
HDGFRP2_S454	HDGFRP2	6.3655e+06	14998000	2.35614
ABI1_S231	ABI1	5.61765e+07	85782000	1.52701
DOCK10_S1292	DOCK10	3.08789e+07	37573000	1.21679
SHARPIN_S165	SHARPIN	8.36781e+06	12540000	1.4986
IRS2_S915	IRS2	6.39046e+06	7253700	1.13508
ARID1A_S696	ARID1A	3.70439e+07	57780400	1.55978
APOL1_S314	APOL1	1.97632e+07	12821300	0.648748
HBA1_S4	HBA1	8.56499e+06	14061000	1.64168
AKAP13_S1559	AKAP13	1.79408e+07	29632000	1.65165
FKBP15_S1164	FKBP15	1.2306e+07	19448300	1.58039
CROCC_S1451	CROCC	7.07654e+06	11168800	1.57829
RCSD1_S216	RCSD1	2.49199e+07	41397000	1.6612
MAP4K1_S421	MAP4K1	5.3597e+06	9307000	1.73648
EBAG9_S36	EBAG9	6.20201e+07	93552000	1.50841
HNRNPA3_S116	HNRNPA3	2.35296e+07	54383000	2.31126
HNRNPU_S59	HNRNPU	5.72265e+07	101304000	1.77023
AAK1_S637	AAK1	1.74688e+07	32899000	1.8833
RLTPR_S1176	RLTPR	1.3285e+07	18192000	1.36936
FAM129A_S602	FAM129A	7.78241e+07	74342000	0.955257
MECP2_S423	MECP2	4.2569e+06	4683600	1.10024
MIIP_S303	MIIP	1500000	3707300	2.47153
ANKRD13D_S465	ANKRD13D	6.3801e+06	10864400	1.70286
ZFYVE19_S144	ZFYVE19	5.0528e+06	6037000	1.19478
ANXA2_S26	ANXA2	1.32091e+07	19930000	1.50881
SRSF2_S187	SRSF2	1.51956e+07	35423000	2.33114
AMPD2_S134	AMPD2	1500000	4615700	3.07713
NSUN2_S743	NSUN2	8.02244e+07	112184000	1.39838
MEF2D_S231	MEF2D	1500000	4140100	2.76007
TWISTNB_S328	TWISTNB	7.77686e+06	12255000	1.57583
FIP1L1_S492	FIP1L1	4.76928e+07	73078000	1.53226
TAGAP_S714	TAGAP	7.7127e+06	1500000	0.194484
DHX58_S637	DHX58	1500000	5566700	3.71113
SIPA1_S55	SIPA1	5.91613e+07	85177000	1.43974
SRRM2_S353	SRRM2	1.14933e+08	252918000	2.20056
FNBP4_S499	FNBP4	7.69092e+06	11040300	1.4355
BCLAF1_S222	BCLAF1	1.75123e+07	37649000	2.14986
ABLIM1_S431	ABLIM1	8.55718e+07	163406000	1.90958
MYCBP2_S3440	MYCBP2	4.50593e+06	6706200	1.4883
MFAP1_S52	MFAP1	2.26214e+07	25778000	1.13954
MFAP1_S53	MFAP1	2.26214e+07	25778000	1.13954
ZC3HAV1_T273	ZC3HAV1	2.38151e+07	45737000	1.9205
SAP130_S875	SAP130	4.65562e+06	9519300	2.04469
CDK12_S681	CDK12	4.84705e+07	42741000	0.881795
FAM65B_S593	FAM65B	2.99016e+06	3998500	1.33722
TRA2B_S2	TRA2B	1.74328e+08	297004000	1.7037
TRA2B_S4	TRA2B	3.44145e+06	4461400	1.29637
AKNA_S1228	AKNA	5.69744e+06	10622700	1.86447
SAMSN1_S23	SAMSN1	7.89777e+07	92866000	1.17585
YY1_S247	YY1	9.8505e+06	16295000	1.65423
PML_S530	PML	2.02995e+08	284310000	1.40058
ATRX_S634	ATRX	1.09382e+07	5340600	0.48825
PTGES3_S113	PTGES3	2.93044e+07	1500000	0.0511869
CDC37_S13	CDC37	7.01369e+07	21107000	0.30094
IQSEC1_S512	IQSEC1	3.86424e+06	6155700	1.59299
WDR59_S564	WDR59	6.25673e+06	10322100	1.64976
SIN3A_S940	SIN3A	5.03103e+06	6963300	1.38407
SRRM2_T1880	SRRM2	1.43027e+08	198892000	1.39059
CGGBP1_S164	CGGBP1	2.25843e+07	35467000	1.57043
SCRIB_T475	SCRIB	7.71976e+06	8385000	1.08617
TPR_S2155	TPR	4.45455e+06	6321700	1.41916
OSBP_S193	OSBP	3.71711e+07	98483000	2.64945
C16orf13_S149	C16orf13	4.74049e+06	5899200	1.24443
BUD13_S325	BUD13	5.38884e+06	7604300	1.41112
ASAP1_S717	ASAP1	2.18138e+07	28887000	1.32425
SRRM2_S1876	SRRM2	1.0377e+08	148910000	1.43501
NFATC2_S221	NFATC2	2.80342e+07	40005000	1.42701
YTHDC1_S424	YTHDC1	2.35791e+07	46147000	1.95712
SF3B1_T223	SF3B1	1.45234e+07	33872000	2.33223
RASAL3_S164	RASAL3	1.31558e+07	32774400	2.49125
MYCBP2_S2751	MYCBP2	2.7515e+07	43205000	1.57023
SNAPIN_S133	SNAPIN	7.59027e+06	11364100	1.49719
RBM10_S738	RBM10	1.46082e+07	25409000	1.73937
ELMSAN1_S923	ELMSAN1	2.76051e+07	41065000	1.48759
PHACTR4_S590	PHACTR4	9.50323e+06	16883000	1.77655
ESYT1_S1034	ESYT1	2.18751e+07	28560000	1.3056
CHD3_S79	CHD3	5.2587e+06	1500000	0.285242
LARP1_S521	LARP1	3.64239e+06	6284400	1.72535
TNKS1BP1_S429	TNKS1BP1	1.18859e+07	29933000	2.51836
CDK12_S385	CDK12	6.5793e+07	132340000	2.01146
KMT2C_S2068	KMT2C	7.01008e+06	11117300	1.5859
RBM12_S420	RBM12	2.64509e+07	37581000	1.42078
SRRM2_S950	SRRM2	9.99765e+06	10121200	1.01236
DTX3L_S9	DTX3L	1.67313e+07	24075000	1.43892
NMD3_S468	NMD3	8.19947e+06	10962300	1.33695
BAZ1A_S1413	BAZ1A	8.51908e+06	1500000	0.176075
ITSN2_S884	ITSN2	5.16313e+07	83498000	1.6172
FAM65B_S588	FAM65B	8.79861e+06	17469500	1.98548
SIPA1L1_S1585	SIPA1L1	8.57618e+06	12439000	1.45041
GLCCI1_S223	GLCCI1	9.60741e+06	15494000	1.61271
DOCK10_S1257	DOCK10	2.04094e+07	34027000	1.66722
RRAGC_S15	RRAGC	5.72858e+06	9361300	1.63414
GPATCH8_S1081	GPATCH8	8.55205e+06	14936000	1.74648
DENND4C_S753	DENND4C	1500000	6216100	4.14407
PIEZO1_S1646	PIEZO1	7.92518e+06	10393000	1.31139
PIK3C2B_S314	PIK3C2B	2.62107e+07	37320000	1.42385
XRCC6_S477	XRCC6	4.17033e+07	68243000	1.63639
NEK1_S1052	NEK1	1500000	10358600	6.90573
DOCK9_S1275	DOCK9	1.5401e+07	35670000	2.31608
FYB_S558	FYB	1.61144e+07	27515000	1.70748
PTPN7_S143	PTPN7	9.28721e+06	8138200	0.87628
DAXX_S495	DAXX	1.1498e+07	19733000	1.71621
PIKFYVE_S307	PIKFYVE	1.08099e+07	15453000	1.42952
TBC1D10B_S687	TBC1D10B	2.07208e+07	22075000	1.06535
BCL9L_S116	BCL9L	2.89471e+07	47897000	1.65464
RAVER1_S14	RAVER1	1.44177e+08	280650000	1.94656
TFIP11_S59	TFIP11	2.59435e+07	39904000	1.53811
FAM102A_S251	FAM102A	3.49524e+06	6787900	1.94204
KHNYN_S10	KHNYN	4.49722e+06	6230600	1.38543
TRA2B_S95	TRA2B	2.08693e+07	153578000	7.35903
AGAP2_S808	AGAP2	7.18144e+07	110160000	1.53395
SRRM2_S1099	SRRM2	1.47059e+07	20221000	1.37503
BCL9_T315	BCL9	6.22083e+06	1500000	0.241126
BRD3_S263	BRD3	3.55171e+07	36428000	1.02565
SRRM2_S1320	SRRM2	6.79385e+07	134143000	1.97448
CDK11A_S577	CDK11A	2.1383e+07	3908400	0.18278
GIMAP5_T11	GIMAP5	4.72766e+06	7374800	1.55993
DOCK9_S21	DOCK9	1.61232e+07	23311000	1.4458
CIZ1_T244	CIZ1	6.10087e+06	11477500	1.88129
UBXN7_S288	UBXN7	1.60697e+07	22661000	1.41017
STT3B_S29	STT3B	3.10571e+06	4640800	1.49428
AHNAK_T158	AHNAK	6.76128e+06	8434500	1.24747
ZC3H13_S1017	ZC3H13	9.74102e+06	18839000	1.93399
DOCK10_S1295	DOCK10	2.83238e+07	29538200	1.04288
HIRIP3_S227	HIRIP3	2.41397e+07	41062900	1.70105
ARRB1_S412	ARRB1	3.5181e+07	72027000	2.04733
CLK3_S199	CLK3	1.37777e+07	18139000	1.31655
RGS3_S1007	RGS3	4.53136e+06	6249000	1.37906
RLTPR_S1315	RLTPR	1.02814e+07	20016000	1.94682
RBM12B_S278	RBM12B	7.16437e+07	71235000	0.994295
RBM15B_S562	RBM15B	2.0556e+07	27004000	1.31368
FAM122A_S143	FAM122A	1.18606e+07	15159000	1.2781
PREX1_S319	PREX1	4.26572e+06	6278700	1.4719
DBNL_S169	DBNL	5.13486e+06	7735100	1.50639
KCNAB2_S14	KCNAB2	3.0398e+07	52181000	1.71659
NOL8_S365	NOL8	5.05775e+06	8173300	1.616
IWS1_S313	IWS1	3.80962e+06	1500000	0.39374
CCDC86_S18	CCDC86	2.96776e+07	55610000	1.87381
ACIN1_S655	ACIN1	1.22373e+07	1500000	0.122576
MAP3K3_S166	MAP3K3	1.48583e+07	21700500	1.46049
XAB2_S851	XAB2	4.3752e+06	5631000	1.28703
ERCC5_S341	ERCC5	1.42862e+07	27076000	1.89525
DENND1C_S596	DENND1C	8.55911e+06	16769000	1.9592
SF1_S80	SF1	6.32208e+07	95315000	1.50765
SENP3_S169	SENP3	1.15981e+07	15365000	1.32479
CBX8_S311	CBX8	3.29224e+06	5299500	1.6097
NCOR1_S999	NCOR1	7.64383e+06	13038000	1.70569
KLC2_S582	KLC2	1.07846e+07	16337000	1.51484
TCEA3_S115	TCEA3	3.69001e+06	7660300	2.07595
RBM6_S1025	RBM6	7.96403e+06	13425000	1.6857
ANK3_S1459	ANK3	3.82929e+07	2317350	0.0605164
RSRC2_S32	RSRC2	5.21396e+07	108395400	2.07894
MICALL1_S740	MICALL1	2.79251e+06	3808100	1.36368
IKZF2_S56	IKZF2	1.03326e+07	24257000	2.34763
CDK11B_T595	CDK11B	1.44177e+08	109592600	0.760124
PDYN_S101	PDYN	8.17711e+06	11820000	1.4455
SF1_S82	SF1	6.32208e+07	95315000	1.50765
CCAR2_S678	CCAR2	3.23634e+07	55359000	1.71055
CCAR2_S681	CCAR2	2.08309e+07	40501000	1.94428
SMG9_S32	SMG9	7.4131e+06	13029000	1.75756
PARN_S557	PARN	7.82453e+06	10574800	1.35149
EIF3J_S11	EIF3J	5.022e+07	75653800	1.50645
EIF3J_S13	EIF3J	1.36672e+07	19739800	1.44432
FXR2_S603	FXR2	2.1556e+07	31381000	1.45579
EIF4G1_S1187	EIF4G1	5.73482e+06	7188700	1.25352
ZC3H14_S343	ZC3H14	5.4839e+06	9236800	1.68435
MOB1A_T35	MOB1A	2.03624e+07	26442000	1.29857
SF3B1_T207	SF3B1	5.77225e+06	9648000	1.67144
BCL11B_S381	BCL11B	1.43115e+07	20619400	1.44076
TRAF3IP3_S3	TRAF3IP3	1.16952e+07	14329000	1.22521
SNX12_S73	SNX12	4.90083e+06	8235900	1.68051
SRRM2_S377	SRRM2	5.72901e+07	83279000	1.45364
CXCR4_T318	CXCR4	1.05009e+07	20494000	1.95164
CARHSP1_S52	CARHSP1	5.20774e+07	97874000	1.87939
AKAP13_T2467	AKAP13	1.0711e+07	11650000	1.08766
SENP7_S443	SENP7	1.79985e+07	31326000	1.74048
SENP7_S444	SENP7	1.79985e+07	31326000	1.74048
MAP4_T521	MAP4	4.91801e+06	8534700	1.7354
CCAR2_S675	CCAR2	2.00916e+07	28885000	1.43767
CHMP3_S200	CHMP3	7.72624e+06	13532000	1.75144
ELK3_S396	ELK3	6.08651e+06	7394400	1.21488
CAMKK2_S495	CAMKK2	2.44641e+06	3063900	1.2524
ESYT1_S820	ESYT1	1.37594e+07	20957000	1.5231
P2RY8_S335	P2RY8	1.98426e+07	29580500	1.49076
DOCK11_S12	DOCK11	9.90877e+06	12915000	1.30339
FNBP4_S116	FNBP4	1.7035e+07	4963400	0.291365
IWS1_S440	IWS1	8.66859e+06	10384600	1.19796
LASP1_S146	LASP1	3.15729e+07	51504000	1.63127
CAMK4_S360	CAMK4	4.00164e+07	75286000	1.88138
SH2D3C_S440	SH2D3C	9.12476e+06	16713000	1.83161
F11R_S284	F11R	1.46929e+07	20896000	1.42218
HNRNPUL2_T165	HNRNPUL2	1.33397e+07	24900800	1.86666
LARP1_S165	LARP1	1500000	16379000	10.9193
LUZP1_S659	LUZP1	4.12935e+06	7805600	1.89028
BRMS1_S173	BRMS1	1.04038e+07	7218500	0.693834
SUPT5H_S666	SUPT5H	9.11946e+06	11322300	1.24155
RPL30_S10	RPL30	2.31145e+06	2880700	1.24628
PDE3B_S318	PDE3B	5.33663e+06	6277800	1.17636
WIPF1_S444	WIPF1	3.1485e+06	1500000	0.476418
EIF5B_S107	EIF5B	1.2601e+07	18873000	1.49773
ATP2B1_S17	ATP2B1	3.39412e+06	4176700	1.23057
SRRM2_S2690	SRRM2	1.5876e+07	16130000	1.016
RBM10_S723	RBM10	9.804e+06	15655000	1.5968
SZRD1_S39	SZRD1	2.95028e+07	35055000	1.18819
HMHA1_S619	HMHA1	2.66221e+07	29080000	1.09232
ATF7IP_S113	ATF7IP	1.06004e+07	17412000	1.64258
MS4A1_S35	MS4A1	1500000	5999900	3.99993
ITSN2_S889	ITSN2	6.09394e+07	94854000	1.55653
SRRM2_T2409	SRRM2	7.74974e+07	174391000	2.25028
PRKAR1A_S83	PRKAR1A	2.3047e+07	38700000	1.67918
NUP214_S678	NUP214	6.39817e+06	9363700	1.4635
KANSL1_S249	KANSL1	6.46345e+06	12585000	1.9471
GPATCH11_S115	GPATCH11	2.54596e+07	1500000	0.0589168
SYNRG_S1075	SYNRG	2.69535e+07	43586000	1.61708
DOCK9_S927	DOCK9	6.54397e+06	7666800	1.17158
PRR12_S1104	PRR12	1.26517e+07	1500000	0.118562
SIT1_S102	SIT1	5.3525e+07	3715300	0.0694124
PGRMC1_S181	PGRMC1	5.97646e+07	85597000	1.43224
SEC16A_S1149	SEC16A	5.92189e+07	104280000	1.76092
HSPD1_S70	HSPD1	3.96248e+06	6226000	1.57124
TNIK_S680	TNIK	3.26305e+07	46201500	1.4159
SRRM2_S2688	SRRM2	3.7679e+07	75345000	1.99965
PRDM2_S643	PRDM2	3.20995e+06	4451500	1.38678
FYTTD1_S23	FYTTD1	3.9118e+06	4418200	1.12945
WDR33_S1210	WDR33	4.86229e+07	65778000	1.35282
07-Sep_T228	2022-09-07	1500000	6763100	4.50873
AHNAK_S4903	AHNAK	1500000	13178000	8.78533
BCL10_S138	BCL10	4.30251e+06	6130000	1.42475
TRIM28_S501	TRIM28	1.4514e+07	14823000	1.02129
SRRM2_S1188	SRRM2	9.68864e+06	16660000	1.71954
ARID1A_S363	ARID1A	2.95287e+07	55505000	1.8797
ITGA4_S1021	ITGA4	2.72443e+07	46137000	1.69346
SON_S1950	SON	2.18904e+07	27048000	1.23561
HDGFRP2_S664	HDGFRP2	2.09315e+07	29753000	1.42144
DST_T6763	DST	6.36709e+06	10917200	1.71463
ZFP36L2_S59	ZFP36L2	1.14701e+07	11849000	1.03303
ZFP36L2_S57	ZFP36L2	1.14701e+07	11849000	1.03303
NIPBL_S2658	NIPBL	3.644e+07	66625000	1.82835
DENND1B_S514	DENND1B	3.10017e+06	3324400	1.07233
MED19_S226	MED19	3.70437e+06	8149100	2.19986
CDKN1B_S178	CDKN1B	7.68503e+06	9229800	1.20101
DST_T6764	DST	6.36709e+06	10917200	1.71463
Q6ZSR9_S294	Q6ZSR9	1.1847e+07	17825000	1.5046
RBM14_S623	RBM14	4.34754e+06	6143600	1.41312
FRYL_T1959	FRYL	3.83652e+06	5729500	1.49341
MAP7D1_S446	MAP7D1	5.0242e+06	6475900	1.28894
FAM76B_S193	FAM76B	1.748e+07	31841000	1.82157
MBD1_S297	MBD1	4.7574e+07	68659000	1.4432
LSM14A_S216	LSM14A	3.10481e+08	410320000	1.32156
SIT1_T98	SIT1	1500000	6234900	4.1566
CDK17_S180	CDK17	1.97331e+07	28452000	1.44184
NCOA3_S551	NCOA3	3.34974e+06	1500000	0.447796
TMF1_S344	TMF1	1500000	18451000	12.3007
DEF6_S590	DEF6	2.34772e+07	28131200	1.19823
SRSF11_T325	SRSF11	7.80907e+07	88682000	1.13563
ZNF609_S576	ZNF609	1.54599e+07	17675000	1.14328
PABPN1_S150	PABPN1	1500000	11406300	7.6042
WNK1_S2270	WNK1	1.24792e+07	19109000	1.53127
SCAF1_S614	SCAF1	1.64323e+07	16548000	1.00704
SCAF4_S154	SCAF4	7.9066e+07	84238000	1.06541
EPPK1_S2716	EPPK1	1.24783e+08	106260000	0.85156
CWF19L2_S351	CWF19L2	6.60277e+06	13353000	2.02233
NELFB_S557	NELFB	1.33941e+08	195920000	1.46273
XBP1_S47	XBP1	1500000	4309000	2.87267
SSH3_S9	SSH3	3.31378e+06	6065800	1.83048
RIPK3_S316	RIPK3	6.13524e+06	9424900	1.53619
SCAF1_S612	SCAF1	1.64323e+07	16548000	1.00704
RGS3_S943	RGS3	6.4362e+06	8398300	1.30485
HIRIP3_S159	HIRIP3	2.35002e+07	44773000	1.90522
HIRIP3_S160	HIRIP3	2.35002e+07	44773000	1.90522
FCRL4_S26	FCRL4	3.59448e+06	1500000	0.417306
RNF216_S719	RNF216	2.46295e+06	3307300	1.34282
CDK12_T514	CDK12	4.34095e+06	6334200	1.45917
HNRNPC_S233	HNRNPC	2.50127e+06	4523800	1.8086
ATP2B4_S1165	ATP2B4	7.93696e+06	7968200	1.00394
SRRM2_S1854	SRRM2	2.76969e+07	42194000	1.52342
AIFM1_S268	AIFM1	6.36286e+06	8405200	1.32098
TMIGD2_S262	TMIGD2	4.40481e+06	5598800	1.27106
CNOT2_S165	CNOT2	2.74819e+06	1500000	0.545814
GOLGA4_S71	GOLGA4	1.08376e+07	22509000	2.07694
SRRM2_S871	SRRM2	5.42133e+06	8729000	1.61012
NACA_S166	NACA	1.47874e+08	237240000	1.60434
ZC3H13_S207	ZC3H13	4.83828e+07	66754000	1.37971
ACLY_S455	ACLY	3.161e+07	49635000	1.57023
SMC3_S1067	SMC3	7.5061e+06	10344400	1.37813
AKAP2_S720	AKAP2	7.46902e+06	10513700	1.40764
TRA2B_T201	TRA2B	1.39067e+07	3884600	0.279333
DHX16_S160	DHX16	6.06779e+06	7621000	1.25598
CHD3_S1601	CHD3	2.39557e+07	35084100	1.46454
MBD3_S56	MBD3	9.84226e+06	15335000	1.55808
TRA2A_T88	TRA2A	2.70802e+07	38828060	1.43381
SP1_S7	SP1	2.25455e+07	36592000	1.62303
PKM_S37	PKM	5.85736e+06	10069300	1.71908
HNRNPA3_S358	HNRNPA3	1.31469e+08	197660000	1.50347
MTMR3_S647	MTMR3	2.95634e+07	32256000	1.09108
TIAM1_S1407	TIAM1	1.54934e+07	22368000	1.44371
ARFGAP1_S150	ARFGAP1	8.38488e+06	9621800	1.14752
SYMPK_S494	SYMPK	6.30678e+07	65873000	1.04448
TNKS1BP1_S672	TNKS1BP1	6.55074e+06	11301000	1.72515
ANKRD13D_T469	ANKRD13D	6.3801e+06	10864400	1.70286
USO1_S942	USO1	1.2154e+08	177700000	1.46208
NUP98_S623	NUP98	1.03644e+07	13356000	1.28865
PSMD2_S16	PSMD2	5.55159e+06	1500000	0.270193
TNRC18_S1857	TNRC18	2.97845e+06	3028200	1.0167
NPM1_S4	NPM1	2.18962e+07	32893000	1.50222
SP110_S244	SP110	1.18259e+07	27949000	2.36338
GIT1_S592	GIT1	3.19914e+07	45492000	1.42201
RCSD1_S116	RCSD1	1.07876e+07	23505000	2.1789
ANKS1A_S663	ANKS1A	7.96403e+06	12922000	1.62255
PRCC_S267	PRCC	4.56105e+07	55143000	1.209
TESPA1_S117	TESPA1	2.50133e+06	3438200	1.37455
RIPK1_S416	RIPK1	1.31214e+07	1500000	0.114317
MAP4K4_S639	MAP4K4	9.66627e+06	19689000	2.03688
TMPO_T74	TMPO	2.03141e+08	226447000	1.11473
KDM5C_S317	KDM5C	3.17775e+06	4638500	1.45968
C2CD5_S643	C2CD5	7.11933e+06	1500000	0.210694
WDR44_S403	WDR44	1.98061e+07	35241000	1.7793
PLCL2_S123	PLCL2	6.52502e+06	9537900	1.46174
PHRF1_S936	PHRF1	2.72919e+07	37776000	1.38415
NADK_S64	NADK	3.26216e+06	5158000	1.58116
KRR1_S3	KRR1	7.94225e+06	8335400	1.0495
FOXO1_S298	FOXO1	2.33854e+07	27136000	1.16038
MDM1_S692	MDM1	1500000	15768000	10.512
MDM1_S693	MDM1	1500000	15768000	10.512
ARHGEF2_S137	ARHGEF2	1500000	4315300	2.87687
MAP7D3_S229	MAP7D3	9.31958e+06	1500000	0.160951
CHMP2B_S199	CHMP2B	1.62127e+07	22340000	1.37793
STRN4_S276	STRN4	2.67416e+07	21191000	0.792435
CARD11_S466	CARD11	4.94138e+06	6982300	1.41303
RANBP2_S1509	RANBP2	6.64668e+06	6897700	1.03777
ABI3_S170	ABI3	2.51459e+07	20005000	0.795556
AHNAK_S5731	AHNAK	1.53145e+07	20482000	1.33743
CTAGE5_S536	CTAGE5	5.64682e+06	6477200	1.14705
01-Sep_S248	2022-09-01	6.18473e+08	626210000	1.01251
RPGR_S518	RPGR	2.43494e+06	3411900	1.40123
NONO_T450	NONO	6.37216e+06	8847800	1.38851
IKZF1_S361	IKZF1	1.67018e+07	23370100	1.39925
SYNRG_S752	SYNRG	1.3358e+07	17088000	1.27924
WDR44_T219	WDR44	4.4552e+06	2505800	0.562444
HMGN1_S99	HMGN1	7.08119e+06	12346000	1.74349
RASAL3_S859	RASAL3	2.41942e+07	47033000	1.94398
NCOR2_S1487	NCOR2	2.35253e+06	3223500	1.37023
MPHOSPH10_S163	MPHOSPH10	1.96131e+07	29575000	1.50792
PDE3B_S495	PDE3B	8.8281e+06	15810000	1.79087
ESF1_S657	ESF1	2.25461e+07	25743000	1.1418
HNRNPA1_S2	HNRNPA1	4.46045e+07	65574000	1.47012
PRKCD_S664	PRKCD	1.50486e+07	12391000	0.823397
SRRM1_S769	SRRM1	4.95323e+07	74770500	1.50953
SYMPK_S1259	SYMPK	1.05764e+07	15354500	1.45177
NFATC1_S233	NFATC1	2.58886e+06	4961500	1.91648
ELMSAN1_T704	ELMSAN1	1.41661e+07	47262000	3.33627
TCF7_S37	TCF7	1.75983e+07	33117000	1.88183
EDC4_S844	EDC4	7.84925e+06	19019000	2.42303
PGAM1_Y92	PGAM1	4.15619e+06	6110300	1.47017
PHF3_S1758	PHF3	2.62831e+07	37032000	1.40897
KDM2A_S28	KDM2A	1500000	7256900	4.83793
SCAF11_S882	SCAF11	1.16917e+07	14130000	1.20855
EVL_S345	EVL	3.72552e+07	97520000	2.61762
PGRMC1_S57	PGRMC1	9.71041e+06	15966000	1.64421
EIF4ENIF1_S577	EIF4ENIF1	1500000	21975000	14.65
CDK12_S341	CDK12	9.72925e+06	11417300	1.1735
SRRM1_S549	SRRM1	4.55944e+06	7166200	1.57173
I3L1I5_S71	I3L1I5	1.04797e+07	17325000	1.65319
TOR1AIP1_T220	TOR1AIP1	2.09833e+07	46188000	2.20118
RUFY1_T74	RUFY1	7.67797e+06	18936000	2.46628
FAM53B_S167	FAM53B	1.35611e+07	16270000	1.19976
C1orf174_S189	C1orf174	8.18325e+07	96536000	1.17968
MLLT6_S423	MLLT6	4.60329e+06	2124850	0.461594
TRIM28_S19	TRIM28	7.48516e+07	212770000	2.84256
ZNF831_S506	ZNF831	9.39434e+06	19821000	2.10989
DBNL_S269	DBNL	5.73266e+07	90113000	1.57192
MPHOSPH10_S171	MPHOSPH10	1.96131e+07	29575000	1.50792
TJP2_S244	TJP2	2.74342e+06	3026300	1.10311
FIP1L1_T494	FIP1L1	4.75368e+06	9345900	1.96604
NSFL1C_S140	NSFL1C	1.13161e+07	16653000	1.47162
ZC3H18_S83	ZC3H18	4.78988e+06	5034000	1.05097
SYNE1_S2162	SYNE1	6.93103e+06	12778000	1.84359
PARP4_S1335	PARP4	3.89296e+06	6732500	1.7294
EML4_S171	EML4	1.76242e+07	49647000	2.81698
SRSF1_S199	SRSF1	1.57813e+08	239426000	1.51715
CTDSPL2_S104	CTDSPL2	9.83579e+06	15690000	1.5952
MARK2_S486	MARK2	3.36589e+07	61634000	1.83114
ABLIM1_S655	ABLIM1	5.35972e+07	97440000	1.81801
DDX55_S594	DDX55	1.41932e+07	15038000	1.05952
TNIK_S707	TNIK	1.21131e+07	18544000	1.53091
TRA2B_S83	TRA2B	1.06925e+08	103820000	0.970965
NFRKB_S228	NFRKB	9.43789e+06	14218000	1.50648
UBQLN1_S260	UBQLN1	4.50711e+06	1500000	0.332807
MYCBP2_S2833	MYCBP2	1.08046e+07	17507000	1.62032
PAK2_S141	PAK2	6.70018e+06	11494000	1.71548
AKR7A2_S255	AKR7A2	4.45325e+06	7764900	1.74365
FXR2_S601	FXR2	2.1556e+07	37147200	1.72329
HNRNPA2B1_S259	HNRNPA2B1	4.93567e+06	7544700	1.52861
ANKRD12_S149	ANKRD12	1.55788e+07	26723000	1.71535
SCAF11_S796	SCAF11	1.88452e+07	31319700	1.66195
SRSF2_S212	SRSF2	2.4017e+07	1500000	0.0624558
BNIP2_S114	BNIP2	1.26069e+07	19689000	1.56176
SEMA4D_S788	SEMA4D	5.11231e+06	7839100	1.53338
SYNE1_S2165	SYNE1	6.93103e+06	12778000	1.84359
CYTIP_S66	CYTIP	6.35252e+07	96261000	1.51532
PRKCE_S729	PRKCE	3.5275e+06	3985700	1.12989
DDA1_S95	DDA1	3.33004e+07	53411000	1.60391
SUDS3_S32	SUDS3	1.34557e+07	17843000	1.32606
BIN1_S303	BIN1	1.56219e+07	23417000	1.49898
MPHOSPH10_S167	MPHOSPH10	1.96131e+07	29575000	1.50792
WAC_S511	WAC	1500000	12922000	8.61467
FKBP15_S956	FKBP15	3.14122e+07	57673000	1.83601
ARFGAP2_S432	ARFGAP2	6.27735e+07	89406000	1.42426
HNRNPLL_S35	HNRNPLL	6.88765e+06	8749700	1.27035
CCDC61_S334	CCDC61	3.01006e+06	3604900	1.19762
ZNF609_S358	ZNF609	6.12577e+06	8508200	1.38892
POLA1_S186	POLA1	4.56073e+06	1500000	0.328895
CHD3_S597	CHD3	8.31425e+06	13275000	1.59666
BOD1L1_S1077	BOD1L1	1.51144e+07	27448000	1.81602
C1orf52_S158	C1orf52	2.86304e+07	45472000	1.58824
NDRG1_S330	NDRG1	2.67319e+07	41659500	1.55842
XAF1_S216	XAF1	1500000	8317200	5.5448
SCAF1_S734	SCAF1	5.25728e+06	12750000	2.42521
SYTL3_S185	SYTL3	3.57918e+06	2918100	0.815299
ARHGAP35_S1150	ARHGAP35	9.79282e+06	11903000	1.21548
WDR44_S96	WDR44	5.27253e+06	8154000	1.54651
SRSF6_S45	SRSF6	3.12668e+07	48627000	1.55523
L3MBTL3_S670	L3MBTL3	2.75749e+06	3488700	1.26517
IL16_S845	IL16	4.19723e+07	69910000	1.66562
CCNY_S25	CCNY	7.13599e+06	8872500	1.24335
TMPO_S306	TMPO	3.98237e+06	4760800	1.19547
CEP170_S667	CEP170	2.54265e+06	3179500	1.25047
SRRM2_S2694	SRRM2	4.30712e+07	53437000	1.24067
NCOR1_S2151	NCOR1	1.24515e+07	22040000	1.77006
AKAP11_S1242	AKAP11	2.04459e+07	34922000	1.70802
NUFIP2_S652	NUFIP2	7.70917e+06	13141000	1.70459
MAP3K7_S389	MAP3K7	4.88193e+06	6205600	1.27114
FGD3_S128	FGD3	6.80996e+06	8701600	1.27778
PAK4_S474	PAK4	4.89588e+06	6507300	1.32914
SRRM2_S2123	SRRM2	2.70349e+07	41781500	1.54547
BCLAF1_S385	BCLAF1	1.43271e+08	312731000	2.1828
AHNAK_S5841	AHNAK	2.18456e+07	60912000	2.78829
MDC1_T301	MDC1	2.08185e+07	1500000	0.0720512
RNF25_S450	RNF25	2.2426e+07	31538000	1.40631
RBM39_S97	RBM39	5.63001e+07	96027000	1.70563
PITPNM1_S593	PITPNM1	1.07552e+07	7533300	0.700434
TNRC6C_S465	TNRC6C	2.55101e+06	3215400	1.26044
IL16_S863	IL16	3.46018e+07	62743000	1.81329
SETD1B_S994	SETD1B	8.46081e+06	12239000	1.44655
ELF1_S163	ELF1	1.45098e+07	24311200	1.67551
ATM_S1981	ATM	1.03755e+07	15171000	1.46219
TMEM87A_S540	TMEM87A	2.5804e+07	31626000	1.22562
DDX54_S782	DDX54	3.62609e+06	5603200	1.54525
RASSF3_T18	RASSF3	4.02675e+06	1500000	0.372509
CBX7_S86	CBX7	3.00812e+06	4414400	1.4675
SON_S1769	SON	1.08688e+07	13155000	1.21035
LMNA_S390	LMNA	2.17367e+07	37106000	1.70706
DENND4C_S1089	DENND4C	1.43457e+07	26982000	1.88085
VPS13D_S1138	VPS13D	2.8944e+06	3941300	1.3617
ASMTL_S239	ASMTL	1.58931e+07	35330000	2.22298
NCOA7_S89	NCOA7	6.95434e+06	8839000	1.271
EML3_S176	EML3	6.20848e+07	98308000	1.58345
EPB41L1_S69	EPB41L1	1500000	5690400	3.7936
CASS4_S305	CASS4	4.17302e+06	1500000	0.359452
IWS1_S438	IWS1	8.66859e+06	10384600	1.19796
RPS6KA3_S415	RPS6KA3	2.6453e+06	4293900	1.62322
TBC1D5_S522	TBC1D5	3.46852e+06	6161100	1.77629
STAT1_S727	STAT1	6.79389e+06	11420400	1.68098
SNAP23_S110	SNAP23	5.51509e+06	8616800	1.5624
SRRM2_S1083	SRRM2	9.87993e+06	32479000	3.28737
RNPC3_S108	RNPC3	9.3031e+06	12575000	1.3517
SOS1_S1134	SOS1	5.05581e+06	7092200	1.40278
SP100_S362	SP100	1.8676e+07	40202000	2.1526
SRF_S224	SRF	4.04194e+06	6241500	1.54418
TMEM87B_S469	TMEM87B	2.60465e+07	1500000	0.0575893
DEF6_T595	DEF6	1.68761e+07	18940000	1.1223
IWS1_S248	IWS1	8.59089e+06	1500000	0.174604
SLAIN2_S391	SLAIN2	1.16293e+07	16214000	1.39424
RERE_S656	RERE	1.52668e+07	21293000	1.39472
06-Sep_S411	2022-09-06	1.20525e+07	17977000	1.49156
PLEC_S4642	PLEC	6.77046e+06	13587000	2.00681
HMGA1_S44	HMGA1	1.46959e+07	28421000	1.93394
MAP1S_T638	MAP1S	1.22879e+07	14928000	1.21485
AHNAK_S216	AHNAK	8.71487e+07	141397000	1.62248
FAM53B_S118	FAM53B	5.30461e+06	8071900	1.52168
SRRM2_T1208	SRRM2	6.51397e+07	78651000	1.20742
ELF1_S167	ELF1	1500000	21453200	14.3021
MDM1_S689	MDM1	1500000	15768000	10.512
SAP30BP_S43	SAP30BP	3.02589e+06	4204700	1.38957
SLC4A2_S243	SLC4A2	3.82068e+06	6209000	1.6251
NFATC2IP_S204	NFATC2IP	1.59661e+07	21927000	1.37335
SRRM1_S429	SRRM1	1.00774e+08	241450000	2.39596
KMT2B_S861	KMT2B	4.86522e+06	8119500	1.66889
PHRF1_S973	PHRF1	2.87711e+07	30666000	1.06586
HDAC7_S181	HDAC7	9.04294e+06	16193000	1.79068
PSTPIP1_S260	PSTPIP1	4.96952e+06	6680700	1.34434
G3BP1_S149	G3BP1	1.94161e+08	250190000	1.28857
MAST4_S2523	MAST4	6.89319e+06	10702100	1.55256
KIAA0930_S362	KIAA0930	3.62138e+06	5477700	1.5126
NCOR2_S149	NCOR2	1.05621e+07	19974000	1.8911
ZC3H18_S67	ZC3H18	1.12496e+07	19740000	1.75473
VPRBP_S1000	VPRBP	1.65417e+07	18502000	1.1185
ANKS1A_S647	ANKS1A	5.93176e+06	8160800	1.37578
HIST1H1B_S18	HIST1H1B	6.87688e+06	6949700	1.01059
HAUS6_S908	HAUS6	2.49603e+06	3546700	1.42093
SRRM2_S780	SRRM2	6.62814e+06	9009900	1.35934
PHRF1_S867	PHRF1	1.29101e+07	20649000	1.59945
STAU1_T329	STAU1	1500000	16598000	11.0653
ELF1_S168	ELF1	1.48317e+07	13122000	0.884725
STIM1_S521	STIM1	2.61724e+07	52155000	1.99274
RNPEP_S7	RNPEP	5.90516e+06	13498000	2.2858
FAM21C_S539	FAM21C	1.04379e+07	17412000	1.66815
TRAFD1_S415	TRAFD1	2.46656e+07	38342000	1.55447
DPM1_S3	DPM1	2.98563e+06	3458800	1.15848
ARHGAP35_S1179	ARHGAP35	6.72549e+06	10584600	1.5738
LARP7_S261	LARP7	2.04801e+07	33091000	1.61577
PRR12_T740	PRR12	7.17348e+06	11789000	1.64341
RYBP_S127	RYBP	6.31271e+06	6418300	1.01673
GMIP_S19	GMIP	1500000	6697700	4.46513
KANSL2_S168	KANSL2	7.78333e+06	1500000	0.19272
MED14_S617	MED14	5.11261e+06	1500000	0.293392
FGD3_S56	FGD3	9.94703e+06	1500000	0.150799
SBF1_S1077	SBF1	4.13329e+06	1500000	0.362907
SRSF9_S189	SRSF9	1.15439e+07	16929000	1.46649
NFATC1_S245	NFATC1	1.42734e+07	20441000	1.43211
PNN_S66	PNN	1.22632e+07	22290000	1.81764
EPS15_S790	EPS15	2.83607e+06	1500000	0.528901
PNN_S443	PNN	2.66628e+07	53314000	1.99957
ZC3H13_S318	ZC3H13	4.65226e+06	7843100	1.68587
ARID5B_S1032	ARID5B	4.35755e+06	5165900	1.18551
ATG2B_S497	ATG2B	5.32168e+06	8748200	1.64388
SPAST_S268	SPAST	7.82218e+06	14323000	1.83108
RANBP2_S955	RANBP2	3.19723e+06	1500000	0.469155
MAST4_S2555	MAST4	1500000	4119300	2.7462
AAK1_T620	AAK1	8.90369e+07	126810000	1.42424
ZC3H13_S242	ZC3H13	7.12845e+06	5831000	0.81799
OSBPL11_S189	OSBPL11	1.7583e+07	31632000	1.79901
ARAP2_S1632	ARAP2	3.32855e+06	5252100	1.57789
PHC3_S616	PHC3	5.46577e+06	7269900	1.33008
NAB1_S395	NAB1	3.50678e+06	1500000	0.427743
TRA2A_S236	TRA2A	1500000	10126300	6.75087
GRAP2_S164	GRAP2	6.2449e+06	16323000	2.61381
FAM83B_S766	FAM83B	5.19938e+07	84867000	1.63225
TOP2B_S1413	TOP2B	4.91774e+07	51401000	1.04522
FOXK1_S213	FOXK1	4.71836e+06	6652300	1.40988
ALKBH5_S384	ALKBH5	4.64455e+06	7343600	1.58112
LIMA1_S609	LIMA1	2.45124e+06	2906900	1.18589
ARHGAP30_S996	ARHGAP30	6.64103e+06	7364000	1.10886
CCDC97_S212	CCDC97	1.62669e+07	20362000	1.25175
PAG1_S296	PAG1	1.13709e+07	19991000	1.75809
SNX20_S3	SNX20	1.17629e+07	18641000	1.58473
SRSF1_S205	SRSF1	3.89722e+07	49784000	1.27742
ACIN1_S561	ACIN1	1.98058e+08	276430000	1.3957
FYB_S46	FYB	1.82616e+07	32702000	1.79075
PPP1R18_S224	PPP1R18	6.42348e+06	8056000	1.25415
SH3KBP1_S436	SH3KBP1	7.39368e+06	10303500	1.39356
BCLAF1_S290	BCLAF1	4.74022e+07	86306000	1.82072
CD7_S216	CD7	3.0449e+06	4586700	1.50635
PSD4_S461	PSD4	1.09259e+07	1500000	0.137289
BRAF_S729	BRAF	1.13585e+07	19292000	1.69846
LAP3_S238	LAP3	3.14873e+06	3410200	1.08304
PHACTR2_S560	PHACTR2	1.82145e+07	28064000	1.54075
ZC3H13_S837	ZC3H13	3.82486e+06	3897900	1.0191
BCL11B_S97	BCL11B	2.67787e+07	34026000	1.27064
BCLAF1_T257	BCLAF1	8.26423e+07	88334000	1.06887
MAP4K4_S631	MAP4K4	8.84693e+06	13802000	1.56009
FAM103A1_S86	FAM103A1	5.99039e+06	11192700	1.86844
FGD3_S446	FGD3	5.27371e+06	6480600	1.22885
MAP7D1_S313	MAP7D1	1500000	4404300	2.9362
ATXN2L_S449	ATXN2L	4.68616e+06	9426100	2.01147
SRRM1_S696	SRRM1	1.31454e+08	205040000	1.55979
GPR183_S328	GPR183	3.2146e+06	4344900	1.35162
IKZF3_S378	IKZF3	6.42701e+06	10413300	1.62024
KIAA1671_S1701	KIAA1671	4.96793e+06	5885800	1.18476
ATRX_S849	ATRX	1500000	5271000	3.514
ATRX_S850	ATRX	1500000	5271000	3.514
ADAM17_S791	ADAM17	2.98381e+06	1500000	0.502713
RRAGC_S2	RRAGC	3.74958e+06	4290200	1.14418
CWC22_S61	CWC22	1500000	7804100	5.20273
LIME1_S70	LIME1	3.04946e+07	46975000	1.54044
KRI1_S136	KRI1	1.04774e+07	8872500	0.846826
CDK12_S343	CDK12	9.72925e+06	11417300	1.1735
PCM1_S65	PCM1	1.34232e+07	22981800	1.7121
GIT2_S614	GIT2	3.60515e+07	32838000	0.910862
REPS1_S562	REPS1	6.18769e+06	14057000	2.27177
GPATCH8_S1107	GPATCH8	8.575e+06	12787000	1.4912
BLVRA_S230	BLVRA	2.13334e+06	2156280	1.01075
CCDC94_S213	CCDC94	7.20146e+07	78959000	1.09643
ARHGAP30_S951	ARHGAP30	4.71712e+06	5301400	1.12386
TRA2A_S84	TRA2A	2.22153e+07	38094000	1.71477
HIVEP2_S314	HIVEP2	5.39843e+06	9285800	1.72009
PLEKHA1_S332	PLEKHA1	1.53904e+07	22182000	1.44129
TMEM201_S454	TMEM201	4.55108e+06	9245000	2.03139
PBRM1_S39	PBRM1	5.41876e+07	28791000	0.531321
KANSL2_S172	KANSL2	7.78333e+06	1500000	0.19272
DDX42_S185	DDX42	1.9154e+07	29426000	1.53629
SRRM2_S1502	SRRM2	1.63428e+07	19312000	1.18168
RALGAPA2_S696	RALGAPA2	4.57763e+06	7117100	1.55476
[truncated: 6,207 more rows]
