# Supplementary material for: TRAIL splice variant TRAILshort disrupts T cell receptor signaling and promotes immune tolerance in vivo
Source: J Clin Invest. 2026 Aug 3;136(15):e194449. doi: 10.1172/JCI194449 (PMC13430026; doi:10.1172/JCI194449)
Supplement: Supplemental table 3 [file jci-136-194449-s055.xlsx]

## Sheet: Control
Protein accession	Protein names	Gene symbol	iBAQ Total	iBAQ Band1	iBAQ Band2	iBAQ Band3	iBAQ Band4	iBAQ Band5	iBAQ Band6
P69905	Hemoglobin subunit alpha	HBA1	603250000	209170000	112620000	37582000	0	61783000	182100000
P68871	Hemoglobin subunit beta;LVV-hemorphin-7;Spinorphin	HBB	387120000	97777000	78686000	48722000	5070400	57614000	99256000
P60709;P68133;P62736;P63267;P68032	Actin, cytoplasmic 1;Actin, cytoplasmic 1, N-terminally processed;Actin, alpha skeletal muscle;Actin, aortic smooth muscle;Actin, gamma-enteric smooth muscle;Actin, alpha cardiac muscle 1	ACTB	119040000	12013000	4396700	100920000	497770	468740	749110
Q96Q89	Kinesin-like protein KIF20B	KIF20B	3619900	3619900	0	0	0	0	0
P0DMV8;P0DMV9	Heat shock 70 kDa protein 1A;Heat shock 70 kDa protein 1B	HSPA1A	8854100	8529300	324810	0	0	0	0
P06576	ATP synthase subunit beta, mitochondrial	ATP5B	8585300	30816	8487700	66868	0	0	0
Q93077;Q7L7L0;P04908;Q6FI13;P0C0S8;Q99878;Q9BTM1;Q16777;Q96KK5;P20671	Histone H2A type 1-C;Histone H2A type 3;Histone H2A type 1-B/E;Histone H2A type 2-A;Histone H2A type 1;Histone H2A type 1-J;Histone H2A.J;Histone H2A type 2-C;Histone H2A type 1-H;Histone H2A type 1-D	HIST1H2AC	46113000	2430200	1938300	1478300	0	1644400	38621000
P07900	Heat shock protein HSP 90-alpha	HSP90AA1	6900400	6605600	294820	0	0	0	0
P62805	Histone H4	HIST1H4A	36627000	1644800	545070	395630	0	860080	33182000
P04406	Glyceraldehyde-3-phosphate dehydrogenase	GAPDH	12763000	3910200	1204900	6751000	293620	603150	0
P25705	ATP synthase subunit alpha, mitochondrial	ATP5A1	5509900	1416200	4093700	0	0	0	0
P11142	Heat shock cognate 71 kDa protein	HSPA8	5038800	4897200	141590	0	0	0	0
P15924	Desmoplakin	DSP	959440	814700	98331	46409	0	0	0
P01857	Ig gamma-1 chain C region	IGHG1	10097000	5523600	4573000	0	0	0	0
P68104;Q5VTE0	Elongation factor 1-alpha 1;Putative elongation factor 1-alpha-like 3	EEF1A1	7025400	1937300	4276600	811480	0	0	0
Q02413	Desmoglein-1	DSG1	3478000	2180400	747770	480390	38020	31482	0
P49411	Elongation factor Tu, mitochondrial	TUFM	3856400	2181600	753110	921700	0	0	0
P10809	60 kDa heat shock protein, mitochondrial	HSPD1	3366300	157600	3208700	0	0	0	0
P07437	Tubulin beta chain	TUBB	5114000	580460	4533600	0	0	0	0
P23528	Cofilin-1	CFL1	9552100	217200	0	0	0	0	9334900
P20591	Interferon-induced GTP-binding protein Mx1;Interferon-induced GTP-binding protein Mx1, N-terminally processed	MX1	2738100	2738100	0	0	0	0	0
P14618	Pyruvate kinase PKM	PKM	2610600	890310	1720300	0	0	0	0
P14923	Junction plakoglobin	JUP	1815200	1547200	0	267980	0	0	0
P38646	Stress-70 protein, mitochondrial	HSPA9	2104200	2104200	0	0	0	0	0
P00915	Carbonic anhydrase 1	CA1	5565100	2394300	1201400	250020	0	803270	916050
Q9H2K8	Serine/threonine-protein kinase TAO3	TAOK3	1939400	1939400	0	0	0	0	0
P68366	Tubulin alpha-4A chain	TUBA4A	3417700	494800	2922900	0	0	0	0
P33778;Q99880;Q93079;Q99877;Q16778;P62807;P58876;O60814;Q5QNW6;P23527;Q99879;Q8N257;P57053;P06899	Histone H2B type 1-B;Histone H2B type 1-L;Histone H2B type 1-H;Histone H2B type 1-N;Histone H2B type 2-E;Histone H2B type 1-C/E/F/G/I;Histone H2B type 1-D;Histone H2B type 1-K;Histone H2B type 2-F;Histone H2B type 1-O;Histone H2B type 1-M;Histone H2B type 3-B;Histone H2B type F-S;Histone H2B type 1-J	HIST1H2BB	10105000	1129600	689540	0	0	513300	7773000
P06733	Alpha-enolase	ENO1	3039500	1166500	1741900	131010	0	0	0
P0CG48;P0CG47;P62979;P62987	Polyubiquitin-C;Ubiquitin;Polyubiquitin-B;Ubiquitin;Ubiquitin-40S ribosomal protein S27a;Ubiquitin;40S ribosomal protein S27a;Ubiquitin-60S ribosomal protein L40;Ubiquitin;60S ribosomal protein L40	UBC	1491100	975660	57978	157670	64320	147820	87655
P11021	78 kDa glucose-regulated protein	HSPA5	1705800	1705800	0	0	0	0	0
P08238	Heat shock protein HSP 90-beta	HSP90AB1	1484000	1316400	167630	0	0	0	0
P68363;Q9BQE3;Q71U36;P0DPH8;P0DPH7;Q6PEY2	Tubulin alpha-1B chain;Tubulin alpha-1C chain;Tubulin alpha-1A chain;Tubulin alpha-3E chain	TUBA1B	2291400	318810	1899200	0	0	0	73353
P09211	Glutathione S-transferase P	GSTP1	4058800	0	0	0	0	4058800	0
P07355;A6NMY6	Annexin A2;Putative annexin A2-like protein	ANXA2	1915900	1479900	436030	0	0	0	0
P35579	Myosin-9	MYH9	406480	406480	0	0	0	0	0
P62269	40S ribosomal protein S18	RPS18	4573900	0	0	0	0	466580	4107400
P01834	Ig kappa chain C region	IGKC	8197900	3422400	0	0	492930	4282600	0
Q15366	Poly(rC)-binding protein 2	PCBP2	2332100	757880	1028000	188610	0	255530	102050
P42224	Signal transducer and activator of transcription 1-alpha/beta	STAT1	993540	993540	0	0	0	0	0
P46940	Ras GTPase-activating-like protein IQGAP1	IQGAP1	459470	459470	0	0	0	0	0
P36957	Dihydrolipoyllysine-residue succinyltransferase component of 2-oxoglutarate dehydrogenase complex, mitochondrial	DLST	1371500	0	1371500	0	0	0	0
P62841	40S ribosomal protein S15	RPS15	4127400	0	0	0	0	0	4127400
P61158	Actin-related protein 3	ACTR3	1350400	0	1350400	0	0	0	0
P32119	Peroxiredoxin-2	PRDX2	2127200	810620	0	0	0	1016800	299760
P08670	Vimentin	VIM	811440	171110	595320	0	0	0	45008
P17987	T-complex protein 1 subunit alpha	TCP1	856840	0	856840	0	0	0	0
P62277	40S ribosomal protein S13	RPS13	2758400	0	0	0	0	0	2758400
P22061	Protein-L-isoaspartate(D-aspartate) O-methyltransferase	PCMT1	2021000	0	0	0	0	2021000	0
P13796	Plastin-2	LCP1	645930	645930	0	0	0	0	0
O75083	WD repeat-containing protein 1	WDR1	785830	88735	697100	0	0	0	0
Q13310	Polyadenylate-binding protein 4	PABPC4	711910	711910	0	0	0	0	0
P05109	Protein S100-A8;Protein S100-A8, N-terminally processed	S100A8	2809200	2320100	489130	0	0	0	0
P00558	Phosphoglycerate kinase 1	PGK1	820190	116770	0	703420	0	0	0
P29508	Serpin B3	SERPINB3	989370	546880	0	442490	0	0	0
P20700	Lamin-B1	LMNB1	612720	612720	0	0	0	0	0
P12956	X-ray repair cross-complementing protein 6	XRCC6	665300	665300	0	0	0	0	0
P23381	Tryptophan--tRNA ligase, cytoplasmic;T1-TrpRS;T2-TrpRS	WARS	858200	0	858200	0	0	0	0
P07737	Profilin-1	PFN1	2126300	0	0	0	0	0	2126300
P07195	L-lactate dehydrogenase B chain	LDHB	1115000	0	0	679670	435360	0	0
O76031	ATP-dependent Clp protease ATP-binding subunit clpX-like, mitochondrial	CLPX	458480	261910	196580	0	0	0	0
P08575	Receptor-type tyrosine-protein phosphatase C	PTPRC	297300	297300	0	0	0	0	0
Q00839	Heterogeneous nuclear ribonucleoprotein U	HNRNPU	479770	479770	0	0	0	0	0
Q71UI9;P0C0S5	Histone H2A.V;Histone H2A.Z	H2AFV	3527200	0	0	0	0	0	3527200
P21333	Filamin-A	FLNA	124130	124130	0	0	0	0	0
P05089	Arginase-1	ARG1	961380	507090	230090	224200	0	0	0
Q9ULM0	Pleckstrin homology domain-containing family H member 1	PLEKHH1	240690	240690	0	0	0	0	0
P04843	Dolichyl-diphosphooligosaccharide--protein glycosyltransferase subunit 1	RPN1	424290	424290	0	0	0	0	0
Q9BT78	COP9 signalosome complex subunit 4	COPS4	592670	490760	101910	0	0	0	0
P50991	T-complex protein 1 subunit delta	CCT4	464430	0	464430	0	0	0	0
Q6S8J3;P0CG38;P0CG39;Q9BYX7	POTE ankyrin domain family member E;POTE ankyrin domain family member I;POTE ankyrin domain family member J;Putative beta-actin-like protein 3;Putative beta-actin-like protein 3, N-terminally processed	POTEE	280760	0	0	280760	0	0	0
P19971	Thymidine phosphorylase	TYMP	607730	0	607730	0	0	0	0
Q58FF8	Putative heat shock protein HSP 90-beta 2	HSP90AB2P	726270	726270	0	0	0	0	0
P01861	Ig gamma-4 chain C region	IGHG4	1029000	663390	365640	0	0	0	0
P48643	T-complex protein 1 subunit epsilon	CCT5	430850	61038	369810	0	0	0	0
Q9Y3Z3	Deoxynucleoside triphosphate triphosphohydrolase SAMHD1	SAMHD1	405940	405940	0	0	0	0	0
P62081	40S ribosomal protein S7	RPS7	1418700	0	0	0	0	1418700	0
P00403	Cytochrome c oxidase subunit 2	MT-CO2	1771100	0	0	0	0	0	1771100
Q08554	Desmocollin-1	DSC1	293620	74331	95024	124270	0	0	0
P40939	Trifunctional enzyme subunit alpha, mitochondrial;Long-chain enoyl-CoA hydratase;Long chain 3-hydroxyacyl-CoA dehydrogenase	HADHA	337300	337300	0	0	0	0	0
Q86SS6	Synaptotagmin-9	SYT9	567190	567190	0	0	0	0	0
P01040	Cystatin-A;Cystatin-A, N-terminally processed	CSTA	1939900	1787200	0	0	0	152770	0
Q14974	Importin subunit beta-1	KPNB1	320720	320720	0	0	0	0	0
P31146	Coronin-1A	CORO1A	617300	0	617300	0	0	0	0
O15145	Actin-related protein 2/3 complex subunit 3	ARPC3	1148200	0	0	0	0	0	1148200
P13639	Elongation factor 2	EEF2	235440	235440	0	0	0	0	0
P49368	T-complex protein 1 subunit gamma	CCT3	340360	0	340360	0	0	0	0
P46782	40S ribosomal protein S5;40S ribosomal protein S5, N-terminally processed	RPS5	1040700	0	0	0	0	691440	349290
P02042	Hemoglobin subunit delta	HBD	939460	554910	384550	0	0	0	0
Q05516	Zinc finger and BTB domain-containing protein 16	ZBTB16	321530	321530	0	0	0	0	0
P35573	Glycogen debranching enzyme;4-alpha-glucanotransferase;Amylo-alpha-1,6-glucosidase	AGL	106040	106040	0	0	0	0	0
P13804	Electron transfer flavoprotein subunit alpha, mitochondrial	ETFA	491660	322620	169040	0	0	0	0
P68371;P04350;Q3ZCM7	Tubulin beta-4B chain;Tubulin beta-4A chain;Tubulin beta-8 chain	TUBB4B	489290	0	489290	0	0	0	0
P40227	T-complex protein 1 subunit zeta	CCT6A	371200	0	371200	0	0	0	0
P78371	T-complex protein 1 subunit beta	CCT2	301200	0	301200	0	0	0	0
P01876	Ig alpha-1 chain C region	IGHA1	591990	276360	315630	0	0	0	0
P22735	Protein-glutamine gamma-glutamyltransferase K	TGM1	198020	126970	71042	0	0	0	0
P25398	40S ribosomal protein S12	RPS12	1271800	0	0	0	0	0	1271800
Q9NZT1	Calmodulin-like protein 5	CALML5	984810	0	0	316080	0	0	668730
P06702	Protein S100-A9	S100A9	1104700	632080	0	0	0	0	472650
P43490	Nicotinamide phosphoribosyltransferase	NAMPT	303980	0	303980	0	0	0	0
P30050	60S ribosomal protein L12	RPL12	942110	0	0	0	0	0	942110
P08133	Annexin A6	ANXA6	193870	193870	0	0	0	0	0
P04083	Annexin A1	ANXA1	416230	313890	0	102340	0	0	0
P37108	Signal recognition particle 14 kDa protein	SRP14	1161300	0	0	0	0	0	1161300
Q01469	Fatty acid-binding protein, epidermal	FABP5	986050	742530	0	243530	0	0	0
P00390	Glutathione reductase, mitochondrial	GSR	337670	0	337670	0	0	0	0
P04792	Heat shock protein beta-1	HSPB1	552800	552800	0	0	0	0	0
Q5W0B1	RING finger protein 219	RNF219	186070	186070	0	0	0	0	0
Q9BSJ8	Extended synaptotagmin-1	ESYT1	136400	136400	0	0	0	0	0
P47929	Galectin-7	LGALS7	667040	533130	0	0	0	0	133910
Q9Y490	Talin-1	TLN1	46242	46242	0	0	0	0	0
Q13509	Tubulin beta-3 chain	TUBB3	289190	0	289190	0	0	0	0
Q03252	Lamin-B2	LMNB2	155360	155360	0	0	0	0	0
Q08211	ATP-dependent RNA helicase A	DHX9	94090	94090	0	0	0	0	0
Q99798	Aconitate hydratase, mitochondrial	ACO2	149820	149820	0	0	0	0	0
P04844	Dolichyl-diphosphooligosaccharide--protein glycosyltransferase subunit 2	RPN2	246570	0	246570	0	0	0	0
P14625	Endoplasmin	HSP90B1	141310	141310	0	0	0	0	0
P13010	X-ray repair cross-complementing protein 5	XRCC5	148240	148240	0	0	0	0	0
Q15084	Protein disulfide-isomerase A6	PDIA6	327510	0	327510	0	0	0	0
P31930	Cytochrome b-c1 complex subunit 1, mitochondrial	UQCRC1	228610	0	228610	0	0	0	0
Q86UX7	Fermitin family homolog 3	FERMT3	133830	133830	0	0	0	0	0
Q08188	Protein-glutamine gamma-glutamyltransferase E;Protein-glutamine gamma-glutamyltransferase E 50 kDa catalytic chain;Protein-glutamine gamma-glutamyltransferase E 27 kDa non-catalytic chain	TGM3	127080	127080	0	0	0	0	0
P60953	Cell division control protein 42 homolog	CDC42	547110	0	0	0	0	0	547110
P08708	40S ribosomal protein S17	RPS17	936880	0	0	0	0	0	936880
P31151;Q86SG5	Protein S100-A7;Protein S100-A7A	S100A7	620030	620030	0	0	0	0	0
Q9Y6N5	Sulfide:quinone oxidoreductase, mitochondrial	SQRDL	127060	0	127060	0	0	0	0
P28331	NADH-ubiquinone oxidoreductase 75 kDa subunit, mitochondrial	NDUFS1	95773	95773	0	0	0	0	0
Q6ZVX7	F-box only protein 50	NCCRP1	320230	320230	0	0	0	0	0
P29728	2-5-oligoadenylate synthase 2	OAS2	111810	111810	0	0	0	0	0
P63261	Actin, cytoplasmic 2;Actin, cytoplasmic 2, N-terminally processed	ACTG1	186980	51858	0	135130	0	0	0
P10415	Apoptosis regulator Bcl-2	BCL2	370850	0	0	0	0	370850	0
P52597	Heterogeneous nuclear ribonucleoprotein F;Heterogeneous nuclear ribonucleoprotein F, N-terminally processed	HNRNPF	246560	0	246560	0	0	0	0
P06748	Nucleophosmin	NPM1	306330	0	0	0	0	0	306330
Q96QA5	Gasdermin-A	GSDMA	147810	89746	58068	0	0	0	0
P61160	Actin-related protein 2	ACTR2	272180	0	0	272180	0	0	0
P62701	40S ribosomal protein S4, X isoform	RPS4X	216530	0	0	0	216530	0	0
Q14152	Eukaryotic translation initiation factor 3 subunit A	EIF3A	58547	58547	0	0	0	0	0
P00918	Carbonic anhydrase 2	CA2	260800	161100	0	0	0	0	99702
Q14764	Major vault protein	MVP	76833	76833	0	0	0	0	0
P04439	HLA class I histocompatibility antigen, A-3 alpha chain	HLA-A	149850	0	0	149850	0	0	0
P31943;P55795	Heterogeneous nuclear ribonucleoprotein H;Heterogeneous nuclear ribonucleoprotein H, N-terminally processed;Heterogeneous nuclear ribonucleoprotein H2	HNRNPH1	164950	0	164950	0	0	0	0
P12273	Prolactin-inducible protein	PIP	322250	322250	0	0	0	0	0
P62937	Peptidyl-prolyl cis-trans isomerase A;Peptidyl-prolyl cis-trans isomerase A, N-terminally processed	PPIA	281040	0	0	0	0	0	281040
P48594	Serpin B4	SERPINB4	132700	132700	0	0	0	0	0
P35232	Prohibitin	PHB	152420	0	0	0	152420	0	0
Q96AZ6	Interferon-stimulated gene 20 kDa protein	ISG20	268530	0	0	0	0	0	268530
P08865	40S ribosomal protein SA	RPSA	204090	0	0	204090	0	0	0
P45880	Voltage-dependent anion-selective channel protein 2	VDAC2	164890	0	0	0	164890	0	0
P31949	Protein S100-A11;Protein S100-A11, N-terminally processed	S100A11	525710	0	0	0	0	0	525710
Q06830;Q13162	Peroxiredoxin-1;Peroxiredoxin-4	PRDX1	171890	0	0	0	0	171890	0
P22695	Cytochrome b-c1 complex subunit 2, mitochondrial	UQCRC2	134600	0	0	134600	0	0	0
P42765	3-ketoacyl-CoA thiolase, mitochondrial	ACAA2	121650	0	0	121650	0	0	0
P61204;P18085;P84077;P84085	ADP-ribosylation factor 3;ADP-ribosylation factor 4;ADP-ribosylation factor 1;ADP-ribosylation factor 5	ARF3	253380	0	0	0	0	0	253380
P52566	Rho GDP-dissociation inhibitor 2	ARHGDIB	204670	0	0	0	0	204670	0
P05388	60S acidic ribosomal protein P0	RPLP0	185870	0	0	185870	0	0	0
P50914	60S ribosomal protein L14	RPL14	399160	0	0	399160	0	0	0
Q03518	Antigen peptide transporter 1	TAP1	62747	62747	0	0	0	0	0
P09960	Leukotriene A-4 hydrolase	LTA4H	65792	65792	0	0	0	0	0
O15143	Actin-related protein 2/3 complex subunit 1B	ARPC1B	126550	0	0	126550	0	0	0
P02730	Band 3 anion transport protein	SLC4A1	61008	61008	0	0	0	0	0
P51970	NADH dehydrogenase [ubiquinone] 1 alpha subcomplex subunit 8	NDUFA8	243690	0	0	0	0	0	243690
P32455;P32456	Interferon-induced guanylate-binding protein 1;Interferon-induced guanylate-binding protein 2	GBP1	84034	84034	0	0	0	0	0
P58107	Epiplakin	EPPK1	7817.9	7817.9	0	0	0	0	0
P07910	Heterogeneous nuclear ribonucleoproteins C1/C2	HNRNPC	124380	0	0	124380	0	0	0
P00505	Aspartate aminotransferase, mitochondrial	GOT2	76864	0	0	76864	0	0	0
P04040	Catalase	CAT	68115	68115	0	0	0	0	0
P49755	Transmembrane emp24 domain-containing protein 10	TMED10	156850	0	0	0	0	0	156850
Q96GC5	39S ribosomal protein L48, mitochondrial	MRPL48	183940	183940	0	0	0	0	0
P19338	Nucleolin	NCL	50061	50061	0	0	0	0	0
P48047	ATP synthase subunit O, mitochondrial	ATP5O	145330	0	0	0	0	145330	0
Q16891	MICOS complex subunit MIC60	IMMT	38443	38443	0	0	0	0	0
Q14103	Heterogeneous nuclear ribonucleoprotein D0	HNRNPD	129180	0	0	129180	0	0	0
Q9Y6M9	NADH dehydrogenase [ubiquinone] 1 beta subcomplex subunit 9	NDUFB9	166300	0	0	0	0	166300	0
P09622	Dihydrolipoyl dehydrogenase, mitochondrial	DLD	58122	0	58122	0	0	0	0
Q99714	3-hydroxyacyl-CoA dehydrogenase type-2	HSD17B10	84228	0	0	0	0	84228	0
P83731	60S ribosomal protein L24	RPL24	146530	0	0	146530	0	0	0
Q15365	Poly(rC)-binding protein 1	PCBP1	63592	0	0	63592	0	0	0
P53396	ATP-citrate synthase	ACLY	17613	17613	0	0	0	0	0
P22314	Ubiquitin-like modifier-activating enzyme 1	UBA1	17231	0	17231	0	0	0	0
P45974	Ubiquitin carboxyl-terminal hydrolase 5	USP5	18061	18061	0	0	0	0	0
Q9NS69	Mitochondrial import receptor subunit TOM22 homolog	TOMM22	65486	0	0	0	0	0	65486

## Sheet: FAS
Protein accession	Protein names	Gene symbol	iBAQ Total	iBAQ Band1	iBAQ Band2	iBAQ Band3	iBAQ Band4	iBAQ Band5	iBAQ Band6
P01857	Ig gamma-1 chain C region	IGHG1	1060300000	83181000	786140000	45291000	141810000	3639700	215030
P68871	Hemoglobin subunit beta;LVV-hemorphin-7;Spinorphin	HBB	389960000	58608000	84567000	34372000	32013000	127480000	52922000
P69905	Hemoglobin subunit alpha	HBA1	338160000	70478000	79194000	26964000	35160000	79279000	47081000
P63261	Actin, cytoplasmic 2;Actin, cytoplasmic 2, N-terminally processed	ACTG1	88929000	3537400	3480900	76414000	4414000	692940	389610
P01834	Ig kappa chain C region	IGKC	51342000	2122800	0	174430	40384000	8660600	0
P25445	Tumor necrosis factor receptor superfamily member 6	FAS	48331000	1918000	45865000	408530	139430	0	0
P09211	Glutathione S-transferase P	GSTP1	45038000	0	0	0	61203	44763000	212880
Q6FI13;P0C0S8;Q99878;Q9BTM1;Q16777;Q93077;Q7L7L0;P04908;Q96KK5;P20671;P16104;Q96QV6	Histone H2A type 2-A;Histone H2A type 1;Histone H2A type 1-J;Histone H2A.J;Histone H2A type 2-C;Histone H2A type 1-C;Histone H2A type 3;Histone H2A type 1-B/E;Histone H2A type 1-H;Histone H2A type 1-D;Histone H2AX;Histone H2A type 1-A	HIST2H2AA3	27930000	0	0	0	0	1363800	26566000
P35222	Catenin beta-1	CTNNB1	23620000	23620000	0	0	0	0	0
P01859	Ig gamma-2 chain C region	IGHG2	21388000	2191000	17396000	0	1801000	0	0
P35579	Myosin-9	MYH9	20974000	20876000	91902	6033.8	0	0	0
P68363;Q9BQE3;Q71U36;Q6PEY2;P0DPH8;P0DPH7	Tubulin alpha-1B chain;Tubulin alpha-1C chain;Tubulin alpha-1A chain;Tubulin alpha-3E chain	TUBA1B	17696000	387800	17142000	0	61372	72167	32468
P06576	ATP synthase subunit beta, mitochondrial	ATP5B	15702000	0	15566000	24352	85475	0	26181
P68104;Q5VTE0	Elongation factor 1-alpha 1;Putative elongation factor 1-alpha-like 3	EEF1A1	14596000	547610	12935000	921910	191400	0	0
P25705	ATP synthase subunit alpha, mitochondrial	ATP5A1	14049000	718010	13331000	0	0	0	0
P22061	Protein-L-isoaspartate(D-aspartate) O-methyltransferase	PCMT1	13092000	0	0	0	4396100	8695900	0
P11142	Heat shock cognate 71 kDa protein	HSPA8	9047100	8919300	127840	0	0	0	0
P19474	E3 ubiquitin-protein ligase TRIM21	TRIM21	8842300	69768	8772600	0	0	0	0
P68371;P04350	Tubulin beta-4B chain;Tubulin beta-4A chain	TUBB4B	8659600	106130	8445400	108050	0	0	0
P15153;P63000	Ras-related C3 botulinum toxin substrate 2;Ras-related C3 botulinum toxin substrate 1	RAC2	8512800	0	0	0	0	4978300	3534500
S4R460		IGHV3OR16-9	7464500	1471800	5501500	0	284500	206760	0
P35232	Prohibitin	PHB	7368200	0	0	0	7368200	0	0
P18621	60S ribosomal protein L17	RPL17	6908500	0	0	142190	1202800	800300	4763200
P07437	Tubulin beta chain	TUBB	6315800	117020	6038000	72802	88039	0	0
P05387	60S acidic ribosomal protein P2	RPLP2	5837300	0	0	0	0	0	5837300
P50914	60S ribosomal protein L14	RPL14	5819300	0	485960	1657000	2394800	1281500	0
P48047	ATP synthase subunit O, mitochondrial	ATP5O	5796500	0	0	0	0	5796500	0
P62081	40S ribosomal protein S7	RPS7	5563400	0	0	0	0	5417700	145680
P62805	Histone H4	HIST1H4A	4709800	196550	0	128270	171840	181260	4031900
P38646	Stress-70 protein, mitochondrial	HSPA9	4626000	4524200	101810	0	0	0	0
P01876	Ig alpha-1 chain C region	IGHA1	4288400	0	4288400	0	0	0	0
Q9H9B4	Sideroflexin-1	SFXN1	4076500	0	0	0	4076500	0	0
P04406	Glyceraldehyde-3-phosphate dehydrogenase	GAPDH	4074900	676550	232470	1560300	272980	1254200	78415
P05388;Q8NHW5	60S acidic ribosomal protein P0;60S acidic ribosomal protein P0-like	RPLP0	3932300	0	0	3932300	0	0	0
Q07020	60S ribosomal protein L18	RPL18	3921700	0	125810	816510	1092400	1794100	92875
Q02413	Desmoglein-1	DSG1	3814200	376790	122270	70662	42493	3158000	43984
Q99623	Prohibitin-2	PHB2	3582200	0	0	74205	3508000	0	0
P0DOY3;P0DOY2;P0CF74;A0M8Q6	Ig lambda-6 chain C region;Ig lambda-7 chain C region	IGLC6	3547500	0	0	0	2957000	590490	0
P08238	Heat shock protein HSP 90-beta	HSP90AB1	3536900	3456700	80204	0	0	0	0
P10809	60 kDa heat shock protein, mitochondrial	HSPD1	3519800	0	3519800	0	0	0	0
P04844	Dolichyl-diphosphooligosaccharide--protein glycosyltransferase subunit 2	RPN2	3502500	38472	3464000	0	0	0	0
P11021	78 kDa glucose-regulated protein	HSPA5	3479700	3455500	24188	0	0	0	0
P19338	Nucleolin	NCL	3453200	3294700	158490	0	0	0	0
P00915	Carbonic anhydrase 1	CA1	3435500	249260	576230	515350	225100	995160	874370
P46778	60S ribosomal protein L21	RPL21	3420500	0	0	1310900	1471300	638380	0
P14923	Junction plakoglobin	JUP	3277100	115660	0	0	0	3144900	16463
P20292	Arachidonate 5-lipoxygenase-activating protein	ALOX5AP	3217600	0	0	0	0	0	3217600
P01860	Ig gamma-3 chain C region	IGHG3	3143200	219300	2770500	0	153450	0	0
P35268	60S ribosomal protein L22	RPL22	3071900	0	0	0	0	0	3071900
Q9H0U4;P62820;Q92928	Ras-related protein Rab-1B;Ras-related protein Rab-1A;Putative Ras-related protein Rab-1C	RAB1B	3034000	0	0	0	0	3034000	0
P62888	60S ribosomal protein L30	RPL30	3006800	0	0	0	0	0	3006800
P39023	60S ribosomal protein L3	RPL3	2911900	911580	1929100	71248	0	0	0
P05386	60S acidic ribosomal protein P1	RPLP1	2892700	0	0	0	0	0	2892700
P81605	Dermcidin;Survival-promoting peptide;DCD-1	DCD	2884400	735960	660730	0	0	745750	741920
P62750	60S ribosomal protein L23a	RPL23A	2867600	0	0	0	467990	1826100	573500
P62913	60S ribosomal protein L11	RPL11	2841500	0	0	0	0	0	2841500
P32119	Peroxiredoxin-2	PRDX2	2766900	83704	0	0	0	2683200	0
P61224;P62834;A6NIZ1	Ras-related protein Rap-1b;Ras-related protein Rap-1A;Ras-related protein Rap-1b-like protein	RAP1B	2750600	0	0	0	0	2494400	256210
P08575	Receptor-type tyrosine-protein phosphatase C	PTPRC	2697600	2697600	0	0	0	0	0
P40429;Q6NVV1	60S ribosomal protein L13a;Putative 60S ribosomal protein L13a protein RPL13AP3	RPL13A	2697100	0	0	0	0	2697100	0
P51149	Ras-related protein Rab-7a	RAB7A	2690400	0	0	0	0	2690400	0
P33778;Q99880;Q93079;Q99877;Q16778;P62807;P58876;O60814;Q5QNW6;P23527;Q99879;Q8N257;P57053;P06899	Histone H2B type 1-B;Histone H2B type 1-L;Histone H2B type 1-H;Histone H2B type 1-N;Histone H2B type 2-E;Histone H2B type 1-C/E/F/G/I;Histone H2B type 1-D;Histone H2B type 1-K;Histone H2B type 2-F;Histone H2B type 1-O;Histone H2B type 1-M;Histone H2B type 3-B;Histone H2B type F-S;Histone H2B type 1-J	HIST1H2BB	2681500	185050	0	0	0	274460	2222000
P62241	40S ribosomal protein S8	RPS8	2664100	0	174720	743010	1746400	0	0
P62263	40S ribosomal protein S14	RPS14	2633600	0	0	0	0	0	2633600
P47914	60S ribosomal protein L29	RPL29	2630600	0	0	1714600	916050	0	0
P06733	Alpha-enolase	ENO1	2545000	286380	2034900	0	0	223730	0
Q04941	Proteolipid protein 2	PLP2	2499700	0	0	0	0	0	2499700
P01871	Ig mu chain C region	IGHM	2452200	2452200	0	0	0	0	0
P36578	60S ribosomal protein L4	RPL4	2249000	655600	1593400	0	0	0	0
P30050	60S ribosomal protein L12	RPL12	2188800	0	0	0	0	0	2188800
P42166	Lamina-associated polypeptide 2, isoform alpha;Thymopoietin;Thymopentin	TMPO	2182200	0	1228800	953310	0	0	0
P62424	60S ribosomal protein L7a	RPL7A	2137800	0	252250	919500	966080	0	0
P62917	60S ribosomal protein L8	RPL8	2075700	0	138110	0	1937600	0	0
P10321	HLA class I histocompatibility antigen, Cw-7 alpha chain	HLA-C	2037700	0	0	2037700	0	0	0
P62266	40S ribosomal protein S23	RPS23	2031300	0	0	0	0	0	2031300
P49257	Protein ERGIC-53	LMAN1	1984000	0	1984000	0	0	0	0
P01889	HLA class I histocompatibility antigen, B-7 alpha chain	HLA-B	1910100	0	0	1910100	0	0	0
A0A0C4DH42;P0DP02;A0A0B4J1X5;P01767;P01772;P0DP03;A0A0J9YY99;A0A075B7E8;A0A075B7B8;P01768;P01764	Ig heavy chain V-III region BUT;Ig heavy chain V-III region KOL;Ig heavy chain V-III region CAM;Ig heavy chain V-III region 23	IGHV3-66	1830800	525560	1305200	0	0	0	0
O43169	Cytochrome b5 type B	CYB5B	1800200	0	0	0	0	1800200	0
Q9UI09	NADH dehydrogenase [ubiquinone] 1 alpha subcomplex subunit 12	NDUFA12	1797600	1797600	0	0	0	0	0
O00151	PDZ and LIM domain protein 1	PDLIM1	1753000	1753000	0	0	0	0	0
P39656	Dolichyl-diphosphooligosaccharide--protein glycosyltransferase 48 kDa subunit	DDOST	1663200	0	1663200	0	0	0	0
P83731	60S ribosomal protein L24	RPL24	1656800	0	99743	367540	637290	340290	211940
Q14761	Protein tyrosine phosphatase receptor type C-associated protein	PTPRCAP	1642600	0	0	0	1642600	0	0
P32969	60S ribosomal protein L9	RPL9	1533100	0	0	0	225610	1307500	0
P61769	Beta-2-microglobulin;Beta-2-microglobulin form pI 5.3	B2M	1528200	0	0	0	0	0	1528200
P05023;P13637	Sodium/potassium-transporting ATPase subunit alpha-1;Sodium/potassium-transporting ATPase subunit alpha-3	ATP1A1	1477100	1477100	0	0	0	0	0
P23528	Cofilin-1	CFL1	1440800	0	0	0	0	0	1440800
P21796	Voltage-dependent anion-selective channel protein 1	VDAC1	1439600	0	0	0	1439600	0	0
P62277	40S ribosomal protein S13	RPS13	1428100	0	0	0	0	0	1428100
P04843	Dolichyl-diphosphooligosaccharide--protein glycosyltransferase subunit 1	RPN1	1425200	1425200	0	0	0	0	0
P00387	NADH-cytochrome b5 reductase 3;NADH-cytochrome b5 reductase 3 membrane-bound form;NADH-cytochrome b5 reductase 3 soluble form	CYB5R3	1355000	0	0	50662	1304400	0	0
P62269	40S ribosomal protein S18	RPS18	1340000	0	0	0	0	0	1340000
P02042	Hemoglobin subunit delta	HBD	1327100	503450	262860	193280	0	367490	0
P62906	60S ribosomal protein L10a	RPL10A	1288800	0	0	0	1152000	136820	0
P62899	60S ribosomal protein L31	RPL31	1279600	0	0	0	338110	941490	0
O15260	Surfeit locus protein 4	SURF4	1266100	1206800	0	0	0	59386	0
P13804	Electron transfer flavoprotein subunit alpha, mitochondrial	ETFA	1235700	658650	262970	314080	0	0	0
P08195	4F2 cell-surface antigen heavy chain	SLC3A2	1235600	1235600	0	0	0	0	0
P62829	60S ribosomal protein L23	RPL23	1223200	0	0	0	0	0	1223200
P62854;Q5JNZ5	40S ribosomal protein S26;Putative 40S ribosomal protein S26-like 1	RPS26	1183700	0	0	0	0	289280	894450
P46777	60S ribosomal protein L5	RPL5	1181300	0	0	827800	353460	0	0
P60866	40S ribosomal protein S20	RPS20	1134000	0	0	0	0	0	1134000
Q08554	Desmocollin-1	DSC1	1126300	24784	0	0	0	1078200	23344
P60660;P14649	Myosin light polypeptide 6;Myosin light chain 6B	MYL6	1117000	0	0	0	0	0	1117000
P20340;Q9NRW1;Q14964	Ras-related protein Rab-6A;Ras-related protein Rab-6B;Ras-related protein Rab-39A	RAB6A	1103300	0	0	0	0	1103300	0
P49755	Transmembrane emp24 domain-containing protein 10	TMED10	1092700	0	0	0	0	0	1092700
P15924	Desmoplakin	DSP	1092100	43874	10831	4805.5	0	1027900	4688.9
Q86YV0	RAS protein activator like-3	RASAL3	1074300	1074300	0	0	0	0	0
P12956	X-ray repair cross-complementing protein 6	XRCC6	1070000	1070000	0	0	0	0	0
P67809	Nuclease-sensitive element-binding protein 1	YBX1	1060500	198080	862440	0	0	0	0
P68133;P62736;P68032;P63267	Actin, alpha skeletal muscle;Actin, aortic smooth muscle;Actin, alpha cardiac muscle 1;Actin, gamma-enteric smooth muscle	ACTA1	1056300	0	0	0	1056300	0	0
P36542	ATP synthase subunit gamma, mitochondrial	ATP5C1	1055400	0	0	0	1055400	0	0
P08708	40S ribosomal protein S17	RPS17	1038900	0	0	0	0	0	1038900
P12236	ADP/ATP translocase 3;ADP/ATP translocase 3, N-terminally processed	SLC25A6	1038400	0	0	0	1038400	0	0
Q15517	Corneodesmosin	CDSN	1034200	0	0	93066	89504	851670	0
P31040	Succinate dehydrogenase [ubiquinone] flavoprotein subunit, mitochondrial	SDHA	994180	994180	0	0	0	0	0
P26373	60S ribosomal protein L13	RPL13	985240	0	0	742130	243110	0	0
P23396	40S ribosomal protein S3	RPS3	967710	0	0	0	967710	0	0
P02786	Transferrin receptor protein 1;Transferrin receptor protein 1, serum form	TFRC	943260	943260	0	0	0	0	0
O14828	Secretory carrier-associated membrane protein 3	SCAMP3	931720	0	0	550540	381180	0	0
P24844;O14950;P19105	Myosin regulatory light polypeptide 9;Myosin regulatory light chain 12B;Myosin regulatory light chain 12A	MYL9	929860	0	0	0	0	0	929860
P0DMV8;P0DMV9	Heat shock 70 kDa protein 1A;Heat shock 70 kDa protein 1B	HSPA1A	928130	928130	0	0	0	0	0
Q9UH99	SUN domain-containing protein 2	SUN2	927240	829710	97528	0	0	0	0
P42224	Signal transducer and activator of transcription 1-alpha/beta	STAT1	913180	913180	0	0	0	0	0
O75396	Vesicle-trafficking protein SEC22b	SEC22B	905850	0	0	0	0	905850	0
P04899	Guanine nucleotide-binding protein G(i) subunit alpha-2	GNAI2	889480	0	0	889480	0	0	0
Q00610	Clathrin heavy chain 1	CLTC	889080	889080	0	0	0	0	0
A0A0C4DH73;A0A0C4DH72;P04432;P01611;P01597	Ig kappa chain V-I region Daudi;Ig kappa chain V-I region Wes;Ig kappa chain V-I region DEE	IGKV1-12	886700	0	0	0	611260	275440	0
P30101	Protein disulfide-isomerase A3	PDIA3	881280	0	881280	0	0	0	0
P28799	Granulins;Acrogranin;Paragranulin;Granulin-1;Granulin-2;Granulin-3;Granulin-4;Granulin-5;Granulin-6;Granulin-7	GRN	874370	418660	455710	0	0	0	0
P61247	40S ribosomal protein S3a	RPS3A	872490	0	0	0	764920	107560	0
P05109	Protein S100-A8;Protein S100-A8, N-terminally processed	S100A8	868840	184710	144360	329900	0	0	209870
P67936	Tropomyosin alpha-4 chain	TPM4	868580	0	0	0	868580	0	0
O15533	Tapasin	TAPBP	854460	0	854460	0	0	0	0
Q8WWP7	GTPase IMAP family member 1	GIMAP1	854140	0	0	817870	36268	0	0
Q92930	Ras-related protein Rab-8B	RAB8B	835590	0	0	0	0	835590	0
P04259	Keratin, type II cytoskeletal 6B	KRT6B	816190	475570	171700	0	0	168920	0
P60953	Cell division control protein 42 homolog	CDC42	813600	0	0	0	0	467150	346450
Q15046	Lysine--tRNA ligase	KARS	813400	813400	0	0	0	0	0
P61106	Ras-related protein Rab-14	RAB14	801290	0	0	0	0	801290	0
Q9P0L0	Vesicle-associated membrane protein-associated protein A	VAPA	796950	0	0	0	796950	0	0
P0CG48;P0CG47;P62979;P62987	Polyubiquitin-C;Ubiquitin;Polyubiquitin-B;Ubiquitin;Ubiquitin-40S ribosomal protein S27a;Ubiquitin;40S ribosomal protein S27a;Ubiquitin-60S ribosomal protein L40;Ubiquitin;60S ribosomal protein L40	UBC	787780	316430	105420	71849	71374	156290	66421
P27824	Calnexin	CANX	780720	780720	0	0	0	0	0
P07195	L-lactate dehydrogenase B chain	LDHB	777550	0	0	690410	87140	0	0
Q03518	Antigen peptide transporter 1	TAP1	776110	776110	0	0	0	0	0
Q14764	Major vault protein	MVP	768470	768470	0	0	0	0	0
Q07021	Complement component 1 Q subcomponent-binding protein, mitochondrial	C1QBP	761820	0	0	0	761820	0	0
Q15233	Non-POU domain-containing octamer-binding protein	NONO	740460	0	740460	0	0	0	0
P14618	Pyruvate kinase PKM	PKM	740170	77060	629930	0	0	33187	0
Q15907;P62491	Ras-related protein Rab-11B;Ras-related protein Rab-11A	RAB11B	737830	0	0	0	0	737830	0
Q06830	Peroxiredoxin-1	PRDX1	736390	0	0	0	0	736390	0
Q00839	Heterogeneous nuclear ribonucleoprotein U	HNRNPU	732960	719160	13805	0	0	0	0
P62701;P22090;Q8TD47	40S ribosomal protein S4, X isoform;40S ribosomal protein S4, Y isoform 1;40S ribosomal protein S4, Y isoform 2	RPS4X	724360	0	0	37477	686880	0	0
P06127	T-cell surface glycoprotein CD5	CD5	722930	50003	672920	0	0	0	0
Q9NZT1	Calmodulin-like protein 5	CALML5	720840	186970	0	122150	0	334680	77043
P11169;Q8TDB8	Solute carrier family 2, facilitated glucose transporter member 3;Solute carrier family 2, facilitated glucose transporter member 14	SLC2A3	702170	702170	0	0	0	0	0
Q9NR31	GTP-binding protein SAR1a	SAR1A	695520	0	0	0	0	695520	0
Q8IY67	Ribonucleoprotein PTB-binding 1	RAVER1	676490	676490	0	0	0	0	0
Q9Y3Z3	Deoxynucleoside triphosphate triphosphohydrolase SAMHD1	SAMHD1	669840	669840	0	0	0	0	0
P49207	60S ribosomal protein L34	RPL34	666920	0	0	0	0	0	666920
Q9BVK6	Transmembrane emp24 domain-containing protein 9	TMED9	657230	0	0	0	0	657230	0
P05107	Integrin beta-2	ITGB2	657040	657040	0	0	0	0	0
P41091;Q2VIR3	Eukaryotic translation initiation factor 2 subunit 3;Putative eukaryotic translation initiation factor 2 subunit 3-like protein	EIF2S3	655750	0	655750	0	0	0	0
P61020	Ras-related protein Rab-5B	RAB5B	654420	0	0	0	110090	544330	0
Q9Y6N5	Sulfide:quinone oxidoreductase, mitochondrial	SQRDL	643600	0	595920	47679	0	0	0
Q13423	NAD(P) transhydrogenase, mitochondrial	NNT	634830	634830	0	0	0	0	0
Q15363	Transmembrane emp24 domain-containing protein 2	TMED2	633160	0	0	0	0	633160	0
P46783;Q9NQ39	40S ribosomal protein S10;Putative 40S ribosomal protein S10-like	RPS10	625980	0	0	0	0	0	625980
P18124	60S ribosomal protein L7	RPL7	614110	0	0	0	614110	0	0
P40939	Trifunctional enzyme subunit alpha, mitochondrial;Long-chain enoyl-CoA hydratase;Long chain 3-hydroxyacyl-CoA dehydrogenase	HADHA	612380	612380	0	0	0	0	0
P00403	Cytochrome c oxidase subunit 2	MT-CO2	599830	0	0	0	0	70619	529210
P16070	CD44 antigen	CD44	598650	559900	0	0	0	38746	0
P84095	Rho-related GTP-binding protein RhoG	RHOG	586660	0	0	0	0	0	586660
P31930	Cytochrome b-c1 complex subunit 1, mitochondrial	UQCRC1	585510	0	585510	0	0	0	0
P13796	Plastin-2	LCP1	582800	494610	88189	0	0	0	0
O94925	Glutaminase kidney isoform, mitochondrial	GLS	579650	0	579650	0	0	0	0
Q9Y6H1;Q5T1J5	Coiled-coil-helix-coiled-coil-helix domain-containing protein 2;Putative coiled-coil-helix-coiled-coil-helix domain-containing protein CHCHD2P9, mitochondrial	CHCHD2	577770	0	0	0	0	0	577770
O43324	Eukaryotic translation elongation factor 1 epsilon-1	EEF1E1	576000	0	0	0	0	0	576000
P49411	Elongation factor Tu, mitochondrial	TUFM	573560	285680	144930	142950	0	0	0
Q9UNL2	Translocon-associated protein subunit gamma	SSR3	570800	0	0	0	0	0	570800
Q15366	Poly(rC)-binding protein 2	PCBP2	566870	0	0	566870	0	0	0
Q02543	60S ribosomal protein L18a	RPL18A	564650	0	0	0	0	564650	0
P01861	Ig gamma-4 chain C region	IGHG4	562440	0	562440	0	0	0	0
P50453	Serpin B9	SERPINB9	561650	0	447090	114560	0	0	0
Q15836;P63027	Vesicle-associated membrane protein 3;Vesicle-associated membrane protein 2	VAMP3	556010	0	0	0	0	0	556010
Q96PP8	Guanylate-binding protein 5	GBP5	552530	552530	0	0	0	0	0
O75947	ATP synthase subunit d, mitochondrial	ATP5H	546940	0	0	0	0	546940	0
P61006	Ras-related protein Rab-8A	RAB8A	543170	0	0	0	0	543170	0
P14625	Endoplasmin	HSP90B1	542050	542050	0	0	0	0	0
P20700	Lamin-B1	LMNB1	529590	529590	0	0	0	0	0
Q16666	Gamma-interferon-inducible protein 16	IFI16	514830	514830	0	0	0	0	0
P11940	Polyadenylate-binding protein 1	PABPC1	514000	514000	0	0	0	0	0
Q58FF8	Putative heat shock protein HSP 90-beta 2	HSP90AB2P	506330	506330	0	0	0	0	0
P61019	Ras-related protein Rab-2A	RAB2A	505410	0	0	0	0	505410	0
P68366	Tubulin alpha-4A chain	TUBA4A	502040	0	502040	0	0	0	0
P27635;Q96L21	60S ribosomal protein L10;60S ribosomal protein L10-like	RPL10	498670	0	0	0	0	498670	0
P01594;P01593	Ig kappa chain V-I region AU;Ig kappa chain V-I region AG		494650	0	0	0	317330	177320	0
Q15005	Signal peptidase complex subunit 2	SPCS2	483640	0	0	0	0	483640	0
P78371	T-complex protein 1 subunit beta	CCT2	478040	0	478040	0	0	0	0
P22695	Cytochrome b-c1 complex subunit 2, mitochondrial	UQCRC2	463370	0	0	463370	0	0	0
Q8N5K1	CDGSH iron-sulfur domain-containing protein 2	CISD2	448820	0	0	0	0	0	448820
P62304	Small nuclear ribonucleoprotein E	SNRPE	447900	0	0	0	0	0	447900
P43490	Nicotinamide phosphoribosyltransferase	NAMPT	447820	0	447820	0	0	0	0
P52566	Rho GDP-dissociation inhibitor 2	ARHGDIB	444660	0	0	0	47588	397080	0
Q14739	Lamin-B receptor	LBR	439490	207850	231640	0	0	0	0
Q8IXM2	Chromatin complexes subunit BAP18	BAP18	435820	0	0	0	0	435820	0
P24539	ATP synthase F(0) complex subunit B1, mitochondrial	ATP5F1	430450	0	0	0	0	430450	0
Q92522	Histone H1x	H1FX	428640	0	0	57302	0	0	371340
P62847	40S ribosomal protein S24	RPS24	427750	0	0	0	0	202890	224870
P20591;P20592	Interferon-induced GTP-binding protein Mx1;Interferon-induced GTP-binding protein Mx1, N-terminally processed;Interferon-induced GTP-binding protein Mx2	MX1	419490	419490	0	0	0	0	0
P17987	T-complex protein 1 subunit alpha	TCP1	418320	0	418320	0	0	0	0
Q14318	Peptidyl-prolyl cis-trans isomerase FKBP8	FKBP8	417070	0	417070	0	0	0	0
P50991	T-complex protein 1 subunit delta	CCT4	412140	0	412140	0	0	0	0
P13010	X-ray repair cross-complementing protein 5	XRCC5	400690	400690	0	0	0	0	0
P31943;P55795	Heterogeneous nuclear ribonucleoprotein H;Heterogeneous nuclear ribonucleoprotein H, N-terminally processed;Heterogeneous nuclear ribonucleoprotein H2	HNRNPH1	400200	0	400200	0	0	0	0
O00148;Q13838	ATP-dependent RNA helicase DDX39A;Spliceosome RNA helicase DDX39B	DDX39A	398620	0	398620	0	0	0	0
Q9NZ45	CDGSH iron-sulfur domain-containing protein 1	CISD1	384040	0	0	0	0	0	384040
P04233	HLA class II histocompatibility antigen gamma chain	CD74	377270	0	0	89108	288170	0	0
Q15365;P57721	Poly(rC)-binding protein 1;Poly(rC)-binding protein 3	PCBP1	374510	0	0	374510	0	0	0
O15173	Membrane-associated progesterone receptor component 2	PGRMC2	371890	0	0	0	371890	0	0
P08865	40S ribosomal protein SA	RPSA	368160	0	0	368160	0	0	0
P51148	Ras-related protein Rab-5C	RAB5C	367980	0	0	0	0	367980	0
P07737	Profilin-1	PFN1	366430	0	0	0	0	0	366430
P26641	Elongation factor 1-gamma	EEF1G	365130	0	365130	0	0	0	0
Q14103	Heterogeneous nuclear ribonucleoprotein D0	HNRNPD	356470	0	0	356470	0	0	0
Q5JTV8	Torsin-1A-interacting protein 1	TOR1AIP1	350250	0	320530	29725	0	0	0
P04439	HLA class I histocompatibility antigen, A-3 alpha chain	HLA-A	349350	0	92223	219450	0	37679	0
Q9Y6M9	NADH dehydrogenase [ubiquinone] 1 beta subcomplex subunit 9	NDUFB9	338900	0	0	0	0	338900	0
P00558;P07205	Phosphoglycerate kinase 1;Phosphoglycerate kinase 2	PGK1	337940	0	0	337940	0	0	0
Q53H12	Acylglycerol kinase, mitochondrial	AGK	335770	0	335770	0	0	0	0
A0A0B4J1V1;P01780;P01763;P01762;A0A075B7F0;A0A0J9YVY3;A0A0C4DH32;P0DP04;A0A0B4J1X8;P01766;P01782	Ig heavy chain V-III region JON;Ig heavy chain V-III region WEA;Ig heavy chain V-III region TRO;Ig heavy chain V-III region BRO;Ig heavy chain V-III region DOB	IGHV3-21	335620	0	335620	0	0	0	0
Q8TC12	Retinol dehydrogenase 11	RDH11	335290	0	0	0	335290	0	0
Q03252	Lamin-B2	LMNB2	335140	335140	0	0	0	0	0
P21333	Filamin-A	FLNA	334940	334940	0	0	0	0	0
Q9NTJ5	Phosphatidylinositide phosphatase SAC1	SACM1L	332800	0	332800	0	0	0	0
A0A0C4DH67;A0A0C4DH69;A0A075B6S5		IGKV1-8	331550	0	0	0	331550	0	0
Q00325	Phosphate carrier protein, mitochondrial	SLC25A3	330120	330120	0	0	0	0	0
Q9UL25	Ras-related protein Rab-21	RAB21	329340	0	0	0	0	329340	0
P47929	Galectin-7	LGALS7	323540	0	0	0	0	323540	0
P13639	Elongation factor 2	EEF2	322980	322980	0	0	0	0	0
P19838	Nuclear factor NF-kappa-B p105 subunit;Nuclear factor NF-kappa-B p50 subunit	NFKB1	320020	320020	0	0	0	0	0
P61923	Coatomer subunit zeta-1	COPZ1	318740	0	0	0	0	0	318740
P17066	Heat shock 70 kDa protein 6	HSPA6	313930	313930	0	0	0	0	0
P52272	Heterogeneous nuclear ribonucleoprotein M	HNRNPM	313520	276950	36573	0	0	0	0
P12273	Prolactin-inducible protein	PIP	310420	310420	0	0	0	0	0
P18031	Tyrosine-protein phosphatase non-receptor type 1	PTPN1	310310	0	310310	0	0	0	0
P23381	Tryptophan--tRNA ligase, cytoplasmic;T1-TrpRS;T2-TrpRS	WARS	309470	0	309470	0	0	0	0
Q9UHQ9	NADH-cytochrome b5 reductase 1	CYB5R1	305650	0	0	0	305650	0	0
P62280	40S ribosomal protein S11	RPS11	304680	0	0	0	191190	0	113490
Q9UMS4	Pre-mRNA-processing factor 19	PRPF19	298340	0	298340	0	0	0	0
P62937	Peptidyl-prolyl cis-trans isomerase A;Peptidyl-prolyl cis-trans isomerase A, N-terminally processed	PPIA	296730	0	0	0	0	0	296730
Q15334	Lethal(2) giant larvae protein homolog 1	LLGL1	295930	0	295930	0	0	0	0
P14868	Aspartate--tRNA ligase, cytoplasmic	DARS	290970	0	290970	0	0	0	0
P62753	40S ribosomal protein S6	RPS6	289730	0	289730	0	0	0	0
P09382	Galectin-1	LGALS1	286100	0	0	0	0	0	286100
Q15286	Ras-related protein Rab-35	RAB35	285910	0	0	0	0	285910	0
Q8NFJ9	Bardet-Biedl syndrome 1 protein	BBS1	285780	285780	0	0	0	0	0
Q15835	Rhodopsin kinase	GRK1	285220	285220	0	0	0	0	0
Q9BSJ8	Extended synaptotagmin-1	ESYT1	285000	285000	0	0	0	0	0
P20701	Integrin alpha-L	ITGAL	284730	284730	0	0	0	0	0
Q14165	Malectin	MLEC	284180	0	0	0	284180	0	0
Q5T749	Keratinocyte proline-rich protein	KPRP	280920	76229	0	0	0	204690	0
P07814	Bifunctional glutamate/proline--tRNA ligase;Glutamate--tRNA ligase;Proline--tRNA ligase	EPRS	280390	280390	0	0	0	0	0
Q13724	Mannosyl-oligosaccharide glucosidase	MOGS	279250	279250	0	0	0	0	0
P09326	CD48 antigen	CD48	276380	0	0	276380	0	0	0
O96000	NADH dehydrogenase [ubiquinone] 1 beta subcomplex subunit 10	NDUFB10	273140	0	0	0	0	273140	0
Q9NS69	Mitochondrial import receptor subunit TOM22 homolog	TOMM22	271430	0	0	0	0	0	271430
P04075	Fructose-bisphosphate aldolase A	ALDOA	269590	0	0	217210	52383	0	0
P16615;O14983	Sarcoplasmic/endoplasmic reticulum calcium ATPase 2;Sarcoplasmic/endoplasmic reticulum calcium ATPase 1	ATP2A2	267450	267450	0	0	0	0	0
Q14974	Importin subunit beta-1	KPNB1	267110	117610	149500	0	0	0	0
Q96F15	GTPase IMAP family member 5	GIMAP5	264160	0	0	0	264160	0	0
Q15758	Neutral amino acid transporter B(0)	SLC1A5	263080	263080	0	0	0	0	0
Q13310	Polyadenylate-binding protein 4	PABPC4	261100	261100	0	0	0	0	0
Q8N6L1	Keratinocyte-associated protein 2	KRTCAP2	260570	0	0	0	0	0	260570
Q9P2D0	Inhibitor of Bruton tyrosine kinase	IBTK	259460	178420	0	0	81040	0	0
Q13263	Transcription intermediary factor 1-beta	TRIM28	258270	258270	0	0	0	0	0
O76031	ATP-dependent Clp protease ATP-binding subunit clpX-like, mitochondrial	CLPX	256130	137720	118410	0	0	0	0
P10415	Apoptosis regulator Bcl-2	BCL2	255900	0	0	0	255900	0	0
P54920	Alpha-soluble NSF attachment protein	NAPA	252060	0	0	0	252060	0	0
Q8N4V1	Membrane magnesium transporter 1	MMGT1	251590	0	0	0	0	0	251590
Q9NPA0	ER membrane protein complex subunit 7	EMC7	250470	0	0	0	0	250470	0
P07900	Heat shock protein HSP 90-alpha	HSP90AA1	248780	248780	0	0	0	0	0
Q9Y230	RuvB-like 2	RUVBL2	248720	0	248720	0	0	0	0
Q9BV40	Vesicle-associated membrane protein 8	VAMP8	247640	0	0	0	0	0	247640
P12882;Q9Y623;Q9UKX2;P13535	Myosin-1;Myosin-4;Myosin-2;Myosin-8	MYH1	246890	0	0	0	246890	0	0
P55084	Trifunctional enzyme subunit beta, mitochondrial;3-ketoacyl-CoA thiolase	HADHB	244050	0	244050	0	0	0	0
Q9HDC9	Adipocyte plasma membrane-associated protein	APMAP	243310	0	243310	0	0	0	0
Q8WVV4	Protein POF1B	POF1B	242560	0	0	0	0	242560	0
P06702	Protein S100-A9	S100A9	235220	0	0	0	0	235220	0
P55209;Q99733	Nucleosome assembly protein 1-like 1;Nucleosome assembly protein 1-like 4	NAP1L1	233940	0	233940	0	0	0	0
Q9UL46	Proteasome activator complex subunit 2	PSME2	232930	0	0	0	232930	0	0
P07355;A6NMY6	Annexin A2;Putative annexin A2-like protein	ANXA2	230860	52594	0	39582	0	138680	0
Q16698	2,4-dienoyl-CoA reductase, mitochondrial	DECR1	229320	0	0	0	229320	0	0
P0DPI2;A0A0B4J2D5			229200	0	0	0	0	229200	0
P17844;Q92841	Probable ATP-dependent RNA helicase DDX5;Probable ATP-dependent RNA helicase DDX17	DDX5	228160	107960	120200	0	0	0	0
P17980	26S protease regulatory subunit 6A	PSMC3	226790	0	226790	0	0	0	0
P20339	Ras-related protein Rab-5A	RAB5A	225940	0	0	0	0	225940	0
P0DP09;A0A0B4J2D9		IGKV1D-13	222310	0	0	0	0	222310	0
P12004	Proliferating cell nuclear antigen	PCNA	216570	0	0	0	216570	0	0
O95466	Formin-like protein 1	FMNL1	215540	215540	0	0	0	0	0
P11279	Lysosome-associated membrane glycoprotein 1	LAMP1	215530	215530	0	0	0	0	0
P29692	Elongation factor 1-delta	EEF1D	214910	0	0	214910	0	0	0
Q969Q0;P83881	60S ribosomal protein L36a-like;60S ribosomal protein L36a	RPL36AL	214490	0	0	0	0	0	214490
P40227	T-complex protein 1 subunit zeta	CCT6A	214100	0	214100	0	0	0	0
P06239	Tyrosine-protein kinase Lck	LCK	209410	0	209410	0	0	0	0
P52565	Rho GDP-dissociation inhibitor 1	ARHGDIA	208950	0	0	0	208950	0	0
Q9Y5M8	Signal recognition particle receptor subunit beta	SRPRB	206740	0	0	0	206740	0	0
Q6S8J3;P0CG38;P0CG39;Q9BYX7	POTE ankyrin domain family member E;POTE ankyrin domain family member I;POTE ankyrin domain family member J;Putative beta-actin-like protein 3;Putative beta-actin-like protein 3, N-terminally processed	POTEE	206730	0	0	206730	0	0	0
Q9Y265	RuvB-like 1	RUVBL1	205960	0	205960	0	0	0	0
P20645	Cation-dependent mannose-6-phosphate receptor	M6PR	204790	0	0	204790	0	0	0
Q86VP6	Cullin-associated NEDD8-dissociated protein 1	CAND1	204330	204330	0	0	0	0	0
P54136	Arginine--tRNA ligase, cytoplasmic	RARS	201330	201330	0	0	0	0	0
P30153;P30154	Serine/threonine-protein phosphatase 2A 65 kDa regulatory subunit A alpha isoform;Serine/threonine-protein phosphatase 2A 65 kDa regulatory subunit A beta isoform	PPP2R1A	200910	0	200910	0	0	0	0
P07910	Heterogeneous nuclear ribonucleoproteins C1/C2	HNRNPC	198180	0	0	198180	0	0	0
P05089	Arginase-1	ARG1	197320	0	0	0	0	197320	0
P41252	Isoleucine--tRNA ligase, cytoplasmic	IARS	195460	195460	0	0	0	0	0
P31944	Caspase-14;Caspase-14 subunit p17, mature form;Caspase-14 subunit p10, mature form;Caspase-14 subunit p20, intermediate form;Caspase-14 subunit p8, intermediate form	CASP14	195170	0	0	0	0	195170	0
O94826	Mitochondrial import receptor subunit TOM70	TOMM70A	194180	194180	0	0	0	0	0
P36957	Dihydrolipoyllysine-residue succinyltransferase component of 2-oxoglutarate dehydrogenase complex, mitochondrial	DLST	192240	0	192240	0	0	0	0
Q02878	60S ribosomal protein L6	RPL6	192220	192220	0	0	0	0	0
P31946	14-3-3 protein beta/alpha;14-3-3 protein beta/alpha, N-terminally processed	YWHAB	190420	0	0	0	190420	0	0
P61586;P08134	Transforming protein RhoA;Rho-related GTP-binding protein RhoC	RHOA	189440	0	0	0	0	121380	68065
B9A064;P0CG04	Immunoglobulin lambda-like polypeptide 5;Ig lambda-1 chain C regions	IGLL5	187740	0	0	0	187740	0	0
Q9Y678	Coatomer subunit gamma-1	COPG1	186890	186890	0	0	0	0	0
P25787	Proteasome subunit alpha type-2	PSMA2	184480	0	0	0	0	184480	0
O75607	Nucleoplasmin-3	NPM3	184070	0	0	0	0	184070	0
P56192	Methionine--tRNA ligase, cytoplasmic	MARS	182760	182760	0	0	0	0	0
Q9BTV4	Transmembrane protein 43	TMEM43	181830	0	0	181830	0	0	0
P45880	Voltage-dependent anion-selective channel protein 2	VDAC2	181210	0	0	0	181210	0	0
P29508	Serpin B3	SERPINB3	180700	137880	0	0	0	42813	0
Q14141	Septin-6	2021-09-06	178760	0	178760	0	0	0	0
P31146	Coronin-1A	CORO1A	177760	0	177760	0	0	0	0
Q9Y277	Voltage-dependent anion-selective channel protein 3	VDAC3	177370	0	0	0	177370	0	0
P29728	2-5-oligoadenylate synthase 2	OAS2	176590	176590	0	0	0	0	0
P23246	Splicing factor, proline- and glutamine-rich	SFPQ	176490	176490	0	0	0	0	0
Q9Y2R9	28S ribosomal protein S7, mitochondrial	MRPS7	174010	0	0	0	174010	0	0
P47897	Glutamine--tRNA ligase	QARS	173920	173920	0	0	0	0	0
P46940	Ras GTPase-activating-like protein IQGAP1	IQGAP1	172440	172440	0	0	0	0	0
P62910	60S ribosomal protein L32	RPL32	172060	0	0	0	67939	104120	0
P27487	Dipeptidyl peptidase 4;Dipeptidyl peptidase 4 membrane form;Dipeptidyl peptidase 4 soluble form	DPP4	169920	169920	0	0	0	0	0
P55036	26S proteasome non-ATPase regulatory subunit 4	PSMD4	169710	0	169710	0	0	0	0
P10412	Histone H1.4	HIST1H1E	168740	0	0	168740	0	0	0
Q9Y3E5	Peptidyl-tRNA hydrolase 2, mitochondrial	PTRH2	165910	0	0	0	0	0	165910
P20618	Proteasome subunit beta type-1	PSMB1	165470	0	0	0	0	165470	0
P0DP08;A0A087WW49;A0A075B6R2;P0DP07;P0DP06;A0A0C4DH41;A0A087WSY4;P01825;P06331;P01824	Ig heavy chain V-II region NEWM;Ig heavy chain V-II region ARH-77;Ig heavy chain V-II region WAH	IGHV4-4	164680	0	164680	0	0	0	0
Q96P63	Serpin B12	SERPINB12	163810	103530	0	0	0	60286	0
P37108	Signal recognition particle 14 kDa protein	SRP14	163590	0	0	0	0	0	163590
O15127	Secretory carrier-associated membrane protein 2	SCAMP2	163350	0	0	163350	0	0	0
Q96HY6	DDRGK domain-containing protein 1	DDRGK1	163040	0	0	0	0	0	163040
Q9Y3E0	Vesicle transport protein GOT1B	GOLT1B	161190	161190	0	0	0	0	0
P84090	Enhancer of rudimentary homolog	ERH	161020	0	0	0	0	0	161020
Q6ZT12	E3 ubiquitin-protein ligase UBR3	UBR3	158510	158510	0	0	0	0	0
Q86UE4	Protein LYRIC	MTDH	158110	0	0	0	0	158110	0
Q86WV6	Stimulator of interferon genes protein	TMEM173	157770	0	0	157770	0	0	0
P55072	Transitional endoplasmic reticulum ATPase	VCP	155560	155560	0	0	0	0	0
P30519	Heme oxygenase 2	HMOX2	154000	0	0	154000	0	0	0
Q09028	Histone-binding protein RBBP4	RBBP4	151210	0	151210	0	0	0	0
Q12906	Interleukin enhancer-binding factor 3	ILF3	150430	150430	0	0	0	0	0
P54709	Sodium/potassium-transporting ATPase subunit beta-3	ATP1B3	145810	0	0	145810	0	0	0
P47756	F-actin-capping protein subunit beta	CAPZB	145720	0	0	0	145720	0	0
P63241;Q9GZV4;Q6IS14	Eukaryotic translation initiation factor 5A-1;Eukaryotic translation initiation factor 5A-2;Eukaryotic translation initiation factor 5A-1-like	EIF5A	145150	0	0	0	0	0	145150
P56537	Eukaryotic translation initiation factor 6	EIF6	144610	0	0	0	0	144610	0
P17931	Galectin-3	LGALS3	143980	0	0	0	0	143980	0
Q96GC5	39S ribosomal protein L48, mitochondrial	MRPL48	142300	142300	0	0	0	0	0
O00299	Chloride intracellular channel protein 1	CLIC1	142140	0	0	0	142140	0	0
P50990	T-complex protein 1 subunit theta	CCT8	142060	0	142060	0	0	0	0
Q8N145	Leucine-rich repeat LGI family member 3	LGI3	141770	141770	0	0	0	0	0
P60174	Triosephosphate isomerase	TPI1	140090	0	0	0	109080	31016	0
P23743	Diacylglycerol kinase alpha	DGKA	137070	137070	0	0	0	0	0
P13533;P12883	Myosin-6;Myosin-7	MYH6	136750	0	0	0	136750	0	0
Q16186	Proteasomal ubiquitin receptor ADRM1	ADRM1	136310	0	0	136310	0	0	0
O15145	Actin-related protein 2/3 complex subunit 3	ARPC3	135790	0	0	0	0	0	135790
O14579	Coatomer subunit epsilon	COPE	135220	0	0	0	135220	0	0
Q03519	Antigen peptide transporter 2	TAP2	134720	134720	0	0	0	0	0
P09651;Q32P51;A0A2R8Y4L2	Heterogeneous nuclear ribonucleoprotein A1;Heterogeneous nuclear ribonucleoprotein A1, N-terminally processed;Heterogeneous nuclear ribonucleoprotein A1-like 2	HNRNPA1	132120	0	0	0	132120	0	0
P61088	Ubiquitin-conjugating enzyme E2 N	UBE2N	131560	0	0	0	0	0	131560
P08240	Signal recognition particle receptor subunit alpha	SRPR	131510	131510	0	0	0	0	0
Q9Y2Q3	Glutathione S-transferase kappa 1	GSTK1	130970	0	0	0	0	130970	0
P30048	Thioredoxin-dependent peroxide reductase, mitochondrial	PRDX3	130210	0	0	0	0	130210	0
Q8TEM1	Nuclear pore membrane glycoprotein 210	NUP210	126220	126220	0	0	0	0	0
Q12905	Interleukin enhancer-binding factor 2	ILF2	125440	0	0	125440	0	0	0
Q8N766	ER membrane protein complex subunit 1	EMC1	124470	124470	0	0	0	0	0
Q9NYL9	Tropomodulin-3	TMOD3	121230	0	0	121230	0	0	0
O00231	26S proteasome non-ATPase regulatory subunit 11	PSMD11	118630	0	72003	46627	0	0	0
Q9Y228	TRAF3-interacting JNK-activating modulator	TRAF3IP3	118390	0	0	0	118390	0	0
P04040	Catalase	CAT	118310	0	0	0	0	118310	0
O95292	Vesicle-associated membrane protein-associated protein B/C	VAPB	117820	0	0	0	117820	0	0
O43143	Pre-mRNA-splicing factor ATP-dependent RNA helicase DHX15	DHX15	115910	115910	0	0	0	0	0
Q86U42	Polyadenylate-binding protein 2	PABPN1	115410	0	115410	0	0	0	0
P51970	NADH dehydrogenase [ubiquinone] 1 alpha subcomplex subunit 8	NDUFA8	113770	0	0	0	0	0	113770
P16403	Histone H1.2	HIST1H1C	113290	0	0	113290	0	0	0
P49368	T-complex protein 1 subunit gamma	CCT3	110950	0	110950	0	0	0	0
P15880	40S ribosomal protein S2	RPS2	110750	0	0	0	110750	0	0
Q13011	Delta(3,5)-Delta(2,4)-dienoyl-CoA isomerase, mitochondrial	ECH1	110160	0	0	0	110160	0	0
Q8NEZ5	F-box only protein 22	FBXO22	110090	0	0	110090	0	0	0
P47755	F-actin-capping protein subunit alpha-2	CAPZA2	108990	0	0	108990	0	0	0
P08670	Vimentin	VIM	107010	0	107010	0	0	0	0
P22234	Multifunctional protein ADE2;Phosphoribosylaminoimidazole-succinocarboxamide synthase;Phosphoribosylaminoimidazole carboxylase	PAICS	105880	0	0	105880	0	0	0
Q12904	Aminoacyl tRNA synthase complex-interacting multifunctional protein 1;Endothelial monocyte-activating polypeptide 2	AIMP1	104910	0	0	104910	0	0	0
Q96QA5	Gasdermin-A	GSDMA	103550	0	0	0	0	103550	0
P06748	Nucleophosmin	NPM1	102900	0	0	0	0	0	102900
P40763	Signal transducer and activator of transcription 3	STAT3	102480	102480	0	0	0	0	0
P53621	Coatomer subunit alpha;Xenin;Proxenin	COPA	100980	100980	0	0	0	0	0
Q16531	DNA damage-binding protein 1	DDB1	100940	100940	0	0	0	0	0
Q6UWP8	Suprabasin	SBSN	99733	0	0	0	0	99733	0
Q99832	T-complex protein 1 subunit eta	CCT7	98779	0	98779	0	0	0	0
O14980	Exportin-1	XPO1	97036	97036	0	0	0	0	0
Q13085	Acetyl-CoA carboxylase 1;Biotin carboxylase	ACACA	96847	96847	0	0	0	0	0
Q13547;Q92769	Histone deacetylase 1;Histone deacetylase 2	HDAC1	95881	0	95881	0	0	0	0
O43175	D-3-phosphoglycerate dehydrogenase	PHGDH	95869	0	95869	0	0	0	0
O43684	Mitotic checkpoint protein BUB3	BUB3	95825	0	0	95825	0	0	0
P48643	T-complex protein 1 subunit epsilon	CCT5	95679	0	95679	0	0	0	0
P55060	Exportin-2	CSE1L	94522	94522	0	0	0	0	0
Q15006	ER membrane protein complex subunit 2	EMC2	93531	0	0	0	93531	0	0
P62873	Guanine nucleotide-binding protein G(I)/G(S)/G(T) subunit beta-1	GNB1	92284	0	0	0	92284	0	0
O43548	Protein-glutamine gamma-glutamyltransferase 5	TGM5	91496	0	0	0	0	91496	0
Q15393	Splicing factor 3B subunit 3	SF3B3	91394	91394	0	0	0	0	0
O00182	Galectin-9	LGALS9	90798	0	0	0	90798	0	0
Q9BT78	COP9 signalosome complex subunit 4	COPS4	90596	90596	0	0	0	0	0
Q9BXB1	Leucine-rich repeat-containing G-protein coupled receptor 4	LGR4	89945	89945	0	0	0	0	0
P32942	Intercellular adhesion molecule 3	ICAM3	89745	89745	0	0	0	0	0
P49721	Proteasome subunit beta type-2	PSMB2	88756	0	0	0	0	88756	0
Q08188	Protein-glutamine gamma-glutamyltransferase E;Protein-glutamine gamma-glutamyltransferase E 50 kDa catalytic chain;Protein-glutamine gamma-glutamyltransferase E 27 kDa non-catalytic chain	TGM3	88249	0	0	0	0	88249	0
P00813	Adenosine deaminase	ADA	88058	0	0	88058	0	0	0
Q53GQ0	Very-long-chain 3-oxoacyl-CoA reductase	HSD17B12	87954	0	0	0	87954	0	0
Q8IZQ1	WD repeat and FYVE domain-containing protein 3	WDFY3	86965	86965	0	0	0	0	0
P16455	Methylated-DNA--protein-cysteine methyltransferase	MGMT	86518	0	0	0	0	86518	0
O95319	CUGBP Elav-like family member 2	CELF2	86411	0	86411	0	0	0	0
Q08211	ATP-dependent RNA helicase A	DHX9	86180	86180	0	0	0	0	0
P62826	GTP-binding nuclear protein Ran	RAN	85637	0	0	0	0	85637	0
Q13561	Dynactin subunit 2	DCTN2	84877	0	84877	0	0	0	0
P30086	Phosphatidylethanolamine-binding protein 1;Hippocampal cholinergic neurostimulating peptide	PEBP1	84767	0	0	0	0	84767	0
Q92608	Dedicator of cytokinesis protein 2	DOCK2	84590	84590	0	0	0	0	0
Q13835	Plakophilin-1	PKP1	84530	0	0	0	0	84530	0
Q9P032	NADH dehydrogenase [ubiquinone] 1 alpha subcomplex assembly factor 4	NDUFAF4	83015	0	0	0	0	83015	0
Q9NX45	Spermatogenesis- and oogenesis-specific basic helix-loop-helix-containing protein 2	SOHLH2	81576	81576	0	0	0	0	0
P04792	Heat shock protein beta-1	HSPB1	80171	0	0	0	0	80171	0
P30740	Leukocyte elastase inhibitor	SERPINB1	80046	0	0	80046	0	0	0
Q16576	Histone-binding protein RBBP7	RBBP7	79469	0	79469	0	0	0	0
Q96CS3	FAS-associated factor 2	FAF2	78138	0	78138	0	0	0	0
Q92520	Protein FAM3C	FAM3C	78064	0	0	0	0	78064	0
Q96IJ6	Mannose-1-phosphate guanyltransferase alpha	GMPPA	77897	0	0	77897	0	0	0
Q9Y394	Dehydrogenase/reductase SDR family member 7	DHRS7	76940	0	0	76940	0	0	0
Q92544	Transmembrane 9 superfamily member 4	TM9SF4	76706	76706	0	0	0	0	0
P07237	Protein disulfide-isomerase	P4HB	76217	0	76217	0	0	0	0
Q14498	RNA-binding protein 39	RBM39	76167	0	76167	0	0	0	0
Q9NSI2	Protein FAM207A	FAM207A	76133	0	0	0	76133	0	0
Q9HB71	Calcyclin-binding protein	CACYBP	72902	0	0	0	72902	0	0
P16435	NADPH--cytochrome P450 reductase	POR	72369	72369	0	0	0	0	0
P26038	Moesin	MSN	71701	71701	0	0	0	0	0
Q86YS6	Ras-related protein Rab-43	RAB43	71524	0	0	0	0	71524	0
P48444	Coatomer subunit delta	ARCN1	68077	0	68077	0	0	0	0
Q15084	Protein disulfide-isomerase A6	PDIA6	67881	0	67881	0	0	0	0
P61978	Heterogeneous nuclear ribonucleoprotein K	HNRNPK	67549	0	67549	0	0	0	0
Q9Y6C9	Mitochondrial carrier homolog 2	MTCH2	66659	0	0	0	66659	0	0
O95202	LETM1 and EF-hand domain-containing protein 1, mitochondrial	LETM1	66632	66632	0	0	0	0	0
P62879	Guanine nucleotide-binding protein G(I)/G(S)/G(T) subunit beta-2	GNB2	66313	0	0	0	66313	0	0
Q13155	Aminoacyl tRNA synthase complex-interacting multifunctional protein 2	AIMP2	66280	0	0	66280	0	0	0
Q96SW2	Protein cereblon	CRBN	66175	0	66175	0	0	0	0
Q9BVA1;Q13885	Tubulin beta-2B chain;Tubulin beta-2A chain	TUBB2B	65867	0	65867	0	0	0	0
P28482	Mitogen-activated protein kinase 1	MAPK1	65175	0	0	65175	0	0	0
P06729	T-cell surface antigen CD2	CD2	64045	0	64045	0	0	0	0
Q13586	Stromal interaction molecule 1	STIM1	63690	63690	0	0	0	0	0
Q9Y285	Phenylalanine--tRNA ligase alpha subunit	FARSA	63642	0	63642	0	0	0	0
P33993	DNA replication licensing factor MCM7	MCM7	63202	63202	0	0	0	0	0
Q9NPD3	Exosome complex component RRP41	EXOSC4	62547	0	0	0	62547	0	0
O00303	Eukaryotic translation initiation factor 3 subunit F	EIF3F	62211	0	62211	0	0	0	0
O00571;O15523	ATP-dependent RNA helicase DDX3X;ATP-dependent RNA helicase DDX3Y	DDX3X	61591	24906	36685	0	0	0	0
P11177	Pyruvate dehydrogenase E1 component subunit beta, mitochondrial	PDHB	61200	0	0	61200	0	0	0
P10644	cAMP-dependent protein kinase type I-alpha regulatory subunit;cAMP-dependent protein kinase type I-alpha regulatory subunit, N-terminally processed	PRKAR1A	60929	0	60929	0	0	0	0
P00338	L-lactate dehydrogenase A chain	LDHA	60668	0	0	0	60668	0	0
Q9UHB9	Signal recognition particle subunit SRP68	SRP68	59963	59963	0	0	0	0	0
Q06210	Glutamine--fructose-6-phosphate aminotransferase [isomerizing] 1	GFPT1	58655	58655	0	0	0	0	0
P23634;P20020	Plasma membrane calcium-transporting ATPase 4;Plasma membrane calcium-transporting ATPase 1	ATP2B4	57167	57167	0	0	0	0	0
Q15637	Splicing factor 1	SF1	56457	56457	0	0	0	0	0
Q8N163	Cell cycle and apoptosis regulator protein 2	CCAR2	56424	56424	0	0	0	0	0
A0FGR8	Extended synaptotagmin-2	ESYT2	55853	55853	0	0	0	0	0
Q9UBQ7	Glyoxylate reductase/hydroxypyruvate reductase	GRHPR	55767	0	0	55767	0	0	0
O00487	26S proteasome non-ATPase regulatory subunit 14	PSMD14	54788	0	0	54788	0	0	0
O00170	AH receptor-interacting protein	AIP	54618	0	0	54618	0	0	0
P31689	DnaJ homolog subfamily A member 1	DNAJA1	54489	0	54489	0	0	0	0
P61981	14-3-3 protein gamma;14-3-3 protein gamma, N-terminally processed	YWHAG	54399	0	0	0	54399	0	0
Q96MG8	Protein-L-isoaspartate O-methyltransferase domain-containing protein 1	PCMTD1	54263	0	0	54263	0	0	0
P08133	Annexin A6	ANXA6	53776	53776	0	0	0	0	0
Q15029	116 kDa U5 small nuclear ribonucleoprotein component	EFTUD2	53108	53108	0	0	0	0	0
Q9UJZ1	Stomatin-like protein 2, mitochondrial	STOML2	52855	0	0	52855	0	0	0
P35998	26S protease regulatory subunit 7	PSMC2	52197	0	52197	0	0	0	0
O60506	Heterogeneous nuclear ribonucleoprotein Q	SYNCRIP	51891	51891	0	0	0	0	0
O75449;Q9BW62	Katanin p60 ATPase-containing subunit A1;Katanin p60 ATPase-containing subunit A-like 1	KATNA1	51142	51142	0	0	0	0	0
P48556	26S proteasome non-ATPase regulatory subunit 8	PSMD8	50756	0	0	0	50756	0	0
Q6NVY1	3-hydroxyisobutyryl-CoA hydrolase, mitochondrial	HIBCH	50681	0	0	50681	0	0	0
P52907	F-actin-capping protein subunit alpha-1	CAPZA1	50090	0	0	50090	0	0	0
P17252;P05771	Protein kinase C alpha type;Protein kinase C beta type	PRKCA	50072	50072	0	0	0	0	0
Q14574	Desmocollin-3	DSC3	49921	0	0	0	0	49921	0
P11586	C-1-tetrahydrofolate synthase, cytoplasmic;Methylenetetrahydrofolate dehydrogenase;Methenyltetrahydrofolate cyclohydrolase;Formyltetrahydrofolate synthetase;C-1-tetrahydrofolate synthase, cytoplasmic, N-terminally processed	MTHFD1	49728	49728	0	0	0	0	0
Q16891	MICOS complex subunit MIC60	IMMT	48415	48415	0	0	0	0	0
Q8IY18	Structural maintenance of chromosomes protein 5	SMC5	47732	0	47732	0	0	0	0
Q9P289;Q9Y6E0;O00506	Serine/threonine-protein kinase 26;Serine/threonine-protein kinase 24;Serine/threonine-protein kinase 24 36 kDa subunit;Serine/threonine-protein kinase 24 12 kDa subunit;Serine/threonine-protein kinase 25	STK26	44415	0	44415	0	0	0	0
Q9UPN7	Serine/threonine-protein phosphatase 6 regulatory subunit 1	PPP6R1	44307	44307	0	0	0	0	0
O43390	Heterogeneous nuclear ribonucleoprotein R	HNRNPR	43985	43985	0	0	0	0	0
Q7L2H7	Eukaryotic translation initiation factor 3 subunit M	EIF3M	43820	0	0	43820	0	0	0
P41250	Glycine--tRNA ligase	GARS	43502	43502	0	0	0	0	0
Q96JJ7	Protein disulfide-isomerase TMX3	TMX3	41684	0	41684	0	0	0	0
O96005	Cleft lip and palate transmembrane protein 1	CLPTM1	41666	41666	0	0	0	0	0
P78527	DNA-dependent protein kinase catalytic subunit	PRKDC	41564	34185	0	0	7379.3	0	0
P30041	Peroxiredoxin-6	PRDX6	41345	0	0	0	41345	0	0
O75489	NADH dehydrogenase [ubiquinone] iron-sulfur protein 3, mitochondrial	NDUFS3	41330	0	0	0	41330	0	0
Q14697	Neutral alpha-glucosidase AB	GANAB	40799	40799	0	0	0	0	0
Q15427	Splicing factor 3B subunit 4	SF3B4	40522	0	40522	0	0	0	0
P35606	Coatomer subunit beta	COPB2	40092	40092	0	0	0	0	0
Q96I99	Succinyl-CoA ligase [GDP-forming] subunit beta, mitochondrial	SUCLG2	39816	0	0	39816	0	0	0
P16284	Platelet endothelial cell adhesion molecule	PECAM1	39777	39777	0	0	0	0	0
P63244	Guanine nucleotide-binding protein subunit beta-2-like 1;Guanine nucleotide-binding protein subunit beta-2-like 1, N-terminally processed	GNB2L1	39471	0	0	0	39471	0	0
P22314	Ubiquitin-like modifier-activating enzyme 1	UBA1	38452	38452	0	0	0	0	0
O14975	Very long-chain acyl-CoA synthetase	SLC27A2	38363	38363	0	0	0	0	0
O60664	Perilipin-3	PLIN3	37221	0	37221	0	0	0	0
P60709	Actin, cytoplasmic 1;Actin, cytoplasmic 1, N-terminally processed	ACTB	36619	36619	0	0	0	0	0
Q9UKX3	Myosin-13	MYH13	36617	0	36617	0	0	0	0
O00116	Alkyldihydroxyacetonephosphate synthase, peroxisomal	AGPS	35732	35732	0	0	0	0	0
P35573	Glycogen debranching enzyme;4-alpha-glucanotransferase;Amylo-alpha-1,6-glucosidase	AGL	35459	35459	0	0	0	0	0
Q9NUU7;Q9UMR2	ATP-dependent RNA helicase DDX19A;ATP-dependent RNA helicase DDX19B	DDX19A	35446	0	35446	0	0	0	0
P27708	CAD protein;Glutamine-dependent carbamoyl-phosphate synthase;Aspartate carbamoyltransferase;Dihydroorotase	CAD	35328	35328	0	0	0	0	0
Q92973	Transportin-1	TNPO1	34930	34930	0	0	0	0	0
Q13576	Ras GTPase-activating-like protein IQGAP2	IQGAP2	34617	34617	0	0	0	0	0
Q93009	Ubiquitin carboxyl-terminal hydrolase 7	USP7	34457	34457	0	0	0	0	0
P00390	Glutathione reductase, mitochondrial	GSR	34369	0	34369	0	0	0	0
P00367;P49448	Glutamate dehydrogenase 1, mitochondrial;Glutamate dehydrogenase 2, mitochondrial	GLUD1	33989	0	33989	0	0	0	0
O95571	Persulfide dioxygenase ETHE1, mitochondrial	ETHE1	33698	0	0	0	33698	0	0
P51648	Fatty aldehyde dehydrogenase	ALDH3A2	33277	0	33277	0	0	0	0
Q13200	26S proteasome non-ATPase regulatory subunit 2	PSMD2	33185	33185	0	0	0	0	0
O15160	DNA-directed RNA polymerases I and III subunit RPAC1	POLR1C	32378	0	0	32378	0	0	0
Q8TCJ2	Dolichyl-diphosphooligosaccharide--protein glycosyltransferase subunit STT3B	STT3B	32228	32228	0	0	0	0	0
Q14571;Q14573;Q14643	Inositol 1,4,5-trisphosphate receptor type 2;Inositol 1,4,5-trisphosphate receptor type 3;Inositol 1,4,5-trisphosphate receptor type 1	ITPR2	30552	30552	0	0	0	0	0
Q9NR30	Nucleolar RNA helicase 2	DDX21	30515	30515	0	0	0	0	0
Q99613;B5ME19	Eukaryotic translation initiation factor 3 subunit C;Eukaryotic translation initiation factor 3 subunit C-like protein	EIF3C	30183	30183	0	0	0	0	0
Q9UGP8	Translocation protein SEC63 homolog	SEC63	29864	29864	0	0	0	0	0
P25205	DNA replication licensing factor MCM3	MCM3	29628	29628	0	0	0	0	0
P05455	Lupus La protein	SSB	29173	0	29173	0	0	0	0
P62191	26S protease regulatory subunit 4	PSMC1	28345	0	28345	0	0	0	0
Q14152	Eukaryotic translation initiation factor 3 subunit A	EIF3A	28270	28270	0	0	0	0	0
P27694	Replication protein A 70 kDa DNA-binding subunit;Replication protein A 70 kDa DNA-binding subunit, N-terminally processed	RPA1	27880	27880	0	0	0	0	0
Q92616	Translational activator GCN1	GCN1L1	24150	24150	0	0	0	0	0
Q8TAQ2;Q92922	SWI/SNF complex subunit SMARCC2;SWI/SNF complex subunit SMARCC1	SMARCC2	23280	23280	0	0	0	0	0
P48651	Phosphatidylserine synthase 1	PTDSS1	23110	23110	0	0	0	0	0
Q9Y6M7	Sodium bicarbonate cotransporter 3	SLC4A7	22101	22101	0	0	0	0	0
P49748	Very long-chain specific acyl-CoA dehydrogenase, mitochondrial	ACADVL	21538	21538	0	0	0	0	0
P78347	General transcription factor II-I	GTF2I	21042	21042	0	0	0	0	0
Q9GZR7	ATP-dependent RNA helicase DDX24	DDX24	20333	0	0	0	0	20333	0
Q96JB2	Conserved oligomeric Golgi complex subunit 3	COG3	19357	19357	0	0	0	0	0
P49327	Fatty acid synthase;[Acyl-carrier-protein] S-acetyltransferase;[Acyl-carrier-protein] S-malonyltransferase;3-oxoacyl-[acyl-carrier-protein] synthase;3-oxoacyl-[acyl-carrier-protein] reductase;3-hydroxyacyl-[acyl-carrier-protein] dehydratase;Enoyl-[acyl-carrier-protein] reductase;Oleoyl-[acyl-carrier-protein] hydrolase	FASN	18083	18083	0	0	0	0	0
O00410	Importin-5	IPO5	17573	17573	0	0	0	0	0
Q07960	Rho GTPase-activating protein 1	ARHGAP1	16597	0	16597	0	0	0	0
Q63HN8	E3 ubiquitin-protein ligase RNF213	RNF213	16363	16363	0	0	0	0	0
Q92556	Engulfment and cell motility protein 1	ELMO1	16350	16350	0	0	0	0	0
O75643	U5 small nuclear ribonucleoprotein 200 kDa helicase	SNRNP200	15084	15084	0	0	0	0	0
Q04637	Eukaryotic translation initiation factor 4 gamma 1	EIF4G1	14208	14208	0	0	0	0	0
E9PAV3	Nascent polypeptide-associated complex subunit alpha, muscle-specific form	NACA	12763	0	0	12763	0	0	0
P12270	Nucleoprotein TPR	TPR	12758	12758	0	0	0	0	0
Q14204	Cytoplasmic dynein 1 heavy chain 1	DYNC1H1	12308	12308	0	0	0	0	0

## Sheet: TRAIL R2
Protein accession	Protein names	Gene symbol	iBAQ Total	iBAQ Band1	iBAQ Band2	iBAQ Band3	iBAQ Band4	iBAQ Band5	iBAQ Band6
P01857	Ig gamma-1 chain C region	IGHG1	269760000	73063000	157990000	1459600	30509000	5854900	878380
P68871	Hemoglobin subunit beta;LVV-hemorphin-7;Spinorphin	HBB	227680000	35595000	43519000	45794000	32088000	35744000	34940000
P69905	Hemoglobin subunit alpha	HBA1	202140000	54292000	28524000	33874000	31896000	25064000	28488000
P01834	Ig kappa chain C region	IGKC	68012000	1668100	135170	291420	60197000	5062400	657730
O14763	Tumor necrosis factor receptor superfamily member 10B	TNFRSF10B	38769000	13439000	22278000	677110	84122	1662700	628370
P12268	Inosine-5-monophosphate dehydrogenase 2	IMPDH2	27388000	316750	26904000	0	167570	0	0
P11142	Heat shock cognate 71 kDa protein	HSPA8	20323000	20272000	51027	0	0	0	0
Q6FI13;P0C0S8;Q99878;Q9BTM1;Q16777;Q93077;Q7L7L0;P04908;Q96KK5;P20671	Histone H2A type 2-A;Histone H2A type 1;Histone H2A type 1-J;Histone H2A.J;Histone H2A type 2-C;Histone H2A type 1-C;Histone H2A type 3;Histone H2A type 1-B/E;Histone H2A type 1-H;Histone H2A type 1-D	HIST2H2AA3	18570000	367510	260160	8966900	424480	0	8550900
P09211	Glutathione S-transferase P	GSTP1	18213000	0	0	156710	76972	17922000	56927
P35579	Myosin-9	MYH9	14609000	14572000	37376	0	0	0	0
P51659	Peroxisomal multifunctional enzyme type 2;(3R)-hydroxyacyl-CoA dehydrogenase;Enoyl-CoA hydratase 2	HSD17B4	13918000	13330000	587590	0	0	0	0
P05387	60S acidic ribosomal protein P2	RPLP2	10431000	0	0	5737300	0	0	4693500
P19474	E3 ubiquitin-protein ligase TRIM21	TRIM21	7498900	81600	7417300	0	0	0	0
P01859	Ig gamma-2 chain C region	IGHG2	7458100	1341700	5791600	0	284850	40003	0
P07437;Q13509	Tubulin beta chain;Tubulin beta-3 chain	TUBB	6810900	195660	6615200	0	0	0	0
P06576	ATP synthase subunit beta, mitochondrial	ATP5B	6588200	30846	6477100	31681	24784	0	23825
P35232	Prohibitin	PHB	6587800	0	0	0	6587800	0	0
P25705	ATP synthase subunit alpha, mitochondrial	ATP5A1	6370200	1374000	4996200	0	0	0	0
P63261	Actin, cytoplasmic 2;Actin, cytoplasmic 2, N-terminally processed	ACTG1	6360000	3927600	625130	142260	1254500	113710	296820
P62913	60S ribosomal protein L11	RPL11	6130900	3548100	0	1267900	0	119800	1195200
P62805	Histone H4	HIST1H4A	5437300	141590	97820	2133900	0	0	3064000
P22061	Protein-L-isoaspartate(D-aspartate) O-methyltransferase	PCMT1	5067800	0	0	0	4549500	518290	0
P68363;Q9BQE3;Q71U36;Q6PEY2;P0DPH8;P0DPH7	Tubulin alpha-1B chain;Tubulin alpha-1C chain;Tubulin alpha-1A chain;Tubulin alpha-3E chain	TUBA1B	4923100	298560	4468500	43178	70333	42465	0
S4R460;A0A075B7F0;A0A0C4DH32;A0A0B4J1V1;P0DP04;A0A0B4J1X8;P01766;P01780;P01763;P01762;P01782	Ig heavy chain V-III region BRO;Ig heavy chain V-III region JON;Ig heavy chain V-III region WEA;Ig heavy chain V-III region TRO;Ig heavy chain V-III region DOB	IGHV3OR16-9	4760600	499130	3651100	124280	240760	138710	106640
P05386	60S acidic ribosomal protein P1	RPLP1	4397500	0	0	2399100	0	0	1998400
P18621	60S ribosomal protein L17	RPL17	4200100	0	0	1017900	308890	136830	2736500
P11021	78 kDa glucose-regulated protein	HSPA5	4014300	3964900	49372	0	0	0	0
P35268	60S ribosomal protein L22	RPL22	3621400	0	0	2300000	0	0	1321400
P68104;Q5VTE0	Elongation factor 1-alpha 1;Putative elongation factor 1-alpha-like 3	EEF1A1	3483600	622450	2793500	0	67718	0	0
P0DOY3;P0DOY2;P0CF74;A0M8Q6	Ig lambda-6 chain C region;Ig lambda-7 chain C region	IGLC6	3408500	187520	0	0	3000800	220140	0
P06733	Alpha-enolase	ENO1	3322000	605300	2716700	0	0	0	0
P01861	Ig gamma-4 chain C region	IGHG4	3155800	0	3155800	0	0	0	0
P20292	Arachidonate 5-lipoxygenase-activating protein	ALOX5AP	2949200	0	0	1608200	0	0	1341000
P38646	Stress-70 protein, mitochondrial	HSPA9	2916100	2862400	53653	0	0	0	0
P10809	60 kDa heat shock protein, mitochondrial	HSPD1	2857100	0	2857100	0	0	0	0
P19105;O14950;P24844	Myosin regulatory light chain 12A;Myosin regulatory light chain 12B;Myosin regulatory light polypeptide 9	MYL12A	2803600	0	0	1479600	0	0	1324000
P00915	Carbonic anhydrase 1	CA1	2798900	599410	413070	1118100	124460	226170	317720
P33778;Q99880;Q93079;Q99877;Q16778;P62807;P58876;O60814;Q5QNW6;P23527;Q99879;Q8N257;P57053;P06899	Histone H2B type 1-B;Histone H2B type 1-L;Histone H2B type 1-H;Histone H2B type 1-N;Histone H2B type 2-E;Histone H2B type 1-C/E/F/G/I;Histone H2B type 1-D;Histone H2B type 1-K;Histone H2B type 2-F;Histone H2B type 1-O;Histone H2B type 1-M;Histone H2B type 3-B;Histone H2B type F-S;Histone H2B type 1-J	HIST1H2BB	2473900	0	0	1257800	0	186590	1029500
P23528	Cofilin-1	CFL1	2352700	0	0	2142400	0	0	210350
P01871	Ig mu chain C region	IGHM	2236600	2236600	0	0	0	0	0
P08238	Heat shock protein HSP 90-beta	HSP90AB1	2147300	2102000	45329	0	0	0	0
P62829	60S ribosomal protein L23	RPL23	2144100	0	0	911330	0	0	1232800
P62888	60S ribosomal protein L30	RPL30	2093700	0	0	1228300	0	0	865320
P30050	60S ribosomal protein L12	RPL12	2068200	0	0	1213700	0	0	854450
P61224;P62834;A6NIZ1	Ras-related protein Rap-1b;Ras-related protein Rap-1A;Ras-related protein Rap-1b-like protein	RAP1B	1875400	0	0	78581	0	1703600	93177
P01876	Ig alpha-1 chain C region	IGHA1	1817400	75696	1741700	0	0	0	0
Q04941	Proteolipid protein 2	PLP2	1713700	0	0	955180	0	0	758500
P20839	Inosine-5-monophosphate dehydrogenase 1	IMPDH1	1663200	0	1663200	0	0	0	0
P68366	Tubulin alpha-4A chain	TUBA4A	1605800	38307	1567500	0	0	0	0
P60660;P14649	Myosin light polypeptide 6;Myosin light chain 6B	MYL6	1593500	0	0	271980	0	0	1321500
P05109	Protein S100-A8;Protein S100-A8, N-terminally processed	S100A8	1562500	912350	0	259610	0	66990	323600
P62081	40S ribosomal protein S7	RPS7	1546000	0	0	83424	0	1398600	64026
P04844	Dolichyl-diphosphooligosaccharide--protein glycosyltransferase subunit 2	RPN2	1497500	0	1497500	0	0	0	0
P19338	Nucleolin	NCL	1426500	1194200	232290	0	0	0	0
P62899	60S ribosomal protein L31	RPL31	1405600	0	0	520670	302030	171020	411870
P48047	ATP synthase subunit O, mitochondrial	ATP5O	1387200	0	0	0	0	1387200	0
P62263	40S ribosomal protein S14	RPS14	1269300	0	0	1269300	0	0	0
P02042	Hemoglobin subunit delta	HBD	1172100	379440	199950	239670	0	164770	188220
P14618	Pyruvate kinase PKM	PKM	1160600	181150	979410	0	0	0	0
Q99623	Prohibitin-2	PHB2	1093400	0	0	0	1093400	0	0
P49755	Transmembrane emp24 domain-containing protein 10	TMED10	1082300	0	0	571000	0	0	511280
P04406	Glyceraldehyde-3-phosphate dehydrogenase	GAPDH	1044100	427700	230700	104880	110290	90635	79917
P07737	Profilin-1	PFN1	1029600	0	0	401530	0	0	628110
P32969	60S ribosomal protein L9	RPL9	1019000	0	383300	0	335900	299770	0
P81605	Dermcidin;Survival-promoting peptide;DCD-1	DCD	986570	986570	0	0	0	0	0
P32119	Peroxiredoxin-2	PRDX2	978180	0	0	0	0	923730	54453
P36542	ATP synthase subunit gamma, mitochondrial	ATP5C1	914060	0	0	0	864260	49796	0
Q9H9B4	Sideroflexin-1	SFXN1	898530	0	0	0	898530	0	0
Q9H0U4	Ras-related protein Rab-1B	RAB1B	873010	0	0	0	0	873010	0
Q07021	Complement component 1 Q subcomponent-binding protein, mitochondrial	C1QBP	870020	0	0	0	870020	0	0
Q9NZT1	Calmodulin-like protein 5	CALML5	831700	179950	113420	131490	0	261440	145400
P08708	40S ribosomal protein S17	RPS17	797280	0	0	797280	0	0	0
P62937	Peptidyl-prolyl cis-trans isomerase A;Peptidyl-prolyl cis-trans isomerase A, N-terminally processed	PPIA	770260	0	0	472100	0	0	298160
P08575	Receptor-type tyrosine-protein phosphatase C	PTPRC	770160	770160	0	0	0	0	0
P51149	Ras-related protein Rab-7a	RAB7A	749640	0	0	0	0	749640	0
A0A0C4DH73;A0A0C4DH72;P04432;P01611;P01597	Ig kappa chain V-I region Daudi;Ig kappa chain V-I region Wes;Ig kappa chain V-I region DEE	IGKV1-12	743880	0	0	0	579740	164150	0
P60953	Cell division control protein 42 homolog	CDC42	727790	0	0	246430	0	481360	0
P62917	60S ribosomal protein L8	RPL8	669910	0	0	0	669910	0	0
P06702	Protein S100-A9	S100A9	657520	483330	94066	80127	0	0	0
Q6ZMV7	Leucine-, glutamate- and lysine-rich protein 1	LEKR1	655310	655310	0	0	0	0	0
P62266	40S ribosomal protein S23	RPS23	650480	0	0	167390	0	0	483090
Q07020	60S ribosomal protein L18	RPL18	644370	162420	150730	0	192940	138280	0
Q9P0W8	Spermatogenesis-associated protein 7	SPATA7	640210	0	640210	0	0	0	0
P39656	Dolichyl-diphosphooligosaccharide--protein glycosyltransferase 48 kDa subunit	DDOST	633870	0	633870	0	0	0	0
O43324	Eukaryotic translation elongation factor 1 epsilon-1	EEF1E1	620170	0	0	310900	0	0	309280
P68371;P04350	Tubulin beta-4B chain;Tubulin beta-4A chain	TUBB4B	593220	43257	549960	0	0	0	0
P51148	Ras-related protein Rab-5C	RAB5C	584050	0	0	0	0	584050	0
P04843	Dolichyl-diphosphooligosaccharide--protein glycosyltransferase subunit 1	RPN1	576670	576670	0	0	0	0	0
P00403	Cytochrome c oxidase subunit 2	MT-CO2	570860	0	0	229930	0	117860	223070
A0A0C4DH42;P0DP03;P0DP02;A0A0J9YY99;A0A0B4J1X5;A0A075B7E8;A0A075B7B8;P01767;P01772;P01768;P01764	Ig heavy chain V-III region BUT;Ig heavy chain V-III region KOL;Ig heavy chain V-III region CAM;Ig heavy chain V-III region 23	IGHV3-66	564260	564260	0	0	0	0	0
Q9UNL2	Translocon-associated protein subunit gamma	SSR3	555710	0	0	291520	0	0	264190
P50914	60S ribosomal protein L14	RPL14	555510	0	0	0	555510	0	0
P12273	Prolactin-inducible protein	PIP	540730	108260	98209	219520	0	0	114740
O00151	PDZ and LIM domain protein 1	PDLIM1	506780	506780	0	0	0	0	0
P06748	Nucleophosmin	NPM1	504170	265460	0	132850	0	0	105860
P13796	Plastin-2	LCP1	480240	480240	0	0	0	0	0
P84095	Rho-related GTP-binding protein RhoG	RHOG	472070	0	0	358160	0	0	113910
Q9Y6H1;Q5T1J5	Coiled-coil-helix-coiled-coil-helix domain-containing protein 2;Putative coiled-coil-helix-coiled-coil-helix domain-containing protein CHCHD2P9, mitochondrial	CHCHD2	471140	0	0	471140	0	0	0
P13804	Electron transfer flavoprotein subunit alpha, mitochondrial	ETFA	467170	422680	0	0	44499	0	0
P31040	Succinate dehydrogenase [ubiquinone] flavoprotein subunit, mitochondrial	SDHA	465560	465560	0	0	0	0	0
P12956	X-ray repair cross-complementing protein 6	XRCC6	463340	463340	0	0	0	0	0
P60174	Triosephosphate isomerase	TPI1	457400	0	0	0	457400	0	0
Q13895	Bystin	BYSL	454270	454270	0	0	0	0	0
P18124	60S ribosomal protein L7	RPL7	446960	0	0	0	446960	0	0
Q86YV0	RAS protein activator like-3	RASAL3	441440	441440	0	0	0	0	0
Q8NDC0	MAPK-interacting and spindle-stabilizing protein-like	MAPK1IP1L	439760	0	0	0	439760	0	0
P78371	T-complex protein 1 subunit beta	CCT2	423010	0	423010	0	0	0	0
P61923	Coatomer subunit zeta-1	COPZ1	411140	0	0	236700	0	0	174440
P21796	Voltage-dependent anion-selective channel protein 1	VDAC1	408500	0	0	0	408500	0	0
Q53FP2	Transmembrane protein 35	TMEM35	407320	407320	0	0	0	0	0
P28799	Granulins;Acrogranin;Paragranulin;Granulin-1;Granulin-2;Granulin-3;Granulin-4;Granulin-5;Granulin-6;Granulin-7	GRN	404190	208160	196020	0	0	0	0
P50991	T-complex protein 1 subunit delta	CCT4	393700	0	393700	0	0	0	0
A0A0C4DH67;A0A0C4DH69;A0A075B6S5		IGKV1-8	390850	0	0	0	390850	0	0
Q9NYL4	Peptidyl-prolyl cis-trans isomerase FKBP11	FKBP11	388120	0	0	0	0	388120	0
Q15836;P63027	Vesicle-associated membrane protein 3;Vesicle-associated membrane protein 2	VAMP3	388010	0	0	0	0	0	388010
P30101	Protein disulfide-isomerase A3	PDIA3	385590	0	385590	0	0	0	0
Q00839	Heterogeneous nuclear ribonucleoprotein U	HNRNPU	385090	385090	0	0	0	0	0
P09104	Gamma-enolase	ENO2	382800	0	382800	0	0	0	0
P08195	4F2 cell-surface antigen heavy chain	SLC3A2	374720	374720	0	0	0	0	0
P50591	Tumor necrosis factor ligand superfamily member 10	TNFSF10	372330	0	0	0	372330	0	0
P0CG48;P0CG47;P62979;P62987	Polyubiquitin-C;Ubiquitin;Polyubiquitin-B;Ubiquitin;Ubiquitin-40S ribosomal protein S27a;Ubiquitin;40S ribosomal protein S27a;Ubiquitin-60S ribosomal protein L40;Ubiquitin;60S ribosomal protein L40	UBC	367910	145630	66606	65615	32845	0	57208
P05023;P13637	Sodium/potassium-transporting ATPase subunit alpha-1;Sodium/potassium-transporting ATPase subunit alpha-3	ATP1A1	363210	363210	0	0	0	0	0
P46782	40S ribosomal protein S5;40S ribosomal protein S5, N-terminally processed	RPS5	361460	0	0	0	0	361460	0
P49411	Elongation factor Tu, mitochondrial	TUFM	341240	173910	167330	0	0	0	0
P83731	60S ribosomal protein L24	RPL24	338120	0	0	0	226870	0	111250
P14625	Endoplasmin	HSP90B1	337500	337500	0	0	0	0	0
P01860	Ig gamma-3 chain C region	IGHG3	327210	65772	211090	0	50349	0	0
P48594;P29508	Serpin B4;Serpin B3	SERPINB4	325000	126470	81951	0	116580	0	0
P0DMV8;P0DMV9	Heat shock 70 kDa protein 1A;Heat shock 70 kDa protein 1B	HSPA1A	321760	321760	0	0	0	0	0
Q9NR31	GTP-binding protein SAR1a	SAR1A	314980	0	0	0	0	314980	0
P52566	Rho GDP-dissociation inhibitor 2	ARHGDIB	311550	0	0	0	96803	214740	0
Q9P0S9	Transmembrane protein 14C	TMEM14C	309840	0	0	309840	0	0	0
P00387	NADH-cytochrome b5 reductase 3;NADH-cytochrome b5 reductase 3 membrane-bound form;NADH-cytochrome b5 reductase 3 soluble form	CYB5R3	308520	0	0	0	308520	0	0
Q8N5K1	CDGSH iron-sulfur domain-containing protein 2	CISD2	307760	0	0	168480	0	0	139280
P01614;A2NJV5;A0A0A0MRZ7;A0A075B6S6;A0A075B6S2;A0A075B6P5;A0A087WW87;P06310;P01615	Ig kappa chain V-II region Cum;Ig kappa chain V-II region RPMI 6410;Ig kappa chain V-II region FR	IGKV A18	307410	0	0	0	307410	0	0
P46783;Q9NQ39	40S ribosomal protein S10;Putative 40S ribosomal protein S10-like	RPS10	305050	0	0	305050	0	0	0
P17987	T-complex protein 1 subunit alpha	TCP1	302620	0	302620	0	0	0	0
P31943	Heterogeneous nuclear ribonucleoprotein H;Heterogeneous nuclear ribonucleoprotein H, N-terminally processed	HNRNPH1	300100	0	300100	0	0	0	0
P0DP09;A0A0B4J2D9		IGKV1D-13	299840	0	0	0	299840	0	0
P49257	Protein ERGIC-53	LMAN1	298620	0	298620	0	0	0	0
P61513	60S ribosomal protein L37a	RPL37A	298010	0	0	0	0	0	298010
Q15005	Signal peptidase complex subunit 2	SPCS2	295700	0	0	0	0	295700	0
Q03518	Antigen peptide transporter 1	TAP1	294400	294400	0	0	0	0	0
P05141	ADP/ATP translocase 2;ADP/ATP translocase 2, N-terminally processed	SLC25A5	286060	0	0	0	286060	0	0
P62277	40S ribosomal protein S13	RPS13	281110	0	0	111300	0	0	169810
Q7Z406	Myosin-14	MYH14	273360	273360	0	0	0	0	0
P61106	Ras-related protein Rab-14	RAB14	270700	0	0	0	0	270700	0
Q8IY67	Ribonucleoprotein PTB-binding 1	RAVER1	262200	262200	0	0	0	0	0
P52565	Rho GDP-dissociation inhibitor 1	ARHGDIA	254690	0	0	0	254690	0	0
P20591;P20592	Interferon-induced GTP-binding protein Mx1;Interferon-induced GTP-binding protein Mx1, N-terminally processed;Interferon-induced GTP-binding protein Mx2	MX1	254680	254680	0	0	0	0	0
P42224	Signal transducer and activator of transcription 1-alpha/beta	STAT1	254350	254350	0	0	0	0	0
P63104	14-3-3 protein zeta/delta	YWHAZ	252880	0	0	0	252880	0	0
P37108	Signal recognition particle 14 kDa protein	SRP14	248860	0	0	132670	0	0	116190
P16070	CD44 antigen	CD44	248190	248190	0	0	0	0	0
O95292;Q9P0L0	Vesicle-associated membrane protein-associated protein B/C;Vesicle-associated membrane protein-associated protein A	VAPB	244670	0	0	0	244670	0	0
P40227	T-complex protein 1 subunit zeta	CCT6A	242750	0	242750	0	0	0	0
P07900	Heat shock protein HSP 90-alpha	HSP90AA1	239710	239710	0	0	0	0	0
Q92522	Histone H1x	H1FX	237880	0	0	160940	0	0	76939
Q02878	60S ribosomal protein L6	RPL6	236740	181790	54952	0	0	0	0
Q9UH99	SUN domain-containing protein 2	SUN2	229580	229580	0	0	0	0	0
P01594;P01593	Ig kappa chain V-I region AU;Ig kappa chain V-I region AG		222080	0	0	0	222080	0	0
P06127	T-cell surface glycoprotein CD5	CD5	220960	0	220960	0	0	0	0
P17066;P48741	Heat shock 70 kDa protein 6;Putative heat shock 70 kDa protein 7	HSPA6	213540	213540	0	0	0	0	0
Q9Y3Z3	Deoxynucleoside triphosphate triphosphohydrolase SAMHD1	SAMHD1	207010	207010	0	0	0	0	0
Q15046	Lysine--tRNA ligase	KARS	205150	205150	0	0	0	0	0
Q9NZ45	CDGSH iron-sulfur domain-containing protein 1	CISD1	197310	0	0	197310	0	0	0
P62241	40S ribosomal protein S8	RPS8	193300	0	68898	0	124400	0	0
Q15363	Transmembrane emp24 domain-containing protein 2	TMED2	193140	0	0	0	0	193140	0
P20700	Lamin-B1	LMNB1	191740	191740	0	0	0	0	0
P07355	Annexin A2	ANXA2	191410	81685	34341	28589	46797	0	0
P61088	Ubiquitin-conjugating enzyme E2 N	UBE2N	180030	0	0	60094	0	0	119930
O75607	Nucleoplasmin-3	NPM3	178750	0	0	0	0	178750	0
O15173	Membrane-associated progesterone receptor component 2	PGRMC2	177810	0	0	0	177810	0	0
P10415	Apoptosis regulator Bcl-2	BCL2	177770	0	0	0	177770	0	0
O76031	ATP-dependent Clp protease ATP-binding subunit clpX-like, mitochondrial	CLPX	165580	86640	78937	0	0	0	0
Q00610	Clathrin heavy chain 1	CLTC	165370	165370	0	0	0	0	0
P61247	40S ribosomal protein S3a	RPS3A	162510	0	0	0	124720	37789	0
Q13310;P11940	Polyadenylate-binding protein 4;Polyadenylate-binding protein 1	PABPC4	161520	161520	0	0	0	0	0
Q07812	Apoptosis regulator BAX	BAX	161500	0	0	81301	0	0	80195
O75396	Vesicle-trafficking protein SEC22b	SEC22B	159950	0	0	0	0	159950	0
Q8NHH1	Tubulin polyglutamylase TTLL11	TTLL11	159180	0	45323	0	0	56792	57063
Q8N122	Regulatory-associated protein of mTOR	RPTOR	153890	113160	40732	0	0	0	0
Q02413	Desmoglein-1	DSG1	153610	120100	33509	0	0	0	0
B9A064;P0CG04	Immunoglobulin lambda-like polypeptide 5;Ig lambda-1 chain C regions	IGLL5	151510	0	0	0	151510	0	0
P05107	Integrin beta-2	ITGB2	150190	150190	0	0	0	0	0
P62280	40S ribosomal protein S11	RPS11	146990	0	0	0	146990	0	0
Q9Y6M9	NADH dehydrogenase [ubiquinone] 1 beta subcomplex subunit 9	NDUFB9	140670	0	0	0	0	140670	0
P40429	60S ribosomal protein L13a	RPL13A	140410	0	0	0	0	140410	0
P67809	Nuclease-sensitive element-binding protein 1	YBX1	140380	0	140380	0	0	0	0
P61019;Q8WUD1	Ras-related protein Rab-2A;Ras-related protein Rab-2B	RAB2A	138820	0	0	0	0	138820	0
P62316	Small nuclear ribonucleoprotein Sm D2	SNRPD2	138760	0	0	138760	0	0	0
P26038	Moesin	MSN	138690	138690	0	0	0	0	0
P52597	Heterogeneous nuclear ribonucleoprotein F;Heterogeneous nuclear ribonucleoprotein F, N-terminally processed	HNRNPF	138200	0	138200	0	0	0	0
P26599	Polypyrimidine tract-binding protein 1	PTBP1	136860	0	136860	0	0	0	0
P13010	X-ray repair cross-complementing protein 5	XRCC5	136040	136040	0	0	0	0	0
P56537	Eukaryotic translation initiation factor 6	EIF6	134690	0	0	0	134690	0	0
P02786	Transferrin receptor protein 1;Transferrin receptor protein 1, serum form	TFRC	132470	132470	0	0	0	0	0
P82930	28S ribosomal protein S34, mitochondrial	MRPS34	130090	0	0	0	130090	0	0
P40939	Trifunctional enzyme subunit alpha, mitochondrial;Long-chain enoyl-CoA hydratase;Long chain 3-hydroxyacyl-CoA dehydrogenase	HADHA	129670	129670	0	0	0	0	0
P55072	Transitional endoplasmic reticulum ATPase	VCP	126730	126730	0	0	0	0	0
P14868	Aspartate--tRNA ligase, cytoplasmic	DARS	125600	0	125600	0	0	0	0
P23381	Tryptophan--tRNA ligase, cytoplasmic;T1-TrpRS;T2-TrpRS	WARS	125330	0	125330	0	0	0	0
P48556	26S proteasome non-ATPase regulatory subunit 8	PSMD8	125210	0	0	0	125210	0	0
Q9Y6N5	Sulfide:quinone oxidoreductase, mitochondrial	SQRDL	123780	0	123780	0	0	0	0
P52272	Heterogeneous nuclear ribonucleoprotein M	HNRNPM	122310	81643	40662	0	0	0	0
P04233	HLA class II histocompatibility antigen gamma chain	CD74	120670	0	0	0	120670	0	0
P36578	60S ribosomal protein L4	RPL4	118920	73452	45472	0	0	0	0
P31946	14-3-3 protein beta/alpha;14-3-3 protein beta/alpha, N-terminally processed	YWHAB	116430	0	0	0	116430	0	0
Q96PP8	Guanylate-binding protein 5	GBP5	115070	115070	0	0	0	0	0
Q14739	Lamin-B receptor	LBR	113910	44107	69801	0	0	0	0
P42166	Lamina-associated polypeptide 2, isoform alpha;Thymopoietin;Thymopentin	TMPO	113120	0	113120	0	0	0	0
Q9NS69	Mitochondrial import receptor subunit TOM22 homolog	TOMM22	113050	0	0	0	0	0	113050
Q53H12	Acylglycerol kinase, mitochondrial	AGK	112420	0	112420	0	0	0	0
Q13423	NAD(P) transhydrogenase, mitochondrial	NNT	111170	111170	0	0	0	0	0
O75947	ATP synthase subunit d, mitochondrial	ATP5H	109740	0	0	0	0	109740	0
P39023	60S ribosomal protein L3	RPL3	107460	0	107460	0	0	0	0
P31930	Cytochrome b-c1 complex subunit 1, mitochondrial	UQCRC1	107100	0	107100	0	0	0	0
Q9UMS4	Pre-mRNA-processing factor 19	PRPF19	105610	0	105610	0	0	0	0
P30153	Serine/threonine-protein phosphatase 2A 65 kDa regulatory subunit A alpha isoform	PPP2R1A	104040	0	104040	0	0	0	0
P05455	Lupus La protein	SSB	101260	0	101260	0	0	0	0
P00918	Carbonic anhydrase 2	CA2	101150	0	101150	0	0	0	0
P43490	Nicotinamide phosphoribosyltransferase	NAMPT	100980	0	100980	0	0	0	0
P14174	Macrophage migration inhibitory factor	MIF	100280	0	0	100280	0	0	0
Q16666	Gamma-interferon-inducible protein 16	IFI16	99366	99366	0	0	0	0	0
P20701	Integrin alpha-L	ITGAL	95588	95588	0	0	0	0	0
Q16698	2,4-dienoyl-CoA reductase, mitochondrial	DECR1	94822	0	0	0	94822	0	0
O95336	6-phosphogluconolactonase	PGLS	92299	0	0	0	92299	0	0
O15260	Surfeit locus protein 4	SURF4	89230	89230	0	0	0	0	0
Q9BV40	Vesicle-associated membrane protein 8	VAMP8	88944	0	0	0	0	0	88944
P04792	Heat shock protein beta-1	HSPB1	88093	0	0	0	88093	0	0
Q13011	Delta(3,5)-Delta(2,4)-dienoyl-CoA isomerase, mitochondrial	ECH1	86517	0	0	0	86517	0	0
Q00325	Phosphate carrier protein, mitochondrial	SLC25A3	86208	86208	0	0	0	0	0
Q9BSJ8	Extended synaptotagmin-1	ESYT1	82185	82185	0	0	0	0	0
P45880	Voltage-dependent anion-selective channel protein 2	VDAC2	81125	0	0	0	81125	0	0
P60709	Actin, cytoplasmic 1;Actin, cytoplasmic 1, N-terminally processed	ACTB	79691	56906	0	0	22784	0	0
Q15758	Neutral amino acid transporter B(0)	SLC1A5	79550	79550	0	0	0	0	0
Q9Y5M8	Signal recognition particle receptor subunit beta	SRPRB	79296	0	0	0	79296	0	0
Q9Y6C9	Mitochondrial carrier homolog 2	MTCH2	78468	0	0	0	78468	0	0
P26641	Elongation factor 1-gamma	EEF1G	76967	0	76967	0	0	0	0
Q15084	Protein disulfide-isomerase A6	PDIA6	76916	0	76916	0	0	0	0
Q13724	Mannosyl-oligosaccharide glucosidase	MOGS	76510	76510	0	0	0	0	0
O14579	Coatomer subunit epsilon	COPE	76457	0	0	0	76457	0	0
P04075	Fructose-bisphosphate aldolase A	ALDOA	75873	75873	0	0	0	0	0
P61604	10 kDa heat shock protein, mitochondrial	HSPE1	75445	0	0	75445	0	0	0
Q02978	Mitochondrial 2-oxoglutarate/malate carrier protein	SLC25A11	74368	0	0	0	74368	0	0
Q14764	Major vault protein	MVP	74334	74334	0	0	0	0	0
P30041	Peroxiredoxin-6	PRDX6	74030	0	0	0	74030	0	0
Q15907;P62491	Ras-related protein Rab-11B;Ras-related protein Rab-11A	RAB11B	73263	0	0	0	0	73263	0
P23246	Splicing factor, proline- and glutamine-rich	SFPQ	73246	73246	0	0	0	0	0
P50453	Serpin B9	SERPINB9	72513	0	72513	0	0	0	0
P07195	L-lactate dehydrogenase B chain	LDHB	71924	71924	0	0	0	0	0
Q14165	Malectin	MLEC	71362	0	0	0	71362	0	0
P27824	Calnexin	CANX	70782	70782	0	0	0	0	0
P54920	Alpha-soluble NSF attachment protein	NAPA	70565	0	0	0	70565	0	0
P12004	Proliferating cell nuclear antigen	PCNA	70441	0	0	0	70441	0	0
Q9NS28	Regulator of G-protein signaling 18	RGS18	70256	70256	0	0	0	0	0
Q92526	T-complex protein 1 subunit zeta-2	CCT6B	68779	0	68779	0	0	0	0
P07237	Protein disulfide-isomerase	P4HB	68672	0	68672	0	0	0	0
Q14974	Importin subunit beta-1	KPNB1	68357	35918	32440	0	0	0	0
P13639	Elongation factor 2	EEF2	66510	66510	0	0	0	0	0
Q9HDC9	Adipocyte plasma membrane-associated protein	APMAP	60581	0	60581	0	0	0	0
Q14318	Peptidyl-prolyl cis-trans isomerase FKBP8	FKBP8	58982	0	58982	0	0	0	0
P00492	Hypoxanthine-guanine phosphoribosyltransferase	HPRT1	58901	0	0	0	58901	0	0
P07741	Adenine phosphoribosyltransferase	APRT	57997	0	0	0	0	57997	0
P62820	Ras-related protein Rab-1A	RAB1A	57192	0	0	0	0	57192	0
P16949	Stathmin	STMN1	56355	0	0	56355	0	0	0
P50990	T-complex protein 1 subunit theta	CCT8	55968	0	55968	0	0	0	0
Q02388	Collagen alpha-1(VII) chain	COL7A1	55418	55418	0	0	0	0	0
P30086	Phosphatidylethanolamine-binding protein 1;Hippocampal cholinergic neurostimulating peptide	PEBP1	53731	0	0	0	0	53731	0
P41091;Q2VIR3	Eukaryotic translation initiation factor 2 subunit 3;Putative eukaryotic translation initiation factor 2 subunit 3-like protein	EIF2S3	53536	0	53536	0	0	0	0
P48643	T-complex protein 1 subunit epsilon	CCT5	53138	0	53138	0	0	0	0
Q7Z6K1	THAP domain-containing protein 5	THAP5	52857	52857	0	0	0	0	0
Q12933	TNF receptor-associated factor 2	TRAF2	52500	0	52500	0	0	0	0
P00390	Glutathione reductase, mitochondrial	GSR	51964	0	51964	0	0	0	0
O60506	Heterogeneous nuclear ribonucleoprotein Q	SYNCRIP	49841	49841	0	0	0	0	0
P17844;Q92841	Probable ATP-dependent RNA helicase DDX5;Probable ATP-dependent RNA helicase DDX17	DDX5	49150	49150	0	0	0	0	0
Q96AG4	Leucine-rich repeat-containing protein 59	LRRC59	48506	0	0	0	48506	0	0
O00232	26S proteasome non-ATPase regulatory subunit 12	PSMD12	47926	0	47926	0	0	0	0
P61978	Heterogeneous nuclear ribonucleoprotein K	HNRNPK	47372	0	47372	0	0	0	0
Q8IZ83	Aldehyde dehydrogenase family 16 member A1	ALDH16A1	46786	46786	0	0	0	0	0
P46940	Ras GTPase-activating-like protein IQGAP1	IQGAP1	46414	46414	0	0	0	0	0
P41252	Isoleucine--tRNA ligase, cytoplasmic	IARS	45249	45249	0	0	0	0	0
P21333	Filamin-A	FLNA	44910	44910	0	0	0	0	0
P14923	Junction plakoglobin	JUP	44870	44870	0	0	0	0	0
Q53GQ0	Very-long-chain 3-oxoacyl-CoA reductase	HSD17B12	43528	0	0	0	43528	0	0
P07814	Bifunctional glutamate/proline--tRNA ligase;Glutamate--tRNA ligase;Proline--tRNA ligase	EPRS	42772	42772	0	0	0	0	0
Q14141	Septin-6	2021-09-06	42530	0	42530	0	0	0	0
P27797	Calreticulin	CALR	41977	0	41977	0	0	0	0
Q5T9A4;Q5T2N8	ATPase family AAA domain-containing protein 3B;ATPase family AAA domain-containing protein 3C	ATAD3B	41396	0	41396	0	0	0	0
Q9Y230	RuvB-like 2	RUVBL2	41177	0	41177	0	0	0	0
P20618	Proteasome subunit beta type-1	PSMB1	40640	0	0	0	0	40640	0
Q16531	DNA damage-binding protein 1	DDB1	40527	40527	0	0	0	0	0
P09622	Dihydrolipoyl dehydrogenase, mitochondrial	DLD	38103	0	38103	0	0	0	0
O95466	Formin-like protein 1	FMNL1	37907	37907	0	0	0	0	0
Q9Y678;Q9UBF2	Coatomer subunit gamma-1;Coatomer subunit gamma-2	COPG1	37541	37541	0	0	0	0	0
P29401	Transketolase	TKT	36837	36837	0	0	0	0	0
P41250	Glycine--tRNA ligase	GARS	36733	36733	0	0	0	0	0
P01833	Polymeric immunoglobulin receptor;Secretory component	PIGR	36569	0	0	36569	0	0	0
Q9BUZ4	TNF receptor-associated factor 4	TRAF4	34862	0	34862	0	0	0	0
P40926	Malate dehydrogenase, mitochondrial	MDH2	34385	0	0	0	34385	0	0
O14818	Proteasome subunit alpha type-7	PSMA7	33467	0	0	0	33467	0	0
Q9Y305	Acyl-coenzyme A thioesterase 9, mitochondrial	ACOT9	33397	0	33397	0	0	0	0
P22314	Ubiquitin-like modifier-activating enzyme 1	UBA1	31964	31964	0	0	0	0	0
P34897	Serine hydroxymethyltransferase, mitochondrial	SHMT2	31958	0	31958	0	0	0	0
Q5JTV8	Torsin-1A-interacting protein 1	TOR1AIP1	31838	0	31838	0	0	0	0
Q96F15	GTPase IMAP family member 5	GIMAP5	31346	0	0	0	31346	0	0
P54136	Arginine--tRNA ligase, cytoplasmic	RARS	31008	31008	0	0	0	0	0
Q9H7Z7	Prostaglandin E synthase 2;Prostaglandin E synthase 2 truncated form	PTGES2	27433	0	0	0	27433	0	0
P17980	26S protease regulatory subunit 6A	PSMC3	26605	0	26605	0	0	0	0
Q13263	Transcription intermediary factor 1-beta	TRIM28	24160	24160	0	0	0	0	0
P08670	Vimentin	VIM	22432	0	22432	0	0	0	0
O94826	Mitochondrial import receptor subunit TOM70	TOMM70A	21802	21802	0	0	0	0	0
P28331	NADH-ubiquinone oxidoreductase 75 kDa subunit, mitochondrial	NDUFS1	21746	21746	0	0	0	0	0
P23634	Plasma membrane calcium-transporting ATPase 4	ATP2B4	21626	21626	0	0	0	0	0
P08133	Annexin A6	ANXA6	21129	21129	0	0	0	0	0
Q08211	ATP-dependent RNA helicase A	DHX9	20461	20461	0	0	0	0	0
P27708	CAD protein;Glutamine-dependent carbamoyl-phosphate synthase;Aspartate carbamoyltransferase;Dihydroorotase	CAD	19943	19943	0	0	0	0	0
P23743	Diacylglycerol kinase alpha	DGKA	19817	19817	0	0	0	0	0
Q08554	Desmocollin-1	DSC1	19684	19684	0	0	0	0	0
Q15393	Splicing factor 3B subunit 3	SF3B3	19063	19063	0	0	0	0	0
Q03252	Lamin-B2	LMNB2	18779	18779	0	0	0	0	0
P25205	DNA replication licensing factor MCM3	MCM3	17934	17934	0	0	0	0	0
P34932	Heat shock 70 kDa protein 4	HSPA4	17346	17346	0	0	0	0	0
P78347	General transcription factor II-I	GTF2I	17323	17323	0	0	0	0	0
P15924	Desmoplakin	DSP	16825	12936	0	0	0	3888.6	0
P55060	Exportin-2	CSE1L	16739	16739	0	0	0	0	0
Q8N163	Cell cycle and apoptosis regulator protein 2	CCAR2	15596	15596	0	0	0	0	0
Q12906	Interleukin enhancer-binding factor 3	ILF3	14779	14779	0	0	0	0	0
Q8IVV2	Lipoxygenase homology domain-containing protein 1	LOXHD1	14382	14382	0	0	0	0	0
P33993	DNA replication licensing factor MCM7	MCM7	12938	12938	0	0	0	0	0
P11586	C-1-tetrahydrofolate synthase, cytoplasmic;Methylenetetrahydrofolate dehydrogenase;Methenyltetrahydrofolate cyclohydrolase;Formyltetrahydrofolate synthetase;C-1-tetrahydrofolate synthase, cytoplasmic, N-terminally processed	MTHFD1	11278	11278	0	0	0	0	0
P12270	Nucleoprotein TPR	TPR	10795	10795	0	0	0	0	0
Q13576	Ras GTPase-activating-like protein IQGAP2	IQGAP2	8438.2	8438.2	0	0	0	0	0
Q92616	Translational activator GCN1	GCN1L1	5820	5820	0	0	0	0	0

## Sheet: TRAIL short
Protein accession	Protein names	Gene symbol	iBAQ Total	iBAQ Band1	iBAQ Band2	iBAQ Band3	iBAQ Band4	iBAQ Band5	iBAQ Band6
P01861	Ig gamma-4 chain C region	IGHG4	1490600000	203880000	41909000	1007700000	138070000	24395000	74691000
P69905	Hemoglobin subunit alpha	HBA1	640930000	107560000	142320000	133730000	53734000	41408000	162170000
P68871	Hemoglobin subunit beta;LVV-hemorphin-7;Spinorphin	HBB	573560000	83329000	88269000	99539000	58777000	56282000	187370000
P60709;P68133;P68032	Actin, cytoplasmic 1;Actin, cytoplasmic 1, N-terminally processed;Actin, alpha skeletal muscle;Actin, alpha cardiac muscle 1	ACTB	394900000	27929000	14812000	340470000	8323900	344730	3014500
P01857	Ig gamma-1 chain C region	IGHG1	203880000	26683000	16361000	159380000	662920	311470	480770
Q6FI13;P0C0S8;Q99878;Q9BTM1;Q16777;Q93077;Q7L7L0;P04908;Q96KK5;P20671	Histone H2A type 2-A;Histone H2A type 1;Histone H2A type 1-J;Histone H2A.J;Histone H2A type 2-C;Histone H2A type 1-C;Histone H2A type 3;Histone H2A type 1-B/E;Histone H2A type 1-H;Histone H2A type 1-D	HIST2H2AA3	70293000	556310	413920	362580	577680	1048100	67334000
Q9BZK7	F-box-like/WD repeat-containing protein TBL1XR1	TBL1XR1	60823000	1434900	57167000	1449100	449580	18429	304270
P19474	E3 ubiquitin-protein ligase TRIM21	TRIM21	58571000	2950300	55092000	379390	149300	0	0
P11142	Heat shock cognate 71 kDa protein	HSPA8	56690000	50070000	685730	5780200	154420	0	0
P68371;P04350	Tubulin beta-4B chain;Tubulin beta-4A chain	TUBB4B	54865000	2934500	50600000	904960	321470	0	103660
P06733	Alpha-enolase	ENO1	52980000	7136300	43674000	1452700	472190	0	244310
P01834	Ig kappa chain C region	IGKC	50930000	1389100	285830	97616	44225000	4702300	230470
P68104;Q5VTE0	Elongation factor 1-alpha 1;Putative elongation factor 1-alpha-like 3	EEF1A1	48338000	4841700	33438000	8688200	864630	160180	345230
P07437	Tubulin beta chain	TUBB	47731000	2119300	43848000	1062400	53875	0	647200
P04406	Glyceraldehyde-3-phosphate dehydrogenase	GAPDH	44245000	3175900	984900	38871000	417220	222060	574100
P35222	Catenin beta-1	CTNNB1	44057000	44057000	0	0	0	0	0
P68366	Tubulin alpha-4A chain	TUBA4A	40328000	2158000	37627000	487770	55471	0	0
P68363;Q71U36;P0DPH8;P0DPH7;Q6PEY2	Tubulin alpha-1B chain;Tubulin alpha-1A chain;Tubulin alpha-3E chain	TUBA1B	38705000	3320700	33512000	621840	649940	189280	410970
P05388;Q8NHW5	60S acidic ribosomal protein P0;60S acidic ribosomal protein P0-like	RPLP0	31374000	379090	70182	30508000	280540	0	135760
P05386	60S acidic ribosomal protein P1	RPLP1	31089000	0	0	0	0	0	31089000
P06576	ATP synthase subunit beta, mitochondrial	ATP5B	29178000	1111100	26671000	725460	536310	18369	115070
P07737	Profilin-1	PFN1	28901000	1912100	727840	336090	342460	0	25583000
P09211	Glutathione S-transferase P	GSTP1	27938000	247210	0	0	1319300	26059000	312320
P08238	Heat shock protein HSP 90-beta	HSP90AB1	26450000	24974000	761140	372260	186220	0	156040
P23528	Cofilin-1	CFL1	23424000	1760900	395380	521050	167280	0	20579000
P25705	ATP synthase subunit alpha, mitochondrial	ATP5A1	23287000	1567300	21242000	399530	78427	0	0
P62937	Peptidyl-prolyl cis-trans isomerase A;Peptidyl-prolyl cis-trans isomerase A, N-terminally processed	PPIA	22790000	591430	0	0	0	0	22198000
P05387	60S acidic ribosomal protein P2	RPLP2	21192000	0	0	0	0	0	21192000
P50914	60S ribosomal protein L14	RPL14	19743000	1654100	861470	2590500	10337000	3871800	427830
P62805	Histone H4	HIST1H4A	19579000	773930	0	549460	166970	215740	17873000
P01859	Ig gamma-2 chain C region	IGHG2	18159000	2925600	1156300	12320000	911540	0	845540
P08708	40S ribosomal protein S17	RPS17	17766000	0	0	0	0	0	17766000
P33778;Q99880;Q93079;Q99877;Q16778;P62807;P58876;O60814;Q5QNW6;P23527;Q99879;Q8N257;P57053;P06899;Q96A08	Histone H2B type 1-B;Histone H2B type 1-L;Histone H2B type 1-H;Histone H2B type 1-N;Histone H2B type 2-E;Histone H2B type 1-C/E/F/G/I;Histone H2B type 1-D;Histone H2B type 1-K;Histone H2B type 2-F;Histone H2B type 1-O;Histone H2B type 1-M;Histone H2B type 3-B;Histone H2B type F-S;Histone H2B type 1-J;Histone H2B type 1-A	HIST1H2BB	17674000	1817400	297360	0	0	290300	15269000
P11021	78 kDa glucose-regulated protein	HSPA5	17188000	16546000	363460	169680	109490	0	0
P00558	Phosphoglycerate kinase 1	PGK1	16513000	1853700	664080	13813000	181990	0	0
P19338	Nucleolin	NCL	16416000	14400000	1838600	106330	70969	0	0
P62829	60S ribosomal protein L23	RPL23	14337000	0	0	0	0	0	14337000
P60174	Triosephosphate isomerase	TPI1	14056000	464380	127530	0	13464000	0	0
P15153;P63000	Ras-related C3 botulinum toxin substrate 2;Ras-related C3 botulinum toxin substrate 1	RAC2	13841000	548590	0	0	0	11100000	2192800
Q9Y3Z3	Deoxynucleoside triphosphate triphosphohydrolase SAMHD1	SAMHD1	13230000	12970000	259880	0	0	0	0
Q07020	60S ribosomal protein L18	RPL18	13190000	1884800	798120	2080500	2378900	5913100	135140
P30050	60S ribosomal protein L12	RPL12	12680000	0	0	0	0	0	12680000
P35268	60S ribosomal protein L22	RPL22	12292000	0	0	0	0	0	12292000
P18621	60S ribosomal protein L17	RPL17	12214000	0	0	0	1685600	2717400	7811000
P31943	Heterogeneous nuclear ribonucleoprotein H;Heterogeneous nuclear ribonucleoprotein H, N-terminally processed	HNRNPH1	12168000	377420	11031000	422650	231610	52346	52471
P38646	Stress-70 protein, mitochondrial	HSPA9	11985000	11699000	285260	0	0	0	0
P35232	Prohibitin	PHB	11635000	33564	0	0	11602000	0	0
P62266	40S ribosomal protein S23	RPS23	11594000	265630	0	161220	0	0	11167000
P14618	Pyruvate kinase PKM	PKM	11492000	2604000	8685000	113520	89225	0	0
P62888	60S ribosomal protein L30	RPL30	11407000	0	170950	117750	68501	0	11050000
P10809	60 kDa heat shock protein, mitochondrial	HSPD1	11376000	1409400	9727200	143200	96179	0	0
P62277	40S ribosomal protein S13	RPS13	11317000	0	0	0	0	264600	11052000
P52597	Heterogeneous nuclear ribonucleoprotein F;Heterogeneous nuclear ribonucleoprotein F, N-terminally processed	HNRNPF	11170000	0	10665000	367730	137450	0	0
P11940	Polyadenylate-binding protein 1	PABPC1	10986000	10829000	156230	0	0	0	0
P04075	Fructose-bisphosphate aldolase A	ALDOA	10889000	1132300	156530	9561000	39646	0	0
P62263	40S ribosomal protein S14	RPS14	10267000	0	0	0	0	0	10267000
P46778	60S ribosomal protein L21	RPL21	10262000	488700	201930	1248500	2588800	5469200	264530
P62851	40S ribosomal protein S25	RPS25	10034000	0	0	0	0	618770	9415200
P07195	L-lactate dehydrogenase B chain	LDHB	9884700	603720	128980	8761300	317110	0	73658
Q96Q89	Kinesin-like protein KIF20B	KIF20B	9639700	9099800	539900	0	0	0	0
P61204;P84077;P84085	ADP-ribosylation factor 3;ADP-ribosylation factor 1;ADP-ribosylation factor 5	ARF3	9553000	0	0	0	0	0	9553000
P62854;Q5JNZ5	40S ribosomal protein S26;Putative 40S ribosomal protein S26-like 1	RPS26	9451800	0	0	0	190580	504620	8756600
P62979;P0CG48;P0CG47;P62987;A0A2R8Y422	Ubiquitin-40S ribosomal protein S27a;Ubiquitin;40S ribosomal protein S27a;Polyubiquitin-C;Ubiquitin;Polyubiquitin-B;Ubiquitin;Ubiquitin-60S ribosomal protein L40;Ubiquitin;60S ribosomal protein L40	RPS27A	9355500	4336300	1341000	1581700	654520	592350	849640
P62081	40S ribosomal protein S7	RPS7	9210200	219270	151310	130150	142940	8208900	357630
P13796	Plastin-2	LCP1	9182400	5801200	3095800	146860	110480	0	28091
P09429;B2RPK0	High mobility group protein B1;Putative high mobility group protein B1-like 1	HMGB1	9148800	196080	0	0	8485400	467360	0
Q14764	Major vault protein	MVP	9112700	9013000	87079	0	0	0	12653
P62899	60S ribosomal protein L31	RPL31	9015800	0	0	224280	616600	1594700	6580300
P62241	40S ribosomal protein S8	RPS8	8908200	825100	306380	1354000	6192000	230670	0
P04439	HLA class I histocompatibility antigen, A-3 alpha chain	HLA-A	8757800	253970	322690	8109200	41593	0	30330
P63173	60S ribosomal protein L38	RPL38	8305800	0	0	0	0	0	8305800
P62701	40S ribosomal protein S4, X isoform	RPS4X	8188400	162040	0	0	8026400	0	0
P62917	60S ribosomal protein L8	RPL8	8014600	417050	105850	180520	7311200	0	0
P62750	60S ribosomal protein L23a	RPL23A	7648800	264200	166720	243990	0	3615800	3358100
P63104	14-3-3 protein zeta/delta	YWHAZ	7507400	307730	62211	0	7137500	0	0
Q06830	Peroxiredoxin-1	PRDX1	7161800	189320	114910	156850	84848	6450100	165720
P12956	X-ray repair cross-complementing protein 6	XRCC6	6710600	6689600	20987	0	0	0	0
O15379	Histone deacetylase 3	HDAC3	6678000	58255	6443000	176730	0	0	0
P32969	60S ribosomal protein L9	RPL9	6488900	141810	185000	0	1267800	4819800	74463
Q15365	Poly(rC)-binding protein 1	PCBP1	6436500	0	0	6139700	224940	0	71880
P40429	60S ribosomal protein L13a	RPL13A	6431500	360630	138320	159890	174060	5523000	75656
P46783;Q9NQ39	40S ribosomal protein S10;Putative 40S ribosomal protein S10-like	RPS10	6412800	0	0	0	0	0	6412800
P06748	Nucleophosmin	NPM1	6302800	1265000	104710	2293400	453850	316870	1868900
P62913	60S ribosomal protein L11	RPL11	6296100	195850	0	84680	0	0	6015500
P36578	60S ribosomal protein L4	RPL4	6211700	1858700	4353000	0	0	0	0
P26373	60S ribosomal protein L13	RPL13	6172900	684190	379900	2175500	2933300	0	0
P62847	40S ribosomal protein S24	RPS24	6095200	0	144470	0	114340	281800	5554600
P47914	60S ribosomal protein L29	RPL29	6089000	1430700	0	1457500	2243000	957740	0
P25398	40S ribosomal protein S12	RPS12	6052000	0	0	0	0	0	6052000
P61769	Beta-2-microglobulin;Beta-2-microglobulin form pI 5.3	B2M	6000300	0	0	0	0	0	6000300
O95969	Secretoglobin family 1D member 2	SCGB1D2	5925700	5925700	0	0	0	0	0
P46776	60S ribosomal protein L27a	RPL27A	5851800	0	0	274950	485870	0	5091000
P18124	60S ribosomal protein L7	RPL7	5826700	166430	0	0	5660200	0	0
P42224	Signal transducer and activator of transcription 1-alpha/beta	STAT1	5800300	5800300	0	0	0	0	0
P41250	Glycine--tRNA ligase	GARS	5735600	5706000	29547	0	0	0	0
P62424	60S ribosomal protein L7a	RPL7A	5707400	800780	75849	866840	3882500	81401	0
P16402	Histone H1.3	HIST1H1D	5625500	1141700	1016700	1971100	247860	0	1248100
P22061	Protein-L-isoaspartate(D-aspartate) O-methyltransferase	PCMT1	5518000	0	0	0	5306900	138190	72884
P08133	Annexin A6	ANXA6	5413700	5413700	0	0	0	0	0
Q02878	60S ribosomal protein L6	RPL6	5327000	1679900	2052600	1594500	0	0	0
P49411	Elongation factor Tu, mitochondrial	TUFM	5281500	306930	2324700	2498300	101430	50184	0
O14763	Tumor necrosis factor receptor superfamily member 10B	TNFRSF10B	5174200	0	667220	4507000	0	0	0
Q13227	G protein pathway suppressor 2	GPS2	5073600	0	0	5073600	0	0	0
S4R460		IGHV3OR16-9	4949300	1498100	2955400	0	211000	111720	172990
P0DMV8;P0DMV9	Heat shock 70 kDa protein 1A;Heat shock 70 kDa protein 1B	HSPA1A	4941400	4913200	28208	0	0	0	0
P08865	40S ribosomal protein SA	RPSA	4921900	0	0	4823400	98417	0	0
P61978	Heterogeneous nuclear ribonucleoprotein K	HNRNPK	4909600	143940	3145600	1143500	50045	0	426400
Q99623	Prohibitin-2	PHB2	4818200	150220	0	494330	4173700	0	0
P13639	Elongation factor 2	EEF2	4800500	4754700	29531	0	0	0	16274
P67809	Nuclease-sensitive element-binding protein 1	YBX1	4754100	677620	3533900	280190	262410	0	0
O60907	F-box-like/WD repeat-containing protein TBL1X	TBL1X	4664800	74842	4514000	75978	0	0	0
P39023	60S ribosomal protein L3	RPL3	4655500	682120	3448600	524780	0	0	0
P20700	Lamin-B1	LMNB1	4606400	4571700	34687	0	0	0	0
P61247	40S ribosomal protein S3a	RPS3A	4442600	67372	0	87721	4224800	62753	0
P10321	HLA class I histocompatibility antigen, Cw-7 alpha chain	HLA-C	4387300	0	0	4326700	0	60515	0
P00915	Carbonic anhydrase 1	CA1	4366600	102720	1788600	1431100	576230	142220	325800
P23396	40S ribosomal protein S3	RPS3	4347400	259550	0	104600	3983200	0	0
P26038	Moesin	MSN	4346700	4291800	54933	0	0	0	0
P51571	Translocon-associated protein subunit delta	SSR4	4293800	0	0	0	0	0	4293800
P49368	T-complex protein 1 subunit gamma	CCT3	4293300	2975200	1318100	0	0	0	0
P04259	Keratin, type II cytoskeletal 6B	KRT6B	4283600	650910	2219700	246310	57467	1109200	0
P04083	Annexin A1	ANXA1	4283400	251860	115770	3746300	169530	0	0
P02042	Hemoglobin subunit delta	HBD	4128600	895060	636940	740640	136160	433350	1286500
P60953	Cell division control protein 42 homolog	CDC42	4118000	0	0	0	0	436440	3681600
P50453	Serpin B9	SERPINB9	4097200	417130	2401200	1278800	0	0	0
P00338	L-lactate dehydrogenase A chain	LDHA	4057300	1018300	0	2580900	458160	0	0
P36542	ATP synthase subunit gamma, mitochondrial	ATP5C1	4033400	110070	0	0	3826200	97164	0
P04843	Dolichyl-diphosphooligosaccharide--protein glycosyltransferase subunit 1	RPN1	3962300	3729500	232800	0	0	0	0
P56134	ATP synthase subunit f, mitochondrial	ATP5J2	3948100	433720	0	0	0	0	3514400
P42677;Q71UM5	40S ribosomal protein S27;40S ribosomal protein S27-like	RPS27	3909100	0	0	0	0	0	3909100
Q07021	Complement component 1 Q subcomponent-binding protein, mitochondrial	C1QBP	3890500	0	0	85950	3804600	0	0
P42166	Lamina-associated polypeptide 2, isoform alpha;Thymopoietin;Thymopentin	TMPO	3869500	167470	1643300	2036300	22308	0	0
P52272	Heterogeneous nuclear ribonucleoprotein M	HNRNPM	3789000	3483400	272050	21435	12151	0	0
P52565	Rho GDP-dissociation inhibitor 1	ARHGDIA	3769300	0	0	0	3662600	106720	0
P62834	Ras-related protein Rap-1A	RAP1A	3731200	0	0	0	0	2346800	1384400
P40926	Malate dehydrogenase, mitochondrial	MDH2	3673300	138150	43938	3174500	316720	0	0
P52907	F-actin-capping protein subunit alpha-1	CAPZA1	3635000	95845	0	3539200	0	0	0
Q14257	Reticulocalbin-2	RCN2	3624300	0	2952200	613110	58934	0	0
P62753	40S ribosomal protein S6	RPS6	3613900	0	465340	738850	2409800	0	0
P13489	Ribonuclease inhibitor	RNH1	3573000	0	717500	2855500	0	0	0
P08195	4F2 cell-surface antigen heavy chain	SLC3A2	3546100	3546100	0	0	0	0	0
P62314	Small nuclear ribonucleoprotein Sm D1	SNRPD1	3518000	0	0	0	0	0	3518000
P60866	40S ribosomal protein S20	RPS20	3513500	0	0	0	0	0	3513500
P18077	60S ribosomal protein L35a	RPL35A	3408300	0	0	0	0	0	3408300
P60842	Eukaryotic initiation factor 4A-I	EIF4A1	3408100	135330	3272800	0	0	0	0
P33993	DNA replication licensing factor MCM7	MCM7	3352500	3352500	0	0	0	0	0
O00743	Serine/threonine-protein phosphatase 6 catalytic subunit;Serine/threonine-protein phosphatase 6 catalytic subunit, N-terminally processed	PPP6C	3303900	99025	0	1064100	2140800	0	0
P07900	Heat shock protein HSP 90-alpha	HSP90AA1	3263500	3206200	41896	15388	0	0	0
P18669;P15259	Phosphoglycerate mutase 1;Phosphoglycerate mutase 2	PGAM1	3231400	236850	37829	0	2956700	0	0
P37108	Signal recognition particle 14 kDa protein	SRP14	3206400	0	0	0	0	0	3206400
P04844	Dolichyl-diphosphooligosaccharide--protein glycosyltransferase subunit 2	RPN2	3186200	31248	3134800	20165	0	0	0
P61353	60S ribosomal protein L27	RPL27	3184500	0	0	0	0	0	3184500
Q14761	Protein tyrosine phosphatase receptor type C-associated protein	PTPRCAP	3168800	0	0	0	3168800	0	0
Q15046	Lysine--tRNA ligase	KARS	3141700	3141700	0	0	0	0	0
O00148	ATP-dependent RNA helicase DDX39A	DDX39A	3136600	246550	2890100	0	0	0	0
P51149	Ras-related protein Rab-7a	RAB7A	3123000	68425	0	0	0	2984400	70244
P29401	Transketolase	TKT	3115100	2713100	377230	24700	0	0	0
O75376	Nuclear receptor corepressor 1	NCOR1	3113700	3034400	67030	12303	0	0	0
P19105;O14950	Myosin regulatory light chain 12A;Myosin regulatory light chain 12B	MYL12A	3092100	0	0	0	0	0	3092100
P30101	Protein disulfide-isomerase A3	PDIA3	3081100	158330	2922700	0	0	0	0
P60660;P14649	Myosin light polypeptide 6;Myosin light chain 6B	MYL6	3048700	0	0	0	0	0	3048700
Q9H0U4;Q92928	Ras-related protein Rab-1B;Putative Ras-related protein Rab-1C	RAB1B	3041200	0	0	0	0	2959800	81446
P06744	Glucose-6-phosphate isomerase	GPI	2979900	415220	2515300	49337	0	0	0
P52566	Rho GDP-dissociation inhibitor 2	ARHGDIB	2974500	215660	0	0	1518800	1240100	0
P46777	60S ribosomal protein L5	RPL5	2952600	0	0	2691100	261570	0	0
Q9Y265	RuvB-like 1	RUVBL1	2946100	0	2946100	0	0	0	0
P35579	Myosin-9	MYH9	2917400	2882600	34830	0	0	0	0
P20292	Arachidonate 5-lipoxygenase-activating protein	ALOX5AP	2914300	0	0	0	0	0	2914300
Q02543	60S ribosomal protein L18a	RPL18A	2909800	0	0	0	313870	2596000	0
P46782	40S ribosomal protein S5;40S ribosomal protein S5, N-terminally processed	RPS5	2890100	0	0	0	0	2890100	0
Q00839	Heterogeneous nuclear ribonucleoprotein U	HNRNPU	2827900	2756100	48265	23622	0	0	0
P0DOY3;P0DOY2;P0CF74;A0M8Q6	Ig lambda-6 chain C region;Ig lambda-7 chain C region	IGLC6	2825900	268760	0	0	2384600	172560	0
P62249	40S ribosomal protein S16	RPS16	2821200	168150	0	0	0	0	2653100
P12236;P12235	ADP/ATP translocase 3;ADP/ATP translocase 3, N-terminally processed;ADP/ATP translocase 1	SLC25A6	2811300	215760	0	0	2568700	26884	0
P48047	ATP synthase subunit O, mitochondrial	ATP5O	2806700	0	0	0	0	2711400	95367
P27635;Q96L21	60S ribosomal protein L10;60S ribosomal protein L10-like	RPL10	2786200	0	0	0	74654	2711500	0
P00387	NADH-cytochrome b5 reductase 3;NADH-cytochrome b5 reductase 3 membrane-bound form;NADH-cytochrome b5 reductase 3 soluble form	CYB5R3	2784600	0	0	835810	1948800	0	0
P23381	Tryptophan--tRNA ligase, cytoplasmic;T1-TrpRS;T2-TrpRS	WARS	2761900	136440	2590400	34990	0	0	0
P49755	Transmembrane emp24 domain-containing protein 10	TMED10	2759900	0	0	0	0	0	2759900
P07910;O60812;B7ZW38;B2RXH8;P0DMR1;A0A0G2JPF8;A0A0G2JNQ3	Heterogeneous nuclear ribonucleoproteins C1/C2;Heterogeneous nuclear ribonucleoprotein C-like 1;Heterogeneous nuclear ribonucleoprotein C-like 3;Heterogeneous nuclear ribonucleoprotein C-like 2;Heterogeneous nuclear ribonucleoprotein C-like 4	HNRNPC	2753300	128480	0	2360900	183110	0	80852
P63241;Q6IS14	Eukaryotic translation initiation factor 5A-1;Eukaryotic translation initiation factor 5A-1-like	EIF5A	2753000	0	0	0	0	0	2753000
P59998	Actin-related protein 2/3 complex subunit 4	ARPC4	2726800	0	0	0	0	0	2726800
P31146	Coronin-1A	CORO1A	2637300	108620	2528700	0	0	0	0
P62269	40S ribosomal protein S18	RPS18	2634700	0	0	0	0	289150	2345500
P39656	Dolichyl-diphosphooligosaccharide--protein glycosyltransferase 48 kDa subunit	DDOST	2604400	0	2604400	0	0	0	0
Q07666	KH domain-containing, RNA-binding, signal transduction-associated protein 1	KHDRBS1	2573300	834200	1522400	114870	101890	0	0
P43490	Nicotinamide phosphoribosyltransferase	NAMPT	2564000	98019	2441900	0	24110	0	0
P17987	T-complex protein 1 subunit alpha	TCP1	2527700	350590	2177100	0	0	0	0
Q9H9B4	Sideroflexin-1	SFXN1	2526100	0	0	0	2526100	0	0
P61088;Q5JXB2	Ubiquitin-conjugating enzyme E2 N;Putative ubiquitin-conjugating enzyme E2 N-like	UBE2N	2524700	0	0	0	0	0	2524700
O00299	Chloride intracellular channel protein 1	CLIC1	2519500	127850	0	0	2391600	0	0
P78371	T-complex protein 1 subunit beta	CCT2	2493200	179120	2314100	0	0	0	0
P62280	40S ribosomal protein S11	RPS11	2480300	0	0	0	219390	789320	1471500
P55209	Nucleosome assembly protein 1-like 1	NAP1L1	2478500	0	2400100	78424	0	0	0
P20591	Interferon-induced GTP-binding protein Mx1;Interferon-induced GTP-binding protein Mx1, N-terminally processed	MX1	2454000	2350300	71392	18980	13278	0	0
Q9UH99	SUN domain-containing protein 2	SUN2	2448800	2336600	112250	0	0	0	0
P62304	Small nuclear ribonucleoprotein E	SNRPE	2424300	0	0	0	0	0	2424300
P83731	60S ribosomal protein L24	RPL24	2421800	237660	110100	255210	0	1212000	606780
P81605	Dermcidin;Survival-promoting peptide;DCD-1	DCD	2404700	807940	455550	703460	437760	0	0
P62906	60S ribosomal protein L10a	RPL10A	2385400	0	0	0	2385400	0	0
P14317	Hematopoietic lineage cell-specific protein	HCLS1	2373700	1510800	671530	191420	0	0	0
P12004	Proliferating cell nuclear antigen	PCNA	2351200	0	0	506180	1845000	0	0
P15531;P22392	Nucleoside diphosphate kinase A;Nucleoside diphosphate kinase B	NME1	2341000	0	0	0	0	0	2341000
Q9BVC6	Transmembrane protein 109	TMEM109	2314700	0	0	0	0	1363400	951310
P31946	14-3-3 protein beta/alpha;14-3-3 protein beta/alpha, N-terminally processed	YWHAB	2305700	0	0	0	2305700	0	0
P16070	CD44 antigen	CD44	2283100	2133800	0	55036	53308	40933	0
P63027;Q15836	Vesicle-associated membrane protein 2;Vesicle-associated membrane protein 3	VAMP2	2279800	0	0	0	0	0	2279800
Q01105;P0DME0	Protein SET;Protein SETSIP	SET	2252000	0	0	2252000	0	0	0
P55072	Transitional endoplasmic reticulum ATPase	VCP	2250400	2209300	27092	0	0	0	14042
P04899	Guanine nucleotide-binding protein G(i) subunit alpha-2	GNAI2	2246000	49253	0	2196700	0	0	0
Q12905	Interleukin enhancer-binding factor 2	ILF2	2244000	0	0	2244000	0	0	0
P62244	40S ribosomal protein S15a	RPS15A	2235900	0	0	0	0	0	2235900
P50991	T-complex protein 1 subunit delta	CCT4	2221800	142380	2079400	0	0	0	0
Q15366;P57721	Poly(rC)-binding protein 2;Poly(rC)-binding protein 3	PCBP2	2219000	0	0	1988400	147230	83363	0
P61158	Actin-related protein 3	ACTR3	2210000	0	2210000	0	0	0	0
Q06323	Proteasome activator complex subunit 1	PSME1	2173000	0	0	0	2115400	0	57624
P29692	Elongation factor 1-delta	EEF1D	2169300	0	0	2169300	0	0	0
P14625	Endoplasmin	HSP90B1	2122500	2092400	30061	0	0	0	0
P01876	Ig alpha-1 chain C region	IGHA1	2111500	80770	2030800	0	0	0	0
P13010	X-ray repair cross-complementing protein 5	XRCC5	2104100	2104100	0	0	0	0	0
P30086	Phosphatidylethanolamine-binding protein 1;Hippocampal cholinergic neurostimulating peptide	PEBP1	2094300	0	0	0	0	2040000	54236
P67936;P06753	Tropomyosin alpha-4 chain;Tropomyosin alpha-3 chain	TPM4	2084200	0	0	0	2084200	0	0
Q03518	Antigen peptide transporter 1	TAP1	2043500	2015000	28559	0	0	0	0
P61077;P62837;Q9Y2X8;P51668	Ubiquitin-conjugating enzyme E2 D3;Ubiquitin-conjugating enzyme E2 D2;Ubiquitin-conjugating enzyme E2 D4;Ubiquitin-conjugating enzyme E2 D1	UBE2D3	2038200	0	0	0	0	0	2038200
P21796	Voltage-dependent anion-selective channel protein 1	VDAC1	2038000	0	0	0	2038000	0	0
P54709	Sodium/potassium-transporting ATPase subunit beta-3	ATP1B3	2026700	0	103490	1923200	0	0	0
P61956;P55854;Q6EEV6	Small ubiquitin-related modifier 2;Small ubiquitin-related modifier 3;Small ubiquitin-related modifier 4	SUMO2	2001300	0	0	0	0	0	2001300
P05109	Protein S100-A8;Protein S100-A8, N-terminally processed	S100A8	1982200	156190	343340	810640	60065	0	611920
O75915	PRA1 family protein 3	ARL6IP5	1980700	1548100	0	0	0	0	432620
P01814	Ig heavy chain V-II region OU		1965800	1965800	0	0	0	0	0
Q15907;P62491	Ras-related protein Rab-11B;Ras-related protein Rab-11A	RAB11B	1964100	0	0	0	0	1964100	0
P09564	T-cell antigen CD7	CD7	1963000	0	0	1277100	685890	0	0
O15145	Actin-related protein 2/3 complex subunit 3	ARPC3	1960200	0	0	0	0	0	1960200
P27824	Calnexin	CANX	1938100	1938100	0	0	0	0	0
P23246	Splicing factor, proline- and glutamine-rich	SFPQ	1932200	1932200	0	0	0	0	0
Q8WWP7	GTPase IMAP family member 1	GIMAP1	1921900	0	0	1867300	54620	0	0
Q9Y230	RuvB-like 2	RUVBL2	1919300	0	1919300	0	0	0	0
P22626	Heterogeneous nuclear ribonucleoproteins A2/B1	HNRNPA2B1	1909900	0	0	1909900	0	0	0
P30153	Serine/threonine-protein phosphatase 2A 65 kDa regulatory subunit A alpha isoform	PPP2R1A	1903500	44921	1858600	0	0	0	0
Q12904	Aminoacyl tRNA synthase complex-interacting multifunctional protein 1;Endothelial monocyte-activating polypeptide 2	AIMP1	1896500	0	0	1896500	0	0	0
P62826	GTP-binding nuclear protein Ran	RAN	1888500	0	0	0	0	1888500	0
P61160	Actin-related protein 2	ACTR2	1882900	101850	0	1781000	0	0	0
Q9BQ87	F-box-like/WD repeat-containing protein TBL1Y	TBL1Y	1879700	91036	1704600	50609	33481	0	0
Q96IX5	Up-regulated during skeletal muscle growth protein 5	USMG5	1872600	0	0	0	0	0	1872600
P37837	Transaldolase	TALDO1	1869800	81028	0	1788700	0	0	0
Q96HU8	GTP-binding protein Di-Ras2	DIRAS2	1868500	893810	974670	0	0	0	0
P31689	DnaJ homolog subfamily A member 1	DNAJA1	1858500	0	1701000	157510	0	0	0
P62330	ADP-ribosylation factor 6	ARF6	1851700	0	0	0	0	0	1851700
P26599	Polypyrimidine tract-binding protein 1	PTBP1	1848200	99893	1343100	152520	0	0	252700
P46781	40S ribosomal protein S9	RPS9	1833300	0	0	72063	1022600	738630	0
P0DP25;P0DP24;P0DP23			1801400	0	0	0	0	0	1801400
P08670	Vimentin	VIM	1800900	0	1170000	595290	0	35587	0
P17693	HLA class I histocompatibility antigen, alpha chain G	HLA-G	1791300	0	72697	1718600	0	0	0
P62841	40S ribosomal protein S15	RPS15	1788600	0	0	0	0	0	1788600
P22314	Ubiquitin-like modifier-activating enzyme 1	UBA1	1781400	1746700	34653	0	0	0	0
Q96PP8	Guanylate-binding protein 5	GBP5	1775700	1685400	90314	0	0	0	0
Q9Y6H1;Q5T1J5	Coiled-coil-helix-coiled-coil-helix domain-containing protein 2;Putative coiled-coil-helix-coiled-coil-helix domain-containing protein CHCHD2P9, mitochondrial	CHCHD2	1770800	0	0	0	0	0	1770800
P09972	Fructose-bisphosphate aldolase C	ALDOC	1769700	62350	0	1707300	0	0	0
P01871	Ig mu chain C region	IGHM	1747000	1747000	0	0	0	0	0
P51148	Ras-related protein Rab-5C	RAB5C	1741200	0	0	0	249890	1491300	0
P50990	T-complex protein 1 subunit theta	CCT8	1721800	177630	1544100	0	0	0	0
Q13263	Transcription intermediary factor 1-beta	TRIM28	1710300	1689100	21252	0	0	0	0
P31040	Succinate dehydrogenase [ubiquinone] flavoprotein subunit, mitochondrial	SDHA	1704500	1704500	0	0	0	0	0
P84095	Rho-related GTP-binding protein RhoG	RHOG	1696500	0	0	0	0	90888	1605600
Q9P0J7	E3 ubiquitin-protein ligase KCMF1	KCMF1	1692900	0	1692900	0	0	0	0
P25205	DNA replication licensing factor MCM3	MCM3	1685600	1636000	37829	11704	0	0	0
Q9BVA1;Q13885	Tubulin beta-2B chain;Tubulin beta-2A chain	TUBB2B	1677300	0	1627400	49908	0	0	0
P84098	60S ribosomal protein L19	RPL19	1667300	0	0	0	1667300	0	0
Q14974	Importin subunit beta-1	KPNB1	1650200	760020	890220	0	0	0	0
P40227	T-complex protein 1 subunit zeta	CCT6A	1637500	153390	1484100	0	0	0	0
P02786	Transferrin receptor protein 1;Transferrin receptor protein 1, serum form	TFRC	1630400	1617200	13210	0	0	0	0
Q01518	Adenylyl cyclase-associated protein 1	CAP1	1598000	166310	1431700	0	0	0	0
P49257	Protein ERGIC-53	LMAN1	1597800	0	1597800	0	0	0	0
Q9P0L0	Vesicle-associated membrane protein-associated protein A	VAPA	1571700	0	0	0	1571700	0	0
P29728	2-5-oligoadenylate synthase 2	OAS2	1562000	1562000	0	0	0	0	0
Q92522	Histone H1x	H1FX	1554900	0	0	375880	249330	128130	801570
P05141	ADP/ATP translocase 2;ADP/ATP translocase 2, N-terminally processed	SLC25A5	1548600	153890	0	0	1394700	0	0
P62873;Q9HAV0	Guanine nucleotide-binding protein G(I)/G(S)/G(T) subunit beta-1;Guanine nucleotide-binding protein subunit beta-4	GNB1	1541500	0	0	635220	906240	0	0
P30740	Leukocyte elastase inhibitor	SERPINB1	1527400	0	0	1527400	0	0	0
P12273	Prolactin-inducible protein	PIP	1524100	244650	0	0	0	64062	1215400
Q9Y697	Cysteine desulfurase, mitochondrial	NFS1	1514700	833240	681490	0	0	0	0
Q13501	Sequestosome-1	SQSTM1	1513500	0	1008600	448420	56475	0	0
P07355;A6NMY6	Annexin A2;Putative annexin A2-like protein	ANXA2	1503000	125720	59258	1282200	0	0	35795
Q03519	Antigen peptide transporter 2	TAP2	1501200	1501200	0	0	0	0	0
P32119	Peroxiredoxin-2	PRDX2	1476400	0	173840	70434	85679	842570	303820
Q15637	Splicing factor 1	SF1	1475500	1475500	0	0	0	0	0
P67775;P62714	Serine/threonine-protein phosphatase 2A catalytic subunit alpha isoform;Serine/threonine-protein phosphatase 2A catalytic subunit beta isoform	PPP2CA	1462500	0	0	1462500	0	0	0
P17980	26S protease regulatory subunit 6A	PSMC3	1457200	0	1457200	0	0	0	0
P11169;Q8TDB8	Solute carrier family 2, facilitated glucose transporter member 3;Solute carrier family 2, facilitated glucose transporter member 14	SLC2A3	1436100	1436100	0	0	0	0	0
P12268	Inosine-5-monophosphate dehydrogenase 2	IMPDH2	1435900	0	1435900	0	0	0	0
Q02978	Mitochondrial 2-oxoglutarate/malate carrier protein	SLC25A11	1427500	0	0	0	1427500	0	0
Q03252	Lamin-B2	LMNB2	1425800	1408500	17304	0	0	0	0
Q00325	Phosphate carrier protein, mitochondrial	SLC25A3	1423700	368820	0	0	1054900	0	0
Q9BSJ8	Extended synaptotagmin-1	ESYT1	1422300	1375000	31318	0	0	0	15981
P40939	Trifunctional enzyme subunit alpha, mitochondrial;Long-chain enoyl-CoA hydratase;Long chain 3-hydroxyacyl-CoA dehydrogenase	HADHA	1416000	1416000	0	0	0	0	0
Q16666	Gamma-interferon-inducible protein 16	IFI16	1415200	1415200	0	0	0	0	0
O15533	Tapasin	TAPBP	1407300	0	1407300	0	0	0	0
P28066	Proteasome subunit alpha type-5	PSMA5	1405800	0	0	0	1405800	0	0
Q9Y618	Nuclear receptor corepressor 2	NCOR2	1401100	1353500	47581	0	0	0	0
P40925	Malate dehydrogenase, cytoplasmic	MDH1	1400900	105460	0	1295500	0	0	0
O75607	Nucleoplasmin-3	NPM3	1389000	0	0	0	0	1242800	146170
Q00577	Transcriptional activator protein Pur-alpha	PURA	1366200	0	0	1366200	0	0	0
O43324	Eukaryotic translation elongation factor 1 epsilon-1	EEF1E1	1352200	0	0	0	0	0	1352200
Q96F15	GTPase IMAP family member 5	GIMAP5	1348100	0	0	82957	1265200	0	0
Q9UPN7	Serine/threonine-protein phosphatase 6 regulatory subunit 1	PPP6R1	1341600	1341600	0	0	0	0	0
P23743	Diacylglycerol kinase alpha	DGKA	1322000	1322000	0	0	0	0	0
Q69YL0	Uncharacterized protein NCBP2-AS2	NCBP2-AS2	1310800	0	0	0	0	0	1310800
Q92841	Probable ATP-dependent RNA helicase DDX17	DDX17	1305800	1001500	304290	0	0	0	0
Q6P5R6	60S ribosomal protein L22-like 1	RPL22L1	1297100	0	0	0	0	0	1297100
O75083	WD repeat-containing protein 1	WDR1	1294000	289070	1004900	0	0	0	0
Q9BV68	E3 ubiquitin-protein ligase RNF126	RNF126	1291100	0	0	1291100	0	0	0
Q04941	Proteolipid protein 2	PLP2	1285500	0	0	0	0	0	1285500
O14818;Q8TAA3	Proteasome subunit alpha type-7;Proteasome subunit alpha type-7-like	PSMA7	1279900	0	0	0	1279900	0	0
Q9UL46	Proteasome activator complex subunit 2	PSME2	1276100	0	0	0	1276100	0	0
P22234	Multifunctional protein ADE2;Phosphoribosylaminoimidazole-succinocarboxamide synthase;Phosphoribosylaminoimidazole carboxylase	PAICS	1275700	141550	65978	1068200	0	0	0
P85037	Forkhead box protein K1	FOXK1	1272500	1272500	0	0	0	0	0
P62910	60S ribosomal protein L32	RPL32	1266000	0	0	184720	409420	445330	226580
P26641	Elongation factor 1-gamma	EEF1G	1265600	42889	1222700	0	0	0	0
Q15306	Interferon regulatory factor 4	IRF4	1264100	0	1057600	67806	138720	0	0
P11177	Pyruvate dehydrogenase E1 component subunit beta, mitochondrial	PDHB	1263600	27060	0	1102500	134050	0	0
P24539	ATP synthase F(0) complex subunit B1, mitochondrial	ATP5F1	1262200	0	0	0	0	1262200	0
Q9UNL2	Translocon-associated protein subunit gamma	SSR3	1230100	0	0	0	0	0	1230100
P30048	Thioredoxin-dependent peroxide reductase, mitochondrial	PRDX3	1219200	0	0	0	360520	858700	0
P55036	26S proteasome non-ATPase regulatory subunit 4	PSMD4	1217300	0	1217300	0	0	0	0
P16104;Q96QV6;Q8IUE6	Histone H2AX;Histone H2A type 1-A;Histone H2A type 2-B	H2AFX	1208900	0	0	0	0	0	1208900
P25787	Proteasome subunit alpha type-2	PSMA2	1203700	0	0	0	504180	699530	0
P22695	Cytochrome b-c1 complex subunit 2, mitochondrial	UQCRC2	1189000	0	0	1189000	0	0	0
P06239	Tyrosine-protein kinase Lck	LCK	1186200	0	1186200	0	0	0	0
P54136	Arginine--tRNA ligase, cytoplasmic	RARS	1168900	1168900	0	0	0	0	0
P27348	14-3-3 protein theta	YWHAQ	1167700	0	0	0	1167700	0	0
P62333	26S protease regulatory subunit 10B	PSMC6	1159800	0	0	1159800	0	0	0
P61020	Ras-related protein Rab-5B	RAB5B	1159500	0	0	0	690770	468740	0
Q58FF8	Putative heat shock protein HSP 90-beta 2	HSP90AB2P	1158100	1158100	0	0	0	0	0
Q5H9R7	Serine/threonine-protein phosphatase 6 regulatory subunit 3	PPP6R3	1153100	1095200	21047	0	36901	0	0
P14868	Aspartate--tRNA ligase, cytoplasmic	DARS	1152100	0	1152100	0	0	0	0
P61106	Ras-related protein Rab-14	RAB14	1147300	0	0	0	122210	1025000	0
P00441	Superoxide dismutase [Cu-Zn]	SOD1	1139100	0	182130	0	0	0	957010
P41091;Q2VIR3	Eukaryotic translation initiation factor 2 subunit 3;Putative eukaryotic translation initiation factor 2 subunit 3-like protein	EIF2S3	1137700	25106	1112600	0	0	0	0
P07741	Adenine phosphoribosyltransferase	APRT	1137300	0	0	0	0	1137300	0
P61313	60S ribosomal protein L15	RPL15	1135000	0	0	125240	591570	418170	0
P56537	Eukaryotic translation initiation factor 6	EIF6	1134600	0	0	0	1134600	0	0
P40763	Signal transducer and activator of transcription 3	STAT3	1113500	1113500	0	0	0	0	0
P24666	Low molecular weight phosphotyrosine protein phosphatase	ACP1	1106900	0	0	0	0	0	1106900
P60891;P11908;P21108	Ribose-phosphate pyrophosphokinase 1;Ribose-phosphate pyrophosphokinase 2;Ribose-phosphate pyrophosphokinase 3	PRPS1	1104500	0	0	212970	891520	0	0
Q9NR31	GTP-binding protein SAR1a	SAR1A	1104400	0	0	0	0	1104400	0
A0A0C4DH42;P0DP02;A0A0B4J1X5;P01767;P01772;P0DP03;A0A0J9YY99;A0A075B7E8;A0A075B7B8;P01768;P01764	Ig heavy chain V-III region BUT;Ig heavy chain V-III region KOL;Ig heavy chain V-III region CAM;Ig heavy chain V-III region 23	IGHV3-66	1097400	354000	743350	0	0	0	0
P00403	Cytochrome c oxidase subunit 2	MT-CO2	1096700	0	0	0	0	672880	423800
P06702	Protein S100-A9	S100A9	1094300	506910	0	266530	0	0	320890
O14828	Secretory carrier-associated membrane protein 3	SCAMP3	1087000	0	0	802810	284150	0	0
Q12906	Interleukin enhancer-binding factor 3	ILF3	1083900	1083900	0	0	0	0	0
P14174	Macrophage migration inhibitory factor	MIF	1069500	0	0	0	0	0	1069500
P30041	Peroxiredoxin-6	PRDX6	1068200	0	45953	0	972380	49846	0
O43143	Pre-mRNA-splicing factor ATP-dependent RNA helicase DHX15	DHX15	1066400	1066400	0	0	0	0	0
P09651;Q32P51;A0A2R8Y4L2	Heterogeneous nuclear ribonucleoprotein A1;Heterogeneous nuclear ribonucleoprotein A1, N-terminally processed;Heterogeneous nuclear ribonucleoprotein A1-like 2	HNRNPA1	1065600	0	0	100860	923140	41611	0
O15173	Membrane-associated progesterone receptor component 2	PGRMC2	1059700	0	0	0	891990	91059	76663
O60884	DnaJ homolog subfamily A member 2	DNAJA2	1055700	0	694000	361660	0	0	0
P10644	cAMP-dependent protein kinase type I-alpha regulatory subunit;cAMP-dependent protein kinase type I-alpha regulatory subunit, N-terminally processed	PRKAR1A	1040400	0	1040400	0	0	0	0
P15880	40S ribosomal protein S2	RPS2	1025000	0	0	0	1025000	0	0
Q15758	Neutral amino acid transporter B(0)	SLC1A5	1020800	1020800	0	0	0	0	0
Q86UX7	Fermitin family homolog 3	FERMT3	1018500	919000	0	99482	0	0	0
P48643	T-complex protein 1 subunit epsilon	CCT5	1014900	54710	960190	0	0	0	0
P13804	Electron transfer flavoprotein subunit alpha, mitochondrial	ETFA	1006600	234840	0	324890	446850	0	0
Q08722	Leukocyte surface antigen CD47	CD47	1002200	576880	425290	0	0	0	0
Q8IY67	Ribonucleoprotein PTB-binding 1	RAVER1	992890	992890	0	0	0	0	0
Q07812	Apoptosis regulator BAX	BAX	992050	0	0	0	0	484210	507850
Q04837	Single-stranded DNA-binding protein, mitochondrial	SSBP1	989660	0	0	0	0	0	989660
P62316	Small nuclear ribonucleoprotein Sm D2	SNRPD2	982100	0	0	0	0	0	982100
O43169	Cytochrome b5 type B	CYB5B	978020	0	0	0	0	978020	0
Q53GQ0	Very-long-chain 3-oxoacyl-CoA reductase	HSD17B12	972850	0	0	0	972850	0	0
Q9NYL4	Peptidyl-prolyl cis-trans isomerase FKBP11	FKBP11	970590	0	0	0	0	970590	0
P28482	Mitogen-activated protein kinase 1	MAPK1	966100	0	0	966100	0	0	0
Q99714	3-hydroxyacyl-CoA dehydrogenase type-2	HSD17B10	958740	0	0	0	958740	0	0
O15155	BET1 homolog	BET1	957750	0	0	0	0	0	957750
P56192	Methionine--tRNA ligase, cytoplasmic	MARS	951890	951890	0	0	0	0	0
O00151	PDZ and LIM domain protein 1	PDLIM1	950960	950960	0	0	0	0	0
P05107	Integrin beta-2	ITGB2	950820	950820	0	0	0	0	0
P61923	Coatomer subunit zeta-1	COPZ1	939710	0	0	0	0	0	939710
Q92930	Ras-related protein Rab-8B	RAB8B	932260	0	0	0	0	932260	0
Q8NHV1	GTPase IMAP family member 7	GIMAP7	930370	29608	0	641480	259290	0	0
P01889	HLA class I histocompatibility antigen, B-7 alpha chain	HLA-B	929490	0	0	929490	0	0	0
P02724	Glycophorin-A	GYPA	910690	0	0	910690	0	0	0
O94826	Mitochondrial import receptor subunit TOM70	TOMM70A	910620	910620	0	0	0	0	0
Q96A26	Protein FAM162A	FAM162A	907200	0	0	0	0	0	907200
P08575	Receptor-type tyrosine-protein phosphatase C	PTPRC	892650	848950	32259	11439	0	0	0
O43175	D-3-phosphoglycerate dehydrogenase	PHGDH	890810	0	890810	0	0	0	0
P04080	Cystatin-B	CSTB	889490	0	0	0	0	0	889490
Q9NZ45	CDGSH iron-sulfur domain-containing protein 1	CISD1	888640	0	0	0	0	0	888640
Q9BTT0	Acidic leucine-rich nuclear phosphoprotein 32 family member E	ANP32E	879040	0	0	169850	709190	0	0
P61586;P08134	Transforming protein RhoA;Rho-related GTP-binding protein RhoC	RHOA	875740	0	0	0	0	512250	363500
Q8N8A2	Serine/threonine-protein phosphatase 6 regulatory ankyrin repeat subunit B	ANKRD44	874190	874190	0	0	0	0	0
O15027	Protein transport protein Sec16A	SEC16A	871030	871030	0	0	0	0	0
P46779	60S ribosomal protein L28	RPL28	869980	0	0	0	248120	621860	0
P05455	Lupus La protein	SSB	862430	0	862430	0	0	0	0
Q99832	T-complex protein 1 subunit eta	CCT7	862090	0	862090	0	0	0	0
Q6S8J3;P0CG38;P0CG39;Q9BYX7	POTE ankyrin domain family member E;POTE ankyrin domain family member I;POTE ankyrin domain family member J;Putative beta-actin-like protein 3;Putative beta-actin-like protein 3, N-terminally processed	POTEE	859840	0	0	859840	0	0	0
P05023;P13637	Sodium/potassium-transporting ATPase subunit alpha-1;Sodium/potassium-transporting ATPase subunit alpha-3	ATP1A1	859020	859020	0	0	0	0	0
Q9BSD7	Cancer-related nucleoside-triphosphatase	NTPCR	850700	0	0	0	0	850700	0
Q8WYJ6	Septin-1	2021-09-01	843050	0	0	843050	0	0	0
P17066	Heat shock 70 kDa protein 6	HSPA6	842170	812720	0	29453	0	0	0
P63261	Actin, cytoplasmic 2;Actin, cytoplasmic 2, N-terminally processed	ACTG1	841260	70544	68350	702370	0	0	0
P31949	Protein S100-A11;Protein S100-A11, N-terminally processed	S100A11	840220	0	0	0	0	0	840220
P26447	Protein S100-A4	S100A4	837730	0	0	0	0	0	837730
Q9UMS4	Pre-mRNA-processing factor 19	PRPF19	837480	0	837480	0	0	0	0
Q9BW72	HIG1 domain family member 2A, mitochondrial	HIGD2A	835500	0	0	0	0	0	835500
O75396	Vesicle-trafficking protein SEC22b	SEC22B	835100	0	0	0	0	835100	0
Q96IU4	Alpha/beta hydrolase domain-containing protein 14B	ABHD14B	834220	0	0	0	0	751570	82657
Q9Y6N5	Sulfide:quinone oxidoreductase, mitochondrial	SQRDL	832450	36699	795750	0	0	0	0
P55084	Trifunctional enzyme subunit beta, mitochondrial;3-ketoacyl-CoA thiolase	HADHB	829590	0	804580	25005	0	0	0
P10415	Apoptosis regulator Bcl-2	BCL2	828120	0	0	0	828120	0	0
O75791	GRB2-related adapter protein 2	GRAP2	824550	0	0	824550	0	0	0
Q99873	Protein arginine N-methyltransferase 1	PRMT1	823910	0	0	823910	0	0	0
P62258	14-3-3 protein epsilon	YWHAE	820980	0	0	0	820980	0	0
P49720	Proteasome subunit beta type-3	PSMB3	819680	0	0	0	0	819680	0
P61604	10 kDa heat shock protein, mitochondrial	HSPE1	815140	0	0	0	0	0	815140
P19971	Thymidine phosphorylase	TYMP	812290	0	812290	0	0	0	0
Q15084	Protein disulfide-isomerase A6	PDIA6	802050	38492	763560	0	0	0	0
P20963	T-cell surface glycoprotein CD3 zeta chain	CD247	797240	0	0	0	0	0	797240
P29350	Tyrosine-protein phosphatase non-receptor type 6	PTPN6	794190	138990	655200	0	0	0	0
Q09028	Histone-binding protein RBBP4	RBBP4	792900	0	792900	0	0	0	0
Q86YV0	RAS protein activator like-3	RASAL3	786730	786730	0	0	0	0	0
Q9Y394	Dehydrogenase/reductase SDR family member 7	DHRS7	783240	0	0	783240	0	0	0
P00491	Purine nucleoside phosphorylase	PNP	781320	0	0	0	781320	0	0
P47755	F-actin-capping protein subunit alpha-2	CAPZA2	781250	0	0	781250	0	0	0
Q5XKP0	Protein QIL1	QIL1	778040	0	0	0	0	0	778040
P09104	Gamma-enolase	ENO2	776460	0	776460	0	0	0	0
Q9NRP0	Oligosaccharyltransferase complex subunit OSTC	OSTC	775480	0	0	0	0	0	775480
Q9Y5M8	Signal recognition particle receptor subunit beta	SRPRB	774740	0	0	0	774740	0	0
P50502;Q8IZP2;Q8NFI4	Hsc70-interacting protein;Putative protein FAM10A4;Putative protein FAM10A5	ST13	773780	0	727800	0	45977	0	0
Q99497	Protein deglycase DJ-1	PARK7	772370	0	0	0	0	772370	0
P61803	Dolichyl-diphosphooligosaccharide--protein glycosyltransferase subunit DAD1	DAD1	762160	0	0	0	0	0	762160
Q8TDY2	RB1-inducible coiled-coil protein 1	RB1CC1	754000	0	754000	0	0	0	0
P55735	Protein SEC13 homolog	SEC13	753630	0	0	753630	0	0	0
Q96KP4	Cytosolic non-specific dipeptidase	CNDP2	746610	0	746610	0	0	0	0
Q9Y678	Coatomer subunit gamma-1	COPG1	745300	745300	0	0	0	0	0
O00571;O15523	ATP-dependent RNA helicase DDX3X;ATP-dependent RNA helicase DDX3Y	DDX3X	739180	361180	378000	0	0	0	0
P63220	40S ribosomal protein S21	RPS21	738310	0	0	0	0	0	738310
Q14318	Peptidyl-prolyl cis-trans isomerase FKBP8	FKBP8	736840	0	736840	0	0	0	0
P47974	Zinc finger protein 36, C3H1 type-like 2	ZFP36L2	735350	88793	533070	113490	0	0	0
Q15363	Transmembrane emp24 domain-containing protein 2	TMED2	731980	0	0	0	0	731980	0
P07237	Protein disulfide-isomerase	P4HB	727950	19030	708920	0	0	0	0
O60506	Heterogeneous nuclear ribonucleoprotein Q	SYNCRIP	724540	267880	456670	0	0	0	0
P68400;Q8NEV1	Casein kinase II subunit alpha;Casein kinase II subunit alpha 3	CSNK2A1	721410	0	0	721410	0	0	0
Q13148	TAR DNA-binding protein 43	TARDBP	717830	0	0	0	717830	0	0
P36957	Dihydrolipoyllysine-residue succinyltransferase component of 2-oxoglutarate dehydrogenase complex, mitochondrial	DLST	713980	504080	209900	0	0	0	0
Q96I99	Succinyl-CoA ligase [GDP-forming] subunit beta, mitochondrial	SUCLG2	711500	0	0	711500	0	0	0
P09326	CD48 antigen	CD48	710110	0	198220	511890	0	0	0
P06127	T-cell surface glycoprotein CD5	CD5	704290	0	704290	0	0	0	0
P50395	Rab GDP dissociation inhibitor beta	GDI2	703620	30615	673010	0	0	0	0
Q96S59	Ran-binding protein 9	RANBP9	703540	703540	0	0	0	0	0
P11586	C-1-tetrahydrofolate synthase, cytoplasmic;Methylenetetrahydrofolate dehydrogenase;Methenyltetrahydrofolate cyclohydrolase;Formyltetrahydrofolate synthetase;C-1-tetrahydrofolate synthase, cytoplasmic, N-terminally processed	MTHFD1	700740	700740	0	0	0	0	0
P60900	Proteasome subunit alpha type-6	PSMA6	696690	0	0	0	696690	0	0
Q96PK6	RNA-binding protein 14	RBM14	693340	693340	0	0	0	0	0
P43243	Matrin-3	MATR3	685190	659860	0	0	25335	0	0
O00303	Eukaryotic translation initiation factor 3 subunit F	EIF3F	684280	0	684280	0	0	0	0
A0FGR8	Extended synaptotagmin-2	ESYT2	678230	678230	0	0	0	0	0
Q92945	Far upstream element-binding protein 2	KHSRP	676150	676150	0	0	0	0	0
P62857	40S ribosomal protein S28	RPS28	673500	0	0	0	0	0	673500
Q14103	Heterogeneous nuclear ribonucleoprotein D0	HNRNPD	669430	162350	0	507080	0	0	0
Q9UQ35	Serine/arginine repetitive matrix protein 2	SRRM2	668010	362140	181710	124160	0	0	0
Q15233	Non-POU domain-containing octamer-binding protein	NONO	659840	0	659840	0	0	0	0
P67812	Signal peptidase complex catalytic subunit SEC11A	SEC11A	659230	0	0	0	0	0	659230
Q14596	Next to BRCA1 gene 1 protein	NBR1	658480	623420	35052	0	0	0	0
P47756	F-actin-capping protein subunit beta	CAPZB	656570	0	0	0	656570	0	0
P27797	Calreticulin	CALR	655440	0	655440	0	0	0	0
Q16531	DNA damage-binding protein 1	DDB1	651900	651900	0	0	0	0	0
Q9HDC9	Adipocyte plasma membrane-associated protein	APMAP	650570	0	650570	0	0	0	0
O75390	Citrate synthase, mitochondrial	CS	643880	40015	0	603860	0	0	0
Q01469	Fatty acid-binding protein, epidermal	FABP5	642110	125280	0	0	0	0	516840
O60234	Glia maturation factor gamma	GMFG	641130	0	0	0	0	0	641130
Q14498	RNA-binding protein 39	RBM39	639320	75876	563450	0	0	0	0
Q99733	Nucleosome assembly protein 1-like 4	NAP1L4	638770	0	638770	0	0	0	0
P48960	CD97 antigen;CD97 antigen subunit alpha;CD97 antigen subunit beta	CD97	636570	636570	0	0	0	0	0
Q15628	Tumor necrosis factor receptor type 1-associated DEATH domain protein	TRADD	634440	0	0	512800	121640	0	0
Q9Y3D6	Mitochondrial fission 1 protein	FIS1	629360	0	0	0	0	0	629360
P31939	Bifunctional purine biosynthesis protein PURH;Phosphoribosylaminoimidazolecarboxamide formyltransferase;IMP cyclohydrolase	ATIC	627240	0	627240	0	0	0	0
P26583	High mobility group protein B2	HMGB2	623910	0	0	0	462010	161900	0
P31948	Stress-induced-phosphoprotein 1	STIP1	615770	117620	498150	0	0	0	0
Q9Y3F4	Serine-threonine kinase receptor-associated protein	STRAP	613800	0	0	613800	0	0	0
P30044	Peroxiredoxin-5, mitochondrial	PRDX5	613720	0	0	0	0	0	613720
P63208	S-phase kinase-associated protein 1	SKP1	612280	0	0	0	0	0	612280
P06454	Prothymosin alpha;Prothymosin alpha, N-terminally processed;Thymosin alpha-1	PTMA	612200	0	0	0	0	0	612200
P30519	Heme oxygenase 2	HMOX2	610410	0	0	610410	0	0	0
Q14697	Neutral alpha-glucosidase AB	GANAB	608050	608050	0	0	0	0	0
P23284	Peptidyl-prolyl cis-trans isomerase B	PPIB	607410	0	0	0	0	0	607410
O94925	Glutaminase kidney isoform, mitochondrial	GLS	606400	0	606400	0	0	0	0
P00505	Aspartate aminotransferase, mitochondrial	GOT2	606240	0	0	606240	0	0	0
P63151	Serine/threonine-protein phosphatase 2A 55 kDa regulatory subunit B alpha isoform	PPP2R2A	606120	0	606120	0	0	0	0
O75746	Calcium-binding mitochondrial carrier protein Aralar1	SLC25A12	605200	605200	0	0	0	0	0
Q9NR30	Nucleolar RNA helicase 2	DDX21	604750	604750	0	0	0	0	0
A0A0C4DH73;A0A0C4DH72;P04432;P01611;P01597	Ig kappa chain V-I region Daudi;Ig kappa chain V-I region Wes;Ig kappa chain V-I region DEE	IGKV1-12	604370	0	0	0	604370	0	0
Q9NUV9	GTPase IMAP family member 4	GIMAP4	598260	0	0	598260	0	0	0
P18031	Tyrosine-protein phosphatase non-receptor type 1	PTPN1	598130	0	598130	0	0	0	0
Q5JTV8	Torsin-1A-interacting protein 1	TOR1AIP1	594970	0	455310	85737	53916	0	0
P62140	Serine/threonine-protein phosphatase PP1-beta catalytic subunit	PPP1CB	594140	0	0	522470	71665	0	0
Q02413	Desmoglein-1	DSG1	590680	218380	163990	107390	59721	15328	25870
O00231	26S proteasome non-ATPase regulatory subunit 11	PSMD11	588190	0	457260	130930	0	0	0
O15511	Actin-related protein 2/3 complex subunit 5	ARPC5	587860	0	0	0	0	0	587860
P59768	Guanine nucleotide-binding protein G(I)/G(S)/G(O) subunit gamma-2	GNG2	582390	0	0	0	0	0	582390
Q06210	Glutamine--fructose-6-phosphate aminotransferase [isomerizing] 1	GFPT1	577030	577030	0	0	0	0	0
Q13200	26S proteasome non-ATPase regulatory subunit 2	PSMD2	570770	570770	0	0	0	0	0
Q9UQ80	Proliferation-associated protein 2G4	PA2G4	568310	0	304500	263810	0	0	0
P54819	Adenylate kinase 2, mitochondrial;Adenylate kinase 2, mitochondrial, N-terminally processed	AK2	567540	0	0	0	567540	0	0
Q53H12	Acylglycerol kinase, mitochondrial	AGK	564280	0	564280	0	0	0	0
P32456	Interferon-induced guanylate-binding protein 2	GBP2	564220	564220	0	0	0	0	0
O15144	Actin-related protein 2/3 complex subunit 2	ARPC2	562700	0	0	0	562700	0	0
P24752	Acetyl-CoA acetyltransferase, mitochondrial	ACAT1	561130	0	0	561130	0	0	0
Q9Y3E5	Peptidyl-tRNA hydrolase 2, mitochondrial	PTRH2	559200	0	0	0	0	0	559200
Q14141	Septin-6	2021-09-06	557540	46695	510840	0	0	0	0
Q9UBS4	DnaJ homolog subfamily B member 11	DNAJB11	557440	0	0	557440	0	0	0
P25788	Proteasome subunit alpha type-3	PSMA3	554360	0	0	0	554360	0	0
Q96AZ6	Interferon-stimulated gene 20 kDa protein	ISG20	554250	0	0	0	0	0	554250
O15127	Secretory carrier-associated membrane protein 2	SCAMP2	550910	0	0	550910	0	0	0
P50402	Emerin	EMD	549750	0	0	362610	187140	0	0
Q9UG63	ATP-binding cassette sub-family F member 2	ABCF2	546940	546940	0	0	0	0	0
P50591	Tumor necrosis factor ligand superfamily member 10	TNFSF10	546760	0	0	546760	0	0	0
Q96AE4	Far upstream element-binding protein 1	FUBP1	545620	303680	241930	0	0	0	0
P49207	60S ribosomal protein L34	RPL34	545320	0	0	0	0	0	545320
P52434	DNA-directed RNA polymerases I, II, and III subunit RPABC3	POLR2H	543130	0	0	0	0	0	543130
P05198	Eukaryotic translation initiation factor 2 subunit 1	EIF2S1	541960	0	0	541960	0	0	0
P00492	Hypoxanthine-guanine phosphoribosyltransferase	HPRT1	537840	0	0	0	537840	0	0
P43686	26S protease regulatory subunit 6B	PSMC4	537820	0	537820	0	0	0	0
P39019	40S ribosomal protein S19	RPS19	531240	0	0	0	0	0	531240
Q14019	Coactosin-like protein	COTL1	529720	0	0	0	0	0	529720
P04233	HLA class II histocompatibility antigen gamma chain	CD74	528380	0	0	171130	357250	0	0
Q9H3N1	Thioredoxin-related transmembrane protein 1	TMX1	527550	0	0	0	527550	0	0
O94768	Serine/threonine-protein kinase 17B	STK17B	525840	0	0	525840	0	0	0
P53618	Coatomer subunit beta	COPB1	523700	523700	0	0	0	0	0
P08240	Signal recognition particle receptor subunit alpha	SRPR	522980	522980	0	0	0	0	0
Q8NC51	Plasminogen activator inhibitor 1 RNA-binding protein	SERBP1	514440	0	514440	0	0	0	0
Q13011	Delta(3,5)-Delta(2,4)-dienoyl-CoA isomerase, mitochondrial	ECH1	512290	0	0	0	512290	0	0
O14579	Coatomer subunit epsilon	COPE	511790	0	0	0	511790	0	0
P26885	Peptidyl-prolyl cis-trans isomerase FKBP2	FKBP2	508610	0	0	0	0	0	508610
P35998	26S protease regulatory subunit 7	PSMC2	508060	0	508060	0	0	0	0
P50995	Annexin A11	ANXA11	506940	0	506940	0	0	0	0
P55795	Heterogeneous nuclear ribonucleoprotein H2	HNRNPH2	506650	0	506650	0	0	0	0
P61254;Q9UNX3	60S ribosomal protein L26;60S ribosomal protein L26-like 1	RPL26	505720	0	0	0	0	0	505720
P10144	Granzyme B	GZMB	504250	0	201300	0	302950	0	0
P61224;A6NIZ1	Ras-related protein Rap-1b;Ras-related protein Rap-1b-like protein	RAP1B	502380	0	0	0	0	502380	0
P26368	Splicing factor U2AF 65 kDa subunit	U2AF2	500600	0	500600	0	0	0	0
Q14847	LIM and SH3 domain protein 1	LASP1	496110	0	0	496110	0	0	0
O15260	Surfeit locus protein 4	SURF4	494200	284700	43972	0	0	0	165530
Q9Y3D7	Mitochondrial import inner membrane translocase subunit TIM16	PAM16	493690	0	0	0	0	0	493690
O43561	Linker for activation of T-cells family member 1	LAT	491900	0	0	491900	0	0	0
P62310	U6 snRNA-associated Sm-like protein LSm3	LSM3	490890	0	0	0	0	0	490890
P38117	Electron transfer flavoprotein subunit beta	ETFB	486480	0	0	0	486480	0	0
Q96AG4	Leucine-rich repeat-containing protein 59	LRRC59	485750	0	0	295110	190640	0	0
P51159;O00194	Ras-related protein Rab-27A;Ras-related protein Rab-27B	RAB27A	483740	0	0	0	483740	0	0
P54920	Alpha-soluble NSF attachment protein	NAPA	483340	0	0	0	483340	0	0
Q86WV6	Stimulator of interferon genes protein	TMEM173	482200	0	0	482200	0	0	0
P49591	Serine--tRNA ligase, cytoplasmic	SARS	481000	0	481000	0	0	0	0
Q9Y333	U6 snRNA-associated Sm-like protein LSm2	LSM2	480900	0	0	0	0	0	480900
Q9P1F3	Costars family protein ABRACL	ABRACL	479870	0	0	0	0	0	479870
Q6IBS0	Twinfilin-2	TWF2	478870	0	0	478870	0	0	0
P84103	Serine/arginine-rich splicing factor 3	SRSF3	478330	0	0	0	0	203470	274850
Q8TC12	Retinol dehydrogenase 11	RDH11	477260	0	0	0	477260	0	0
Q9Y224	UPF0568 protein C14orf166	C14orf166	476650	0	0	0	476650	0	0
P10599	Thioredoxin	TXN	475620	0	0	0	0	0	475620
Q8IXI1	Mitochondrial Rho GTPase 2	RHOT2	473050	473050	0	0	0	0	0
Q9UHB9	Signal recognition particle subunit SRP68	SRP68	468760	468760	0	0	0	0	0
O00170	AH receptor-interacting protein	AIP	467530	0	0	467530	0	0	0
P01040	Cystatin-A;Cystatin-A, N-terminally processed	CSTA	466380	0	0	0	90526	0	375850
P51991	Heterogeneous nuclear ribonucleoprotein A3	HNRNPA3	462700	0	0	462700	0	0	0
P17812	CTP synthase 1	CTPS1	461560	461560	0	0	0	0	0
P01860	Ig gamma-3 chain C region	IGHG3	457490	0	224020	233470	0	0	0
Q9NX40	OCIA domain-containing protein 1	OCIAD1	457220	0	0	457220	0	0	0
P20645	Cation-dependent mannose-6-phosphate receptor	M6PR	454040	0	0	454040	0	0	0
Q9NWU2	Glucose-induced degradation protein 8 homolog	GID8	451650	0	0	0	451650	0	0
P48556	26S proteasome non-ATPase regulatory subunit 8	PSMD8	449990	0	0	0	406290	0	43693
Q8N5K1	CDGSH iron-sulfur domain-containing protein 2	CISD2	446220	0	0	0	0	0	446220
O14980	Exportin-1	XPO1	446050	446050	0	0	0	0	0
P20618	Proteasome subunit beta type-1	PSMB1	444510	0	0	0	0	444510	0
Q13155	Aminoacyl tRNA synthase complex-interacting multifunctional protein 2	AIMP2	442750	0	0	442750	0	0	0
Q86U42	Polyadenylate-binding protein 2	PABPN1	439790	0	439790	0	0	0	0
P84090	Enhancer of rudimentary homolog	ERH	438470	0	0	0	0	0	438470
P61981	14-3-3 protein gamma;14-3-3 protein gamma, N-terminally processed	YWHAG	437810	0	0	0	437810	0	0
P62942	Peptidyl-prolyl cis-trans isomerase FKBP1A	FKBP1A	437660	0	0	0	0	0	437660
O43390	Heterogeneous nuclear ribonucleoprotein R	HNRNPR	435990	417050	18936	0	0	0	0
P12814	Alpha-actinin-1	ACTN1	432800	432800	0	0	0	0	0
Q15181	Inorganic pyrophosphatase	PPA1	432000	0	0	132700	299300	0	0
P52789	Hexokinase-2	HK2	431810	431810	0	0	0	0	0
P61026	Ras-related protein Rab-10	RAB10	431210	0	0	0	0	431210	0
P11233	Ras-related protein Ral-A	RALA	430030	0	0	0	430030	0	0
Q96IJ6	Mannose-1-phosphate guanyltransferase alpha	GMPPA	429260	0	0	429260	0	0	0
P15311;P35241	Ezrin;Radixin	EZR	428540	428540	0	0	0	0	0
Q9NZT1	Calmodulin-like protein 5	CALML5	426010	186090	0	0	0	109440	130480
P31153	S-adenosylmethionine synthase isoform type-2	MAT2A	425270	0	425270	0	0	0	0
P04234	T-cell surface glycoprotein CD3 delta chain	CD3D	424870	0	0	0	0	424870	0
P61019	Ras-related protein Rab-2A	RAB2A	423060	0	0	0	0	423060	0
O75964	ATP synthase subunit g, mitochondrial	ATP5L	422010	0	0	0	0	0	422010
P09661	U2 small nuclear ribonucleoprotein A	SNRPA1	421400	0	0	0	421400	0	0
P10768	S-formylglutathione hydrolase	ESD	419850	0	0	0	419850	0	0
P57764	Gasdermin-D	GSDMD	418250	0	369750	48495	0	0	0
Q16186	Proteasomal ubiquitin receptor ADRM1	ADRM1	413360	0	0	413360	0	0	0
P09382	Galectin-1	LGALS1	413310	0	0	0	0	0	413310
P53999	Activated RNA polymerase II transcriptional coactivator p15	SUB1	412920	0	0	0	0	0	412920
Q13724	Mannosyl-oligosaccharide glucosidase	MOGS	408910	408910	0	0	0	0	0
Q9BWF3;Q9BQ04	RNA-binding protein 4;RNA-binding protein 4B	RBM4	404400	0	0	404400	0	0	0
P55060	Exportin-2	CSE1L	402990	402990	0	0	0	0	0
Q9NP79	Vacuolar protein sorting-associated protein VTA1 homolog	VTA1	399060	0	0	266390	0	0	132670
Q15041	ADP-ribosylation factor-like protein 6-interacting protein 1	ARL6IP1	399060	0	0	0	0	399060	0
P10606	Cytochrome c oxidase subunit 5B, mitochondrial	COX5B	398250	0	0	0	0	0	398250
P38159;Q96E39;O75526	RNA-binding motif protein, X chromosome;RNA-binding motif protein, X chromosome, N-terminally processed;RNA binding motif protein, X-linked-like-1;RNA-binding motif protein, X-linked-like-2	RBMX	396430	0	0	396430	0	0	0
Q9UKK9	ADP-sugar pyrophosphatase	NUDT5	395670	0	0	68015	327650	0	0
Q13363	C-terminal-binding protein 1	CTBP1	394910	0	336420	58485	0	0	0
Q9H3K6	BolA-like protein 2	BOLA2	389090	0	0	0	0	0	389090
P25786	Proteasome subunit alpha type-1	PSMA1	388820	0	0	0	388820	0	0
Q08J23	tRNA (cytosine(34)-C(5))-methyltransferase	NSUN2	388650	388650	0	0	0	0	0
Q9HB71	Calcyclin-binding protein	CACYBP	388610	0	0	0	388610	0	0
P38606	V-type proton ATPase catalytic subunit A	ATP6V1A	387860	387860	0	0	0	0	0
Q8N6L1	Keratinocyte-associated protein 2	KRTCAP2	387370	0	0	0	0	0	387370
P29508	Serpin B3	SERPINB3	386210	0	40208	289700	56301	0	0
P49458	Signal recognition particle 9 kDa protein	SRP9	385800	0	0	0	0	0	385800
Q15029	116 kDa U5 small nuclear ribonucleoprotein component	EFTUD2	385360	385360	0	0	0	0	0
P38919	Eukaryotic initiation factor 4A-III;Eukaryotic initiation factor 4A-III, N-terminally processed	EIF4A3	384050	0	384050	0	0	0	0
Q12907	Vesicular integral-membrane protein VIP36	LMAN2	379610	0	0	379610	0	0	0
Q9NPD3	Exosome complex component RRP41	EXOSC4	378890	0	0	0	378890	0	0
P32942	Intercellular adhesion molecule 3	ICAM3	376170	376170	0	0	0	0	0
Q9NR56	Muscleblind-like protein 1	MBNL1	374750	0	0	374750	0	0	0
Q9H7D7	WD repeat-containing protein 26	WDR26	374110	374110	0	0	0	0	0
O00264	Membrane-associated progesterone receptor component 1	PGRMC1	374090	0	0	0	0	374090	0
Q7L2H7	Eukaryotic translation initiation factor 3 subunit M	EIF3M	373700	0	0	373700	0	0	0
P49748	Very long-chain specific acyl-CoA dehydrogenase, mitochondrial	ACADVL	372920	0	372920	0	0	0	0
O60762	Dolichol-phosphate mannosyltransferase subunit 1	DPM1	369310	0	0	0	369310	0	0
P51570	Galactokinase	GALK1	368950	0	0	368950	0	0	0
Q99798	Aconitate hydratase, mitochondrial	ACO2	367550	367550	0	0	0	0	0
P11279	Lysosome-associated membrane glycoprotein 1	LAMP1	367410	367410	0	0	0	0	0
O14745	Na(+)/H(+) exchange regulatory cofactor NHE-RF1	SLC9A3R1	367320	0	367320	0	0	0	0
O00422	Histone deacetylase complex subunit SAP18	SAP18	367230	0	0	0	0	0	367230
Q9BQA1	Methylosome protein 50	WDR77	364850	0	0	364850	0	0	0
Q13451	Peptidyl-prolyl cis-trans isomerase FKBP5;Peptidyl-prolyl cis-trans isomerase FKBP5, N-terminally processed	FKBP5	364740	0	364740	0	0	0	0
P19623	Spermidine synthase	SRM	360610	0	0	0	360610	0	0
P78318	Immunoglobulin-binding protein 1	IGBP1	359520	0	0	359520	0	0	0
Q13347	Eukaryotic translation initiation factor 3 subunit I	EIF3I	357260	0	0	357260	0	0	0
A0A0C4DH67;A0A0C4DH69;A0A075B6S5		IGKV1-8	354070	0	0	0	354070	0	0
Q8N1F7	Nuclear pore complex protein Nup93	NUP93	353850	334250	0	19592	0	0	0
O75170	Serine/threonine-protein phosphatase 6 regulatory subunit 2	PPP6R2	352970	352970	0	0	0	0	0
Q16181	Septin-7	2021-09-07	351870	0	351870	0	0	0	0
P10155	60 kDa SS-A/Ro ribonucleoprotein	TROVE2	350950	0	350950	0	0	0	0
P54105	Methylosome subunit pICln	CLNS1A	350740	0	0	350740	0	0	0
P21964	Catechol O-methyltransferase	COMT	349200	0	0	0	349200	0	0
P62308;A8MWD9	Small nuclear ribonucleoprotein G;Putative small nuclear ribonucleoprotein G-like protein 15	SNRPG	349140	0	0	0	0	0	349140
Q05516	Zinc finger and BTB domain-containing protein 16	ZBTB16	348880	283960	64917	0	0	0	0
O60783	28S ribosomal protein S14, mitochondrial	MRPS14	347960	0	0	0	0	0	347960
Q9UJ70	N-acetyl-D-glucosamine kinase	NAGK	347130	0	0	347130	0	0	0
Q9Y228	TRAF3-interacting JNK-activating modulator	TRAF3IP3	346950	0	0	0	346950	0	0
P04179	Superoxide dismutase [Mn], mitochondrial	SOD2	346190	0	0	0	0	346190	0
O75531	Barrier-to-autointegration factor;Barrier-to-autointegration factor, N-terminally processed	BANF1	345290	0	0	0	0	0	345290
P41252	Isoleucine--tRNA ligase, cytoplasmic	IARS	342430	342430	0	0	0	0	0
P47897	Glutamine--tRNA ligase	QARS	339430	339430	0	0	0	0	0
P28799	Granulins;Acrogranin;Paragranulin;Granulin-1;Granulin-2;Granulin-3;Granulin-4;Granulin-5;Granulin-6;Granulin-7	GRN	339210	0	339210	0	0	0	0
Q16543	Hsp90 co-chaperone Cdc37;Hsp90 co-chaperone Cdc37, N-terminally processed	CDC37	338610	0	338610	0	0	0	0
E9PAV3	Nascent polypeptide-associated complex subunit alpha, muscle-specific form	NACA	337650	0	0	320220	17432	0	0
Q14739	Lamin-B receptor	LBR	335730	100080	235650	0	0	0	0
Q9P258	Protein RCC2	RCC2	334520	0	334520	0	0	0	0
Q9BTV4	Transmembrane protein 43	TMEM43	332340	0	0	332340	0	0	0
Q9Y3I0	tRNA-splicing ligase RtcB homolog	RTCB	331530	0	331530	0	0	0	0
O60664	Perilipin-3	PLIN3	331020	0	331020	0	0	0	0
O43684	Mitotic checkpoint protein BUB3	BUB3	330130	0	0	330130	0	0	0
P48444	Coatomer subunit delta	ARCN1	329330	0	329330	0	0	0	0
P42768	Wiskott-Aldrich syndrome protein	WAS	328670	0	328670	0	0	0	0
Q99460	26S proteasome non-ATPase regulatory subunit 1	PSMD1	328110	328110	0	0	0	0	0
Q15005	Signal peptidase complex subunit 2	SPCS2	326740	0	0	0	0	326740	0
O43837	Isocitrate dehydrogenase [NAD] subunit beta, mitochondrial	IDH3B	325810	0	0	325810	0	0	0
Q13043;Q13188	Serine/threonine-protein kinase 4;Serine/threonine-protein kinase 4 37kDa subunit;Serine/threonine-protein kinase 4 18kDa subunit;Serine/threonine-protein kinase 3;Serine/threonine-protein kinase 3 36kDa subunit;Serine/threonine-protein kinase 3 20kDa subunit	STK4	324870	0	0	324870	0	0	0
P17844	Probable ATP-dependent RNA helicase DDX5	DDX5	324220	0	324220	0	0	0	0
Q14005	Pro-interleukin-16;Interleukin-16	IL16	323210	301340	21874	0	0	0	0
P00390	Glutathione reductase, mitochondrial	GSR	322580	0	322580	0	0	0	0
Q9BV40	Vesicle-associated membrane protein 8	VAMP8	321000	0	0	0	0	0	321000
Q01826	DNA-binding protein SATB1	SATB1	320350	320350	0	0	0	0	0
P53992	Protein transport protein Sec24C	SEC24C	318450	318450	0	0	0	0	0
Q16698	2,4-dienoyl-CoA reductase, mitochondrial	DECR1	317930	0	0	0	317930	0	0
Q8N1K5	Protein THEMIS	THEMIS	317450	317450	0	0	0	0	0
Q9Y3D0	Mitotic spindle-associated MMXD complex subunit MIP18	FAM96B	315220	0	0	0	0	0	315220
O00232	26S proteasome non-ATPase regulatory subunit 12	PSMD12	314070	45734	268340	0	0	0	0
Q9Y285	Phenylalanine--tRNA ligase alpha subunit	FARSA	312890	0	312890	0	0	0	0
Q01628;Q01629;P13164	Interferon-induced transmembrane protein 3;Interferon-induced transmembrane protein 2;Interferon-induced transmembrane protein 1	IFITM3	311040	0	0	0	0	0	311040
P49721	Proteasome subunit beta type-2	PSMB2	310300	0	0	0	0	310300	0
Q13310	Polyadenylate-binding protein 4	PABPC4	308990	308990	0	0	0	0	0
P19367	Hexokinase-1	HK1	308650	308650	0	0	0	0	0
Q9UHD8	Septin-9	2021-09-09	308580	47398	0	261190	0	0	0
P00367;P49448	Glutamate dehydrogenase 1, mitochondrial;Glutamate dehydrogenase 2, mitochondrial	GLUD1	308530	0	308530	0	0	0	0
Q9Y6M9	NADH dehydrogenase [ubiquinone] 1 beta subcomplex subunit 9	NDUFB9	308020	0	0	0	0	308020	0
P42765	3-ketoacyl-CoA thiolase, mitochondrial	ACAA2	307910	0	0	307910	0	0	0
Q9NS69	Mitochondrial import receptor subunit TOM22 homolog	TOMM22	307650	0	0	0	0	0	307650
Q5T4S7	E3 ubiquitin-protein ligase UBR4	UBR4	306250	306250	0	0	0	0	0
P62191	26S protease regulatory subunit 4	PSMC1	303280	0	268660	34624	0	0	0
Q01813	ATP-dependent 6-phosphofructokinase, platelet type	PFKP	302500	302500	0	0	0	0	0
Q56VL3	OCIA domain-containing protein 2	OCIAD2	300960	0	0	0	0	0	300960
P10515	Dihydrolipoyllysine-residue acetyltransferase component of pyruvate dehydrogenase complex, mitochondrial	DLAT	297100	297100	0	0	0	0	0
O75489	NADH dehydrogenase [ubiquinone] iron-sulfur protein 3, mitochondrial	NDUFS3	294090	0	0	0	294090	0	0
P61006	Ras-related protein Rab-8A	RAB8A	293110	0	0	0	0	293110	0
O95831	Apoptosis-inducing factor 1, mitochondrial	AIFM1	292570	123210	169370	0	0	0	0
P63244	Guanine nucleotide-binding protein subunit beta-2-like 1;Guanine nucleotide-binding protein subunit beta-2-like 1, N-terminally processed	GNB2L1	292520	0	0	0	292520	0	0
Q9UI08	Ena/VASP-like protein	EVL	292270	0	263840	0	0	0	28434
Q14566	DNA replication licensing factor MCM6	MCM6	290470	290470	0	0	0	0	0
Q9BUJ2	Heterogeneous nuclear ribonucleoprotein U-like protein 1	HNRNPUL1	290460	290460	0	0	0	0	0
O95336	6-phosphogluconolactonase	PGLS	290080	0	0	0	290080	0	0
Q01844	RNA-binding protein EWS	EWSR1	290040	290040	0	0	0	0	0
Q9UBQ7	Glyoxylate reductase/hydroxypyruvate reductase	GRHPR	289290	0	0	289290	0	0	0
P08758	Annexin A5	ANXA5	288340	0	0	0	288340	0	0
P55884	Eukaryotic translation initiation factor 3 subunit B	EIF3B	288240	288240	0	0	0	0	0
O75947	ATP synthase subunit d, mitochondrial	ATP5H	286930	0	0	0	0	286930	0
Q8N163	Cell cycle and apoptosis regulator protein 2	CCAR2	286750	286750	0	0	0	0	0
P23526	Adenosylhomocysteinase	AHCY	286730	0	0	286730	0	0	0
Q92947	Glutaryl-CoA dehydrogenase, mitochondrial	GCDH	286660	0	0	286660	0	0	0
Q9NRX4	14 kDa phosphohistidine phosphatase	PHPT1	285860	0	0	0	0	0	285860
P34897	Serine hydroxymethyltransferase, mitochondrial	SHMT2	285110	0	285110	0	0	0	0
O43399	Tumor protein D54	TPD52L2	284630	0	0	0	284630	0	0
Q92526	T-complex protein 1 subunit zeta-2	CCT6B	284470	0	284470	0	0	0	0
P15170;Q8IYD1	Eukaryotic peptide chain release factor GTP-binding subunit ERF3A;Eukaryotic peptide chain release factor GTP-binding subunit ERF3B	GSPT1	284100	284100	0	0	0	0	0
Q9H307	Pinin	PNN	283730	57200	63236	105590	57705	0	0
P20592	Interferon-induced GTP-binding protein Mx2	MX2	282680	282680	0	0	0	0	0
Q92598	Heat shock protein 105 kDa	HSPH1	282520	152420	130110	0	0	0	0
P61626	Lysozyme C	LYZ	282490	282490	0	0	0	0	0
O15160	DNA-directed RNA polymerases I and III subunit RPAC1	POLR1C	281970	0	0	281970	0	0	0
Q9NSE4	Isoleucine--tRNA ligase, mitochondrial	IARS2	281520	281520	0	0	0	0	0
O00116	Alkyldihydroxyacetonephosphate synthase, peroxisomal	AGPS	281460	281460	0	0	0	0	0
Q9HBH1	Peptide deformylase, mitochondrial	PDF	279240	0	0	0	0	279240	0
Q13561	Dynactin subunit 2	DCTN2	279190	0	279190	0	0	0	0
P35606	Coatomer subunit beta	COPB2	278970	278970	0	0	0	0	0
Q9BRJ6	Uncharacterized protein C7orf50	C7orf50	278290	0	0	0	0	278290	0
Q9HAV7	GrpE protein homolog 1, mitochondrial	GRPEL1	278250	0	0	0	0	278250	0
Q9UL25	Ras-related protein Rab-21	RAB21	276670	0	0	0	0	276670	0
P55786	Puromycin-sensitive aminopeptidase	NPEPPS	276100	276100	0	0	0	0	0
Q00610	Clathrin heavy chain 1	CLTC	274350	274350	0	0	0	0	0
P40616	ADP-ribosylation factor-like protein 1	ARL1	273450	0	0	0	0	0	273450
P61962	DDB1- and CUL4-associated factor 7	DCAF7	272590	0	0	272590	0	0	0
P20339	Ras-related protein Rab-5A	RAB5A	272450	0	0	0	0	272450	0
P0DPI2;A0A0B4J2D5			272190	0	0	0	272190	0	0
P52815	39S ribosomal protein L12, mitochondrial	MRPL12	271610	0	0	0	0	0	271610
P17275	Transcription factor jun-B	JUNB	270300	0	0	270300	0	0	0
P15498	Proto-oncogene vav	VAV1	269740	269740	0	0	0	0	0
O15143	Actin-related protein 2/3 complex subunit 1B	ARPC1B	268530	0	0	268530	0	0	0
P62877	E3 ubiquitin-protein ligase RBX1;E3 ubiquitin-protein ligase RBX1, N-terminally processed	RBX1	267850	0	0	0	0	0	267850
Q9Y4Y9	U6 snRNA-associated Sm-like protein LSm5	LSM5	267770	0	0	0	0	0	267770
Q92973;O14787	Transportin-1;Transportin-2	TNPO1	265040	265040	0	0	0	0	0
Q9NZL9	Methionine adenosyltransferase 2 subunit beta	MAT2B	264230	0	0	264230	0	0	0
P57740	Nuclear pore complex protein Nup107	NUP107	262830	262830	0	0	0	0	0
Q86VP6	Cullin-associated NEDD8-dissociated protein 1	CAND1	261740	261740	0	0	0	0	0
P35249	Replication factor C subunit 4	RFC4	261130	0	0	261130	0	0	0
P06730	Eukaryotic translation initiation factor 4E	EIF4E	259640	0	0	0	259640	0	0
P08754	Guanine nucleotide-binding protein G(k) subunit alpha	GNAI3	259620	0	0	259620	0	0	0
Q13509	Tubulin beta-3 chain	TUBB3	258830	0	258830	0	0	0	0
P46109	Crk-like protein	CRKL	252520	0	0	252520	0	0	0
Q9Y2Q9	28S ribosomal protein S28, mitochondrial	MRPS28	252050	0	0	0	0	0	252050
Q5T447	E3 ubiquitin-protein ligase HECTD3	HECTD3	251990	251990	0	0	0	0	0
P43307	Translocon-associated protein subunit alpha	SSR1	251840	0	0	251840	0	0	0
O00487	26S proteasome non-ATPase regulatory subunit 14	PSMD14	251570	0	0	226000	25569	0	0
Q15631	Translin	TSN	251420	0	0	0	251420	0	0
Q15717	ELAV-like protein 1	ELAVL1	249820	0	0	0	249820	0	0
Q15691	Microtubule-associated protein RP/EB family member 1	MAPRE1	249680	0	0	0	249680	0	0
Q9Y2Q3	Glutathione S-transferase kappa 1	GSTK1	249600	0	0	0	0	249600	0
Q8NFH3	Nucleoporin Nup43	NUP43	249280	0	0	249280	0	0	0
P36404	ADP-ribosylation factor-like protein 2	ARL2	249070	0	0	0	0	0	249070
Q12846	Syntaxin-4	STX4	249030	0	0	249030	0	0	0
P00813	Adenosine deaminase	ADA	248880	0	0	248880	0	0	0
Q9Y617	Phosphoserine aminotransferase	PSAT1	248870	0	0	248870	0	0	0
Q15056	Eukaryotic translation initiation factor 4H	EIF4H	248750	0	0	0	248750	0	0
O43242	26S proteasome non-ATPase regulatory subunit 3	PSMD3	248130	0	248130	0	0	0	0
P07954	Fumarate hydratase, mitochondrial	FH	247340	0	247340	0	0	0	0
Q14165	Malectin	MLEC	246640	0	0	0	246640	0	0
Q15459	Splicing factor 3A subunit 1	SF3A1	246310	246310	0	0	0	0	0
Q9Y3L5	Ras-related protein Rap-2c	RAP2C	245870	245870	0	0	0	0	0
P49915	GMP synthase [glutamine-hydrolyzing]	GMPS	244980	244980	0	0	0	0	0
P08559	Pyruvate dehydrogenase E1 component subunit alpha, somatic form, mitochondrial	PDHA1	244940	0	0	244940	0	0	0
Q9NPA8	Transcription and mRNA export factor ENY2	ENY2	244640	0	0	0	0	0	244640
P16150	Leukosialin	SPN	244600	244600	0	0	0	0	0
O95202	LETM1 and EF-hand domain-containing protein 1, mitochondrial	LETM1	243840	243840	0	0	0	0	0
P43246	DNA mismatch repair protein Msh2	MSH2	241980	241980	0	0	0	0	0
P49189	4-trimethylaminobutyraldehyde dehydrogenase	ALDH9A1	240760	0	240760	0	0	0	0
O95295	SNARE-associated protein Snapin	SNAPIN	240490	0	0	0	0	0	240490
Q9Y6C9	Mitochondrial carrier homolog 2	MTCH2	238850	0	0	0	238850	0	0
P50570	Dynamin-2	DNM2	238080	165220	32256	40608	0	0	0
P53597	Succinyl-CoA ligase [ADP/GDP-forming] subunit alpha, mitochondrial	SUCLG1	236220	0	0	167540	68680	0	0
Q86SZ2	Trafficking protein particle complex subunit 6B	TRAPPC6B	236220	0	0	0	0	0	236220
P28065	Proteasome subunit beta type-9	PSMB9	235910	0	0	0	0	235910	0
Q12931	Heat shock protein 75 kDa, mitochondrial	TRAP1	235120	235120	0	0	0	0	0
Q96S65	Cysteine/serine-rich nuclear protein 1	CSRNP1	233410	233410	0	0	0	0	0
Q9NUJ1	Mycophenolic acid acyl-glucuronide esterase, mitochondrial	ABHD10	233280	0	0	0	233280	0	0
Q8NB46	Serine/threonine-protein phosphatase 6 regulatory ankyrin repeat subunit C	ANKRD52	232900	232900	0	0	0	0	0
P47813;O14602	Eukaryotic translation initiation factor 1A, X-chromosomal;Eukaryotic translation initiation factor 1A, Y-chromosomal	EIF1AX	232780	0	0	0	0	0	232780
P09960	Leukotriene A-4 hydrolase	LTA4H	232030	232030	0	0	0	0	0
P36969	Phospholipid hydroperoxide glutathione peroxidase, mitochondrial	GPX4	231430	0	0	0	0	0	231430
Q16563	Synaptophysin-like protein 1	SYPL1	231370	0	0	231370	0	0	0
Q08211	ATP-dependent RNA helicase A	DHX9	230330	230330	0	0	0	0	0
Q13422	DNA-binding protein Ikaros	IKZF1	229290	0	229290	0	0	0	0
Q16630	Cleavage and polyadenylation specificity factor subunit 6	CPSF6	228520	198530	29991	0	0	0	0
P04632	Calpain small subunit 1	CAPNS1	227660	0	0	0	227660	0	0
Q8IYT4	Katanin p60 ATPase-containing subunit A-like 2	KATNAL2	226910	226910	0	0	0	0	0
P51665	26S proteasome non-ATPase regulatory subunit 7	PSMD7	225880	0	0	225880	0	0	0
O95292	Vesicle-associated membrane protein-associated protein B/C	VAPB	223830	0	0	0	223830	0	0
Q9Y305	Acyl-coenzyme A thioesterase 9, mitochondrial	ACOT9	223540	0	223540	0	0	0	0
P16152;O75828	Carbonyl reductase [NADPH] 1;Carbonyl reductase [NADPH] 3	CBR1	223350	0	0	34052	189300	0	0
Q93084	Sarcoplasmic/endoplasmic reticulum calcium ATPase 3	ATP2A3	223050	223050	0	0	0	0	0
O95466	Formin-like protein 1	FMNL1	223040	223040	0	0	0	0	0
Q13151	Heterogeneous nuclear ribonucleoprotein A0	HNRNPA0	222710	0	0	0	222710	0	0
O15355	Protein phosphatase 1G	PPM1G	222120	222120	0	0	0	0	0
P62879	Guanine nucleotide-binding protein G(I)/G(S)/G(T) subunit beta-2	GNB2	220090	0	0	52580	167510	0	0
P33991	DNA replication licensing factor MCM4	MCM4	219700	219700	0	0	0	0	0
P36776	Lon protease homolog, mitochondrial	LONP1	219180	219180	0	0	0	0	0
Q8N3X1	Formin-binding protein 4	FNBP4	218530	0	0	218530	0	0	0
Q9Y2S7	Polymerase delta-interacting protein 2	POLDIP2	217390	0	0	217390	0	0	0
P05362	Intercellular adhesion molecule 1	ICAM1	217290	217290	0	0	0	0	0
P30046;A6NHG4	D-dopachrome decarboxylase;D-dopachrome decarboxylase-like protein	DDT	216850	0	0	0	0	0	216850
Q13573	SNW domain-containing protein 1	SNW1	216810	216810	0	0	0	0	0
Q9H4E7	Differentially expressed in FDCP 6 homolog	DEF6	216640	216640	0	0	0	0	0
P19838	Nuclear factor NF-kappa-B p105 subunit;Nuclear factor NF-kappa-B p50 subunit	NFKB1	216370	72479	143890	0	0	0	0
P61619;Q9H9S3	Protein transport protein Sec61 subunit alpha isoform 1;Protein transport protein Sec61 subunit alpha isoform 2	SEC61A1	215880	0	0	215880	0	0	0
Q9Y5P6	Mannose-1-phosphate guanyltransferase beta	GMPPB	215590	0	0	215590	0	0	0
P09622	Dihydrolipoyl dehydrogenase, mitochondrial	DLD	215370	0	215370	0	0	0	0
Q9NUQ9	Protein FAM49B	FAM49B	214920	0	0	0	214920	0	0
Q6UB35	Monofunctional C1-tetrahydrofolate synthase, mitochondrial	MTHFD1L	213930	213930	0	0	0	0	0
Q13077	TNF receptor-associated factor 1	TRAF1	213740	0	213740	0	0	0	0
P43403	Tyrosine-protein kinase ZAP-70	ZAP70	212980	212980	0	0	0	0	0
O75197	Low-density lipoprotein receptor-related protein 5	LRP5	212750	212750	0	0	0	0	0
Q08257	Quinone oxidoreductase	CRYZ	211990	0	0	211990	0	0	0
P14921	Protein C-ets-1	ETS1	210970	0	210970	0	0	0	0
Q15370	Transcription elongation factor B polypeptide 2	TCEB2	210810	0	0	0	0	0	210810
O95319	CUGBP Elav-like family member 2	CELF2	210560	0	210560	0	0	0	0
Q96G03	Phosphoglucomutase-2	PGM2	209820	209820	0	0	0	0	0
P52209	6-phosphogluconate dehydrogenase, decarboxylating	PGD	209170	0	209170	0	0	0	0
P22102	Trifunctional purine biosynthetic protein adenosine-3;Phosphoribosylamine--glycine ligase;Phosphoribosylformylglycinamidine cyclo-ligase;Phosphoribosylglycinamide formyltransferase	GART	209150	189110	20032	0	0	0	0
P27694	Replication protein A 70 kDa DNA-binding subunit;Replication protein A 70 kDa DNA-binding subunit, N-terminally processed	RPA1	208620	108090	100520	0	0	0	0
P35236	Tyrosine-protein phosphatase non-receptor type 7	PTPN7	208510	0	0	208510	0	0	0
O75306	NADH dehydrogenase [ubiquinone] iron-sulfur protein 2, mitochondrial	NDUFS2	208390	0	0	208390	0	0	0
P13995	Bifunctional methylenetetrahydrofolate dehydrogenase/cyclohydrolase, mitochondrial;NAD-dependent methylenetetrahydrofolate dehydrogenase;Methenyltetrahydrofolate cyclohydrolase	MTHFD2	207690	0	0	207690	0	0	0
Q02338	D-beta-hydroxybutyrate dehydrogenase, mitochondrial	BDH1	206390	0	0	0	206390	0	0
Q6UB98	Ankyrin repeat domain-containing protein 12	ANKRD12	204610	204610	0	0	0	0	0
Q9P0I2	ER membrane protein complex subunit 3	EMC3	203950	0	0	0	203950	0	0
P51659	Peroxisomal multifunctional enzyme type 2;(3R)-hydroxyacyl-CoA dehydrogenase;Enoyl-CoA hydratase 2	HSD17B4	203790	203790	0	0	0	0	0
P37235;P84074	Hippocalcin-like protein 1;Neuron-specific calcium-binding protein hippocalcin	HPCAL1	202910	0	0	0	0	0	202910
Q9UJU6	Drebrin-like protein	DBNL	202310	0	202310	0	0	0	0
Q01650	Large neutral amino acids transporter small subunit 1	SLC7A5	201900	0	0	201900	0	0	0
Q9Y371	Endophilin-B1	SH3GLB1	200630	0	0	200630	0	0	0
Q8N1G4	Leucine-rich repeat-containing protein 47	LRRC47	200340	200340	0	0	0	0	0
Q01081;P0DN76;Q8WU68	Splicing factor U2AF 35 kDa subunit;Splicing factor U2AF 26 kDa subunit	U2AF1	199970	0	0	199970	0	0	0
P50897	Palmitoyl-protein thioesterase 1	PPT1	199710	0	0	0	199710	0	0
Q96DA6	Mitochondrial import inner membrane translocase subunit TIM14	DNAJC19	199300	0	0	0	0	0	199300
Q04864	Proto-oncogene c-Rel	REL	198510	198510	0	0	0	0	0
P51970	NADH dehydrogenase [ubiquinone] 1 alpha subcomplex subunit 8	NDUFA8	198330	0	0	0	0	0	198330
Q9Y266	Nuclear migration protein nudC	NUDC	198130	0	0	198130	0	0	0
Q9UL15	BAG family molecular chaperone regulator 5	BAG5	198110	198110	0	0	0	0	0
Q13423	NAD(P) transhydrogenase, mitochondrial	NNT	197040	197040	0	0	0	0	0
Q3ZCQ8	Mitochondrial import inner membrane translocase subunit TIM50	TIMM50	196810	0	0	196810	0	0	0
Q9H0D6	5-3 exoribonuclease 2	XRN2	196500	196500	0	0	0	0	0
Q9UHV9	Prefoldin subunit 2	PFDN2	196370	0	0	0	0	0	196370
P61163	Alpha-centractin	ACTR1A	196150	0	33146	163000	0	0	0
P25686	DnaJ homolog subfamily B member 2	DNAJB2	195580	0	0	195580	0	0	0
O96000	NADH dehydrogenase [ubiquinone] 1 beta subcomplex subunit 10	NDUFB10	194870	0	0	0	0	194870	0
Q9P289;Q9Y6E0;O00506	Serine/threonine-protein kinase 26;Serine/threonine-protein kinase 24;Serine/threonine-protein kinase 24 36 kDa subunit;Serine/threonine-protein kinase 24 12 kDa subunit;Serine/threonine-protein kinase 25	STK26	194680	0	194680	0	0	0	0
P51858	Hepatoma-derived growth factor	HDGF	194680	0	0	194680	0	0	0
Q9BQE5	Apolipoprotein L2	APOL2	194650	0	0	194650	0	0	0
P14927	Cytochrome b-c1 complex subunit 7	UQCRB	194400	0	0	0	0	0	194400
P61964	WD repeat-containing protein 5	WDR5	193670	0	0	193670	0	0	0
P28331	NADH-ubiquinone oxidoreductase 75 kDa subunit, mitochondrial	NDUFS1	193540	193540	0	0	0	0	0
Q9Y5X1	Sorting nexin-9	SNX9	191280	191280	0	0	0	0	0
P17612	cAMP-dependent protein kinase catalytic subunit alpha	PRKACA	191270	0	0	191270	0	0	0
Q92556	Engulfment and cell motility protein 1	ELMO1	191170	191170	0	0	0	0	0
Q9NQT5	Exosome complex component RRP40	EXOSC3	190930	0	0	0	190930	0	0
P31350	Ribonucleoside-diphosphate reductase subunit M2	RRM2	190450	0	0	190450	0	0	0
P09132	Signal recognition particle 19 kDa protein	SRP19	190380	0	0	0	0	0	190380
Q9NRR5;Q9UMX0	Ubiquilin-4;Ubiquilin-1	UBQLN4	189120	112280	76846	0	0	0	0
Q15796;P84022;O15198	Mothers against decapentaplegic homolog 2;Mothers against decapentaplegic homolog 3;Mothers against decapentaplegic homolog 9	SMAD2	188490	0	188490	0	0	0	0
Q7KZF4	Staphylococcal nuclease domain-containing protein 1	SND1	187860	187860	0	0	0	0	0
P14923	Junction plakoglobin	JUP	187740	136380	21975	14374	0	15012	0
P27708	CAD protein;Glutamine-dependent carbamoyl-phosphate synthase;Aspartate carbamoyltransferase;Dihydroorotase	CAD	187040	173520	0	0	13523	0	0
P30084	Enoyl-CoA hydratase, mitochondrial	ECHS1	186890	0	0	0	186890	0	0
P11766	Alcohol dehydrogenase class-3	ADH5	186360	0	0	186360	0	0	0
O14773	Tripeptidyl-peptidase 1	TPP1	185740	0	0	185740	0	0	0
P41743	Protein kinase C iota type	PRKCI	185510	185510	0	0	0	0	0
Q9HCU5	Prolactin regulatory element-binding protein	PREB	185490	0	185490	0	0	0	0
Q8ND71	GTPase IMAP family member 8	GIMAP8	185040	185040	0	0	0	0	0
P20290	Transcription factor BTF3	BTF3	183370	0	0	0	0	0	183370
Q15286	Ras-related protein Rab-35	RAB35	181380	0	0	0	0	181380	0
Q9Y3L3;Q6ZT62	SH3 domain-binding protein 1	SH3BP1	181130	181130	0	0	0	0	0
O00635	E3 ubiquitin-protein ligase TRIM38	TRIM38	181020	83841	97174	0	0	0	0
Q13469	Nuclear factor of activated T-cells, cytoplasmic 2	NFATC2	180430	180430	0	0	0	0	0
Q9UHG3	Prenylcysteine oxidase 1	PCYOX1	179150	0	179150	0	0	0	0
Q15393	Splicing factor 3B subunit 3	SF3B3	178380	178380	0	0	0	0	0
P26196	Probable ATP-dependent RNA helicase DDX6	DDX6	177650	0	177650	0	0	0	0
Q9Y2R9	28S ribosomal protein S7, mitochondrial	MRPS7	176950	0	0	0	176950	0	0
P28838	Cytosol aminopeptidase	LAP3	176920	0	176920	0	0	0	0
O75663	TIP41-like protein	TIPRL	176860	0	0	0	176860	0	0
O95573	Long-chain-fatty-acid--CoA ligase 3	ACSL3	176730	176730	0	0	0	0	0
O75534	Cold shock domain-containing protein E1	CSDE1	175920	175920	0	0	0	0	0
O43488;Q8NHP1	Aflatoxin B1 aldehyde reductase member 2;Aflatoxin B1 aldehyde reductase member 4	AKR7A2	175550	0	0	175550	0	0	0
P57737	Coronin-7	CORO7	173660	173660	0	0	0	0	0
P22087	rRNA 2-O-methyltransferase fibrillarin	FBL	173410	0	0	173410	0	0	0
A0A0B4J1V1;P01780;P01763;P01762;A0A075B7F0;A0A0J9YVY3;A0A0C4DH32;P0DP04;A0A0B4J1X8;P01766;P01782	Ig heavy chain V-III region JON;Ig heavy chain V-III region WEA;Ig heavy chain V-III region TRO;Ig heavy chain V-III region BRO;Ig heavy chain V-III region DOB	IGHV3-21	172570	0	172570	0	0	0	0
Q13144	Translation initiation factor eIF-2B subunit epsilon	EIF2B5	171520	171520	0	0	0	0	0
Q9BYD3	39S ribosomal protein L4, mitochondrial	MRPL4	170500	0	0	170500	0	0	0
P35611	Alpha-adducin	ADD1	169950	169950	0	0	0	0	0
O14949	Cytochrome b-c1 complex subunit 8	UQCRQ	169750	0	0	0	0	0	169750
Q9Y5S9	RNA-binding protein 8A	RBM8A	168240	0	0	0	0	168240	0
Q99613;B5ME19	Eukaryotic translation initiation factor 3 subunit C;Eukaryotic translation initiation factor 3 subunit C-like protein	EIF3C	168220	168220	0	0	0	0	0
P35250	Replication factor C subunit 2	RFC2	167760	0	0	167760	0	0	0
Q13868	Exosome complex component RRP4	EXOSC2	167740	0	0	0	167740	0	0
P61011	Signal recognition particle 54 kDa protein	SRP54	167610	0	116560	0	0	0	51050
P16949	Stathmin	STMN1	167430	0	0	0	0	0	167430
Q12874	Splicing factor 3A subunit 3	SF3A3	167320	0	167320	0	0	0	0
A7E2V4	Zinc finger SWIM domain-containing protein 8	ZSWIM8	166790	166790	0	0	0	0	0
Q15008	26S proteasome non-ATPase regulatory subunit 6	PSMD6	166330	0	0	166330	0	0	0
Q9UHY1	Nuclear receptor-binding protein	NRBP1	166200	166200	0	0	0	0	0
P82650	28S ribosomal protein S22, mitochondrial	MRPS22	165660	0	0	165660	0	0	0
O94804	Serine/threonine-protein kinase 10	STK10	164920	164920	0	0	0	0	0
Q6UN15	Pre-mRNA 3-end-processing factor FIP1	FIP1L1	164570	164570	0	0	0	0	0
Q9UHX1	Poly(U)-binding-splicing factor PUF60	PUF60	163600	0	163600	0	0	0	0
O75368	SH3 domain-binding glutamic acid-rich-like protein	SH3BGRL	163040	0	0	0	0	0	163040
Q99436	Proteasome subunit beta type-7	PSMB7	161280	0	0	0	161280	0	0
Q04917	14-3-3 protein eta	YWHAH	160560	0	0	0	160560	0	0
P54578	Ubiquitin carboxyl-terminal hydrolase 14	USP14	160480	0	160480	0	0	0	0
Q9Y620	DNA repair and recombination protein RAD54B	RAD54B	160200	160200	0	0	0	0	0
Q00653	Nuclear factor NF-kappa-B p100 subunit;Nuclear factor NF-kappa-B p52 subunit	NFKB2	160160	160160	0	0	0	0	0
P21333	Filamin-A	FLNA	160090	160090	0	0	0	0	0
P00918	Carbonic anhydrase 2	CA2	159760	0	0	0	159760	0	0
Q14765	Signal transducer and activator of transcription 4	STAT4	159490	159490	0	0	0	0	0
Q9Y5Y2	Cytosolic Fe-S cluster assembly factor NUBP2	NUBP2	158800	0	0	0	158800	0	0
P53004	Biliverdin reductase A	BLVRA	158740	0	0	158740	0	0	0
O95571	Persulfide dioxygenase ETHE1, mitochondrial	ETHE1	158690	0	0	0	158690	0	0
P46459	Vesicle-fusing ATPase	NSF	158290	158290	0	0	0	0	0
P31930	Cytochrome b-c1 complex subunit 1, mitochondrial	UQCRC1	158050	0	158050	0	0	0	0
Q9BZZ5	Apoptosis inhibitor 5	API5	156460	0	156460	0	0	0	0
O00178	GTP-binding protein 1	GTPBP1	156430	156430	0	0	0	0	0
Q5SRD1;O14925	Putative mitochondrial import inner membrane translocase subunit Tim23B;Mitochondrial import inner membrane translocase subunit Tim23	TIMM23B	156370	0	0	0	0	156370	0
Q96C36	Pyrroline-5-carboxylate reductase 2	PYCR2	156100	0	0	111690	44406	0	0
Q15019	Septin-2	2021-09-02	155480	0	0	155480	0	0	0
P49321	Nuclear autoantigenic sperm protein	NASP	154460	0	154460	0	0	0	0
O00139	Kinesin-like protein KIF2A	KIF2A	154350	154350	0	0	0	0	0
Q9UJZ1	Stomatin-like protein 2, mitochondrial	STOML2	154260	0	0	154260	0	0	0
Q9NY33	Dipeptidyl peptidase 3	DPP3	154220	154220	0	0	0	0	0
Q5SSJ5	Heterochromatin protein 1-binding protein 3	HP1BP3	154130	85191	68940	0	0	0	0
Q96QK1	Vacuolar protein sorting-associated protein 35	VPS35	153460	153460	0	0	0	0	0
Q02790	Peptidyl-prolyl cis-trans isomerase FKBP4;Peptidyl-prolyl cis-trans isomerase FKBP4, N-terminally processed	FKBP4	153280	0	153280	0	0	0	0
Q9NX63	MICOS complex subunit MIC19	CHCHD3	153190	0	0	0	153190	0	0
Q16740	ATP-dependent Clp protease proteolytic subunit, mitochondrial	CLPP	150520	0	0	0	150520	0	0
P60981	Destrin	DSTN	150300	0	0	0	0	0	150300
Q8NHH1	Tubulin polyglutamylase TTLL11	TTLL11	149400	22889	0	39106	47930	39478	0
Q9GZS3	WD repeat-containing protein 61;WD repeat-containing protein 61, N-terminally processed	WDR61	149300	0	0	0	149300	0	0
Q8WU79	Stromal membrane-associated protein 2	SMAP2	149230	0	149230	0	0	0	0
Q13547;Q92769	Histone deacetylase 1;Histone deacetylase 2	HDAC1	149000	0	149000	0	0	0	0
Q8NCS4	Uncharacterized protein ZMYM6NB	ZMYM6NB	148230	0	0	0	0	0	148230
P09493	Tropomyosin alpha-1 chain	TPM1	148120	0	0	0	148120	0	0
Q9NYL9	Tropomodulin-3	TMOD3	147770	0	0	147770	0	0	0
P53621	Coatomer subunit alpha;Xenin;Proxenin	COPA	147540	147540	0	0	0	0	0
Q96CN7	Isochorismatase domain-containing protein 1	ISOC1	147480	0	0	0	147480	0	0
P13667	Protein disulfide-isomerase A4	PDIA4	147360	147360	0	0	0	0	0
P34932	Heat shock 70 kDa protein 4	HSPA4	146390	146390	0	0	0	0	0
Q8WUM0	Nuclear pore complex protein Nup133	NUP133	146100	146100	0	0	0	0	0
P05089	Arginase-1	ARG1	146030	0	0	146030	0	0	0
P26639	Threonine--tRNA ligase, cytoplasmic	TARS	145930	145930	0	0	0	0	0
O43447	Peptidyl-prolyl cis-trans isomerase H	PPIH	145400	0	0	0	0	0	145400
P45974	Ubiquitin carboxyl-terminal hydrolase 5	USP5	145180	145180	0	0	0	0	0
P11234	Ras-related protein Ral-B	RALB	144840	0	0	0	144840	0	0
Q9BUN8	Derlin-1	DERL1	144770	0	0	0	0	144770	0
Q02218	2-oxoglutarate dehydrogenase, mitochondrial	OGDH	144730	144730	0	0	0	0	0
P68036;A0A1B0GUS4	Ubiquitin-conjugating enzyme E2 L3	UBE2L3	144710	0	0	0	0	0	144710
Q13177;Q13153	Serine/threonine-protein kinase PAK 2;PAK-2p27;PAK-2p34;Serine/threonine-protein kinase PAK 1	PAK2	144310	0	0	144310	0	0	0
Q9Y2X3	Nucleolar protein 58	NOP58	143890	109670	34222	0	0	0	0
Q16891	MICOS complex subunit MIC60	IMMT	142840	142840	0	0	0	0	0
Q02127	Dihydroorotate dehydrogenase (quinone), mitochondrial	DHODH	141240	0	0	141240	0	0	0
P33992	DNA replication licensing factor MCM5	MCM5	140780	140780	0	0	0	0	0
Q13586	Stromal interaction molecule 1	STIM1	139750	139750	0	0	0	0	0
O15121	Sphingolipid delta(4)-desaturase DES1	DEGS1	139630	0	0	0	139630	0	0
P48735	Isocitrate dehydrogenase [NADP], mitochondrial	IDH2	137890	0	0	137890	0	0	0
Q9NZN3	EH domain-containing protein 3	EHD3	137620	0	137620	0	0	0	0
Q93009	Ubiquitin carboxyl-terminal hydrolase 7	USP7	137300	137300	0	0	0	0	0
O60880	SH2 domain-containing protein 1A	SH2D1A	137010	0	0	0	0	0	137010
P46060	Ran GTPase-activating protein 1	RANGAP1	136630	65025	71607	0	0	0	0
P46087	Probable 28S rRNA (cytosine(4447)-C(5))-methyltransferase	NOP2	136570	87478	49092	0	0	0	0
Q969P0	Immunoglobulin superfamily member 8	IGSF8	136310	136310	0	0	0	0	0
Q04760	Lactoylglutathione lyase	GLO1	136210	0	0	0	0	136210	0
Q99614	Tetratricopeptide repeat protein 1	TTC1	135070	0	0	135070	0	0	0
Q96CX6	Leucine-rich repeat-containing protein 58	LRRC58	134850	0	0	134850	0	0	0
P09110	3-ketoacyl-CoA thiolase, peroxisomal	ACAA1	134160	0	0	134160	0	0	0
Q8N4P3	Guanosine-3,5-bis(diphosphate) 3-pyrophosphohydrolase MESH1	HDDC3	134100	0	0	0	0	134100	0
P16615	Sarcoplasmic/endoplasmic reticulum calcium ATPase 2	ATP2A2	133950	133950	0	0	0	0	0
Q9UEY8	Gamma-adducin	ADD3	133850	133850	0	0	0	0	0
Q9UKM9	RNA-binding protein Raly	RALY	133730	0	0	133730	0	0	0
P21281;P15313	V-type proton ATPase subunit B, brain isoform;V-type proton ATPase subunit B, kidney isoform	ATP6V1B2	132440	0	132440	0	0	0	0
P31150	Rab GDP dissociation inhibitor alpha	GDI1	132410	0	132410	0	0	0	0
Q08554	Desmocollin-1	DSC1	132030	12870	75236	43927	0	0	0
Q9H223	EH domain-containing protein 4	EHD4	131370	0	131370	0	0	0	0
Q9Y2B0	Protein canopy homolog 2	CNPY2	131360	0	0	0	0	0	131360
Q9NQ50	39S ribosomal protein L40, mitochondrial	MRPL40	131200	0	0	0	0	0	131200
Q9UNK0	Syntaxin-8	STX8	130360	0	0	0	0	130360	0
P09874	Poly [ADP-ribose] polymerase 1	PARP1	130340	130340	0	0	0	0	0
Q8N766	ER membrane protein complex subunit 1	EMC1	130240	130240	0	0	0	0	0
O15372	Eukaryotic translation initiation factor 3 subunit H	EIF3H	130200	0	0	130200	0	0	0
P07814	Bifunctional glutamate/proline--tRNA ligase;Glutamate--tRNA ligase;Proline--tRNA ligase	EPRS	129950	129950	0	0	0	0	0
Q08881	Tyrosine-protein kinase ITK/TSK	ITK	129950	129950	0	0	0	0	0
B9A064;P0CG04	Immunoglobulin lambda-like polypeptide 5;Ig lambda-1 chain C regions	IGLL5	128960	0	0	0	128960	0	0
P12694	2-oxoisovalerate dehydrogenase subunit alpha, mitochondrial	BCKDHA	128870	0	55347	73523	0	0	0
Q04206	Transcription factor p65	RELA	127930	127930	0	0	0	0	0
P14550	Alcohol dehydrogenase [NADP(+)]	AKR1A1	127400	0	0	127400	0	0	0
Q08AF3	Schlafen family member 5	SLFN5	126100	126100	0	0	0	0	0
Q9BVG4	Protein PBDC1	PBDC1	125800	0	0	0	125800	0	0
Q8WXF1	Paraspeckle component 1	PSPC1	124540	0	124540	0	0	0	0
Q15185	Prostaglandin E synthase 3	PTGES3	124310	0	0	0	0	124310	0
Q7Z5G4	Golgin subfamily A member 7	GOLGA7	123910	0	0	0	0	0	123910
Q15120	[Pyruvate dehydrogenase (acetyl-transferring)] kinase isozyme 3, mitochondrial	PDK3	122890	0	79786	43103	0	0	0
Q9C0D3	Protein zyg-11 homolog B	ZYG11B	122820	122820	0	0	0	0	0
Q9Y3Y2	Chromatin target of PRMT1 protein	CHTOP	122260	0	0	0	122260	0	0
A1L0T0	Acetolactate synthase-like protein	ILVBL	121970	0	121970	0	0	0	0
Q9NT62	Ubiquitin-like-conjugating enzyme ATG3	ATG3	121810	0	0	121810	0	0	0
Q92804;P35637	TATA-binding protein-associated factor 2N;RNA-binding protein FUS	TAF15	120720	0	120720	0	0	0	0
Q96PE3	Type I inositol 3,4-bisphosphate 4-phosphatase	INPP4A	120050	120050	0	0	0	0	0
Q9UNM6	26S proteasome non-ATPase regulatory subunit 13	PSMD13	120000	0	0	120000	0	0	0
Q13126	S-methyl-5-thioadenosine phosphorylase	MTAP	119950	0	0	0	119950	0	0
P24534	Elongation factor 1-beta	EEF1B2	119910	0	0	0	119910	0	0
P60228	Eukaryotic translation initiation factor 3 subunit E	EIF3E	119710	0	119710	0	0	0	0
Q96DH6	RNA-binding protein Musashi homolog 2	MSI2	119710	0	0	119710	0	0	0
Q6UW68	Transmembrane protein 205	TMEM205	119160	0	0	0	0	0	119160
Q07065	Cytoskeleton-associated protein 4	CKAP4	118770	0	118770	0	0	0	0
P04040	Catalase	CAT	118340	59928	58410	0	0	0	0
O95433	Activator of 90 kDa heat shock protein ATPase homolog 1	AHSA1	118110	0	0	118110	0	0	0
O43920	NADH dehydrogenase [ubiquinone] iron-sulfur protein 5	NDUFS5	117890	0	0	0	0	0	117890
P45880	Voltage-dependent anion-selective channel protein 2	VDAC2	117200	0	0	0	117200	0	0
Q32P44	Echinoderm microtubule-associated protein-like 3	EML3	116760	116760	0	0	0	0	0
P13073	Cytochrome c oxidase subunit 4 isoform 1, mitochondrial	COX4I1	116550	0	0	0	0	0	116550
Q6PKG0	La-related protein 1	LARP1	116360	116360	0	0	0	0	0
Q16540	39S ribosomal protein L23, mitochondrial	MRPL23	115330	0	0	0	0	0	115330
O75351	Vacuolar protein sorting-associated protein 4B	VPS4B	115000	0	115000	0	0	0	0
Q8NFH5	Nucleoporin NUP53	NUP35	114780	0	0	114780	0	0	0
Q9BZL6	Serine/threonine-protein kinase D2	PRKD2	114750	114750	0	0	0	0	0
Q9UBE0	SUMO-activating enzyme subunit 1;SUMO-activating enzyme subunit 1, N-terminally processed	SAE1	114640	0	0	114640	0	0	0
P47929	Galectin-7	LGALS7	113190	0	0	0	0	0	113190
P11413	Glucose-6-phosphate 1-dehydrogenase	G6PD	113000	0	113000	0	0	0	0
P20073	Annexin A7	ANXA7	112770	0	72181	40591	0	0	0
P82664	28S ribosomal protein S10, mitochondrial	MRPS10	112460	0	0	0	0	0	112460
Q13049	E3 ubiquitin-protein ligase TRIM32	TRIM32	112320	112320	0	0	0	0	0
P52292	Importin subunit alpha-1	KPNA2	110560	0	110560	0	0	0	0
Q96C92	Serologically defined colon cancer antigen 3	SDCCAG3	110440	0	110440	0	0	0	0
O76031	ATP-dependent Clp protease ATP-binding subunit clpX-like, mitochondrial	CLPX	110160	0	110160	0	0	0	0
P28070	Proteasome subunit beta type-4	PSMB4	110130	0	0	0	110130	0	0
Q96HE7	ERO1-like protein alpha	ERO1L	109980	0	109980	0	0	0	0
P49588	Alanine--tRNA ligase, cytoplasmic	AARS	109920	109920	0	0	0	0	0
Q9UKF6	Cleavage and polyadenylation specificity factor subunit 3	CPSF3	109430	109430	0	0	0	0	0
P40121	Macrophage-capping protein	CAPG	107810	0	0	107810	0	0	0
P08243	Asparagine synthetase [glutamine-hydrolyzing]	ASNS	107730	0	107730	0	0	0	0
P61225	Ras-related protein Rap-2b	RAP2B	107680	0	0	0	0	0	107680
P36639	7,8-dihydro-8-oxoguanine triphosphatase	NUDT1	107680	0	0	0	0	0	107680
Q9H0W9	Ester hydrolase C11orf54	C11orf54	107470	0	0	107470	0	0	0
Q9H7Z7	Prostaglandin E synthase 2;Prostaglandin E synthase 2 truncated form	PTGES2	106900	0	0	0	106900	0	0
Q99459	Cell division cycle 5-like protein	CDC5L	106800	106800	0	0	0	0	0
Q9BQE3	Tubulin alpha-1C chain	TUBA1C	106710	0	106710	0	0	0	0
Q96CS3	FAS-associated factor 2	FAF2	106600	0	106600	0	0	0	0
Q9NUU7;Q9UMR2	ATP-dependent RNA helicase DDX19A;ATP-dependent RNA helicase DDX19B	DDX19A	106590	0	106590	0	0	0	0
P10412;P16403	Histone H1.4;Histone H1.2	HIST1H1E	106530	0	0	106530	0	0	0
Q96FW1	Ubiquitin thioesterase OTUB1	OTUB1	106420	0	0	106420	0	0	0
Q7Z2W4	Zinc finger CCCH-type antiviral protein 1	ZC3HAV1	106330	91786	14541	0	0	0	0
Q92552	28S ribosomal protein S27, mitochondrial	MRPS27	106280	0	0	106280	0	0	0
P62995	Transformer-2 protein homolog beta	TRA2B	105960	0	0	105960	0	0	0
P42226	Signal transducer and activator of transcription 6	STAT6	105770	105770	0	0	0	0	0
Q9H1E5	Thioredoxin-related transmembrane protein 4	TMX4	105670	0	0	105670	0	0	0
Q9HC38	Glyoxalase domain-containing protein 4	GLOD4	104520	0	0	104520	0	0	0
P31944	Caspase-14;Caspase-14 subunit p17, mature form;Caspase-14 subunit p10, mature form;Caspase-14 subunit p20, intermediate form;Caspase-14 subunit p8, intermediate form	CASP14	104300	0	0	0	0	0	104300
O43809	Cleavage and polyadenylation specificity factor subunit 5	NUDT21	102990	0	0	0	102990	0	0
Q96JJ7	Protein disulfide-isomerase TMX3	TMX3	102410	0	102410	0	0	0	0
P49736	DNA replication licensing factor MCM2	MCM2	102340	102340	0	0	0	0	0
P14866	Heterogeneous nuclear ribonucleoprotein L	HNRNPL	101210	0	101210	0	0	0	0
P09543	2,3-cyclic-nucleotide 3-phosphodiesterase	CNP	101080	0	0	101080	0	0	0
O43776	Asparagine--tRNA ligase, cytoplasmic	NARS	100960	0	100960	0	0	0	0
Q9Y4L1	Hypoxia up-regulated protein 1	HYOU1	100860	100860	0	0	0	0	0
Q9NQC3	Reticulon-4	RTN4	100640	0	100640	0	0	0	0
P82663	28S ribosomal protein S25, mitochondrial	MRPS25	100590	0	0	0	0	0	100590
O75822	Eukaryotic translation initiation factor 3 subunit J	EIF3J	99727	0	0	0	99727	0	0
Q9BZF1	Oxysterol-binding protein-related protein 8	OSBPL8	99499	99499	0	0	0	0	0
Q13557	Calcium/calmodulin-dependent protein kinase type II subunit delta	CAMK2D	99330	0	99330	0	0	0	0
Q7Z3B4	Nucleoporin p54	NUP54	98607	0	98607	0	0	0	0
Q9BW27	Nuclear pore complex protein Nup85	NUP85	98548	98548	0	0	0	0	0
P48637	Glutathione synthetase	GSS	97938	0	97938	0	0	0	0
Q8WUM4	Programmed cell death 6-interacting protein	PDCD6IP	97823	97823	0	0	0	0	0
Q14011	Cold-inducible RNA-binding protein	CIRBP	97680	0	0	0	0	0	97680
Q969U6	F-box/WD repeat-containing protein 5	FBXW5	97582	0	97582	0	0	0	0
Q92600	Cell differentiation protein RCD1 homolog	RQCD1	97479	0	0	0	97479	0	0
Q15555	Microtubule-associated protein RP/EB family member 2	MAPRE2	97182	0	0	97182	0	0	0
P55327	Tumor protein D52	TPD52	96856	0	0	0	96856	0	0
Q9BVK6	Transmembrane emp24 domain-containing protein 9	TMED9	96850	0	0	0	0	96850	0
O00505	Importin subunit alpha-4	KPNA3	96752	0	96752	0	0	0	0
P48426	Phosphatidylinositol 5-phosphate 4-kinase type-2 alpha	PIP4K2A	96342	0	96342	0	0	0	0
O14744	Protein arginine N-methyltransferase 5;Protein arginine N-methyltransferase 5, N-terminally processed	PRMT5	96205	96205	0	0	0	0	0
Q13283	Ras GTPase-activating protein-binding protein 1	G3BP1	95792	0	95792	0	0	0	0
Q9BY50	Signal peptidase complex catalytic subunit SEC11C	SEC11C	95676	0	0	0	0	0	95676
Q9BRA2	Thioredoxin domain-containing protein 17	TXNDC17	95309	0	0	0	0	0	95309
Q7Z406	Myosin-14	MYH14	95302	95302	0	0	0	0	0
Q16401	26S proteasome non-ATPase regulatory subunit 5	PSMD5	95224	0	95224	0	0	0	0
P46940	Ras GTPase-activating-like protein IQGAP1	IQGAP1	95106	95106	0	0	0	0	0
Q9Y262	Eukaryotic translation initiation factor 3 subunit L	EIF3L	95100	0	95100	0	0	0	0
Q01167	Forkhead box protein K2	FOXK2	94904	94904	0	0	0	0	0
Q6NUK1	Calcium-binding mitochondrial carrier protein SCaMC-1	SLC25A24	94558	0	0	94558	0	0	0
Q9H444	Charged multivesicular body protein 4b	CHMP4B	94476	0	0	94476	0	0	0
O00161	Synaptosomal-associated protein 23	SNAP23	94323	0	0	0	94323	0	0
P62495	Eukaryotic peptide chain release factor subunit 1	ETF1	93811	0	93811	0	0	0	0
O95456	Proteasome assembly chaperone 1	PSMG1	93762	0	0	0	93762	0	0
Q9BVK8	Transmembrane protein 147	TMEM147	93049	0	0	0	0	0	93049
Q9UJS0	Calcium-binding mitochondrial carrier protein Aralar2	SLC25A13	92973	92973	0	0	0	0	0
Q9HBH5	Retinol dehydrogenase 14	RDH14	92761	0	0	33596	59166	0	0
P43304	Glycerol-3-phosphate dehydrogenase, mitochondrial	GPD2	92275	92275	0	0	0	0	0
Q15517	Corneodesmosin	CDSN	91898	0	0	91898	0	0	0
O43164	E3 ubiquitin-protein ligase Praja-2	PJA2	91740	65152	26588	0	0	0	0
P13798	Acylamino-acid-releasing enzyme	APEH	90960	90960	0	0	0	0	0
O95782;O94973	AP-2 complex subunit alpha-1;AP-2 complex subunit alpha-2	AP2A1	90899	90899	0	0	0	0	0
O60684;P52294;O15131	Importin subunit alpha-7;Importin subunit alpha-5;Importin subunit alpha-5, N-terminally processed;Importin subunit alpha-6	KPNA6	90881	0	90881	0	0	0	0
P62633	Cellular nucleic acid-binding protein	CNBP	90801	0	0	0	0	0	90801
Q9H2U2	Inorganic pyrophosphatase 2, mitochondrial	PPA2	90798	0	0	42124	48674	0	0
P01854	Ig epsilon chain C region	IGHE	90583	90583	0	0	0	0	0
Q13907	Isopentenyl-diphosphate Delta-isomerase 1	IDI1	90404	0	0	0	90404	0	0
Q9UER7	Death domain-associated protein 6	DAXX	90138	90138	0	0	0	0	0
Q8TBC4	NEDD8-activating enzyme E1 catalytic subunit	UBA3	90021	0	90021	0	0	0	0
P01850;P0DTU4;A0A5B9	T-cell receptor beta-1 chain C region;T-cell receptor beta-2 chain C region	TRBC1	89540	0	0	89540	0	0	0
Q00403	Transcription initiation factor IIB	GTF2B	89173	0	0	0	89173	0	0
O75436	Vacuolar protein sorting-associated protein 26A	VPS26A	88941	0	0	88941	0	0	0
P16989	Y-box-binding protein 3	YBX3	88824	0	88824	0	0	0	0
P62195	26S protease regulatory subunit 8	PSMC5	88485	0	0	38016	50469	0	0
O60313	Dynamin-like 120 kDa protein, mitochondrial;Dynamin-like 120 kDa protein, form S1	OPA1	88349	88349	0	0	0	0	0
P51692	Signal transducer and activator of transcription 5B	STAT5B	87094	87094	0	0	0	0	0
O14929	Histone acetyltransferase type B catalytic subunit	HAT1	86277	0	86277	0	0	0	0
P11387	DNA topoisomerase 1	TOP1	86073	86073	0	0	0	0	0
Q9GZR7	ATP-dependent RNA helicase DDX24	DDX24	85703	52380	33322	0	0	0	0
Q92530	Proteasome inhibitor PI31 subunit	PSMF1	85582	0	0	0	85582	0	0
Q9Y5X3	Sorting nexin-5	SNX5	85540	0	85540	0	0	0	0
Q96J01	THO complex subunit 3	THOC3	85475	0	0	85475	0	0	0
Q96P63	Serpin B12	SERPINB12	85299	0	0	85299	0	0	0
Q9BUL8	Programmed cell death protein 10	PDCD10	85013	0	0	0	85013	0	0
Q9H0S4	Probable ATP-dependent RNA helicase DDX47	DDX47	84906	0	84906	0	0	0	0
Q5T9A4;Q5T2N8	ATPase family AAA domain-containing protein 3B;ATPase family AAA domain-containing protein 3C	ATAD3B	84821	38189	0	0	46632	0	0
P23368	NAD-dependent malic enzyme, mitochondrial	ME2	84817	0	84817	0	0	0	0
Q13257	Mitotic spindle assembly checkpoint protein MAD2A	MAD2L1	84544	0	0	0	0	84544	0
O95373;O15397	Importin-7;Importin-8	IPO7	84447	84447	0	0	0	0	0
Q8TBP6	Solute carrier family 25 member 40	SLC25A40	84150	0	0	84150	0	0	0
O43615	Mitochondrial import inner membrane translocase subunit TIM44	TIMM44	83936	0	0	83936	0	0	0
Q96C86	m7GpppX diphosphatase	DCPS	83791	0	0	83791	0	0	0
P55809	Succinyl-CoA:3-ketoacid coenzyme A transferase 1, mitochondrial	OXCT1	83401	0	83401	0	0	0	0
Q9NSD9	Phenylalanine--tRNA ligase beta subunit	FARSB	83324	83324	0	0	0	0	0
P30043	Flavin reductase (NADPH)	BLVRB	83075	0	0	0	0	83075	0
Q9Y6K9	NF-kappa-B essential modulator	IKBKG	82913	0	82913	0	0	0	0
Q9H3U1	Protein unc-45 homolog A	UNC45A	82908	82908	0	0	0	0	0
Q9Y3B4	Splicing factor 3B subunit 6	SF3B6	82816	0	0	0	0	0	82816
Q8N122	Regulatory-associated protein of mTOR	RPTOR	82705	50534	32170	0	0	0	0
Q9UNS2	COP9 signalosome complex subunit 3	COPS3	82673	0	0	82673	0	0	0
Q16659	Mitogen-activated protein kinase 6	MAPK6	82548	82548	0	0	0	0	0
O60496	Docking protein 2	DOK2	82387	0	82387	0	0	0	0
Q8TDN6	Ribosome biogenesis protein BRX1 homolog	BRIX1	82116	0	0	82116	0	0	0
Q9Y3I1	F-box only protein 7	FBXO7	82052	82052	0	0	0	0	0
Q99471	Prefoldin subunit 5	PFDN5	81983	0	0	0	0	0	81983
Q9BPW8	Protein NipSnap homolog 1	NIPSNAP1	81796	0	0	0	81796	0	0
Q14558	Phosphoribosyl pyrophosphate synthase-associated protein 1	PRPSAP1	81757	0	0	81757	0	0	0
Q15027	Arf-GAP with coiled-coil, ANK repeat and PH domain-containing protein 1	ACAP1	81589	81589	0	0	0	0	0
Q96MG8	Protein-L-isoaspartate O-methyltransferase domain-containing protein 1	PCMTD1	81421	0	0	81421	0	0	0
P18085	ADP-ribosylation factor 4	ARF4	81402	0	0	0	0	0	81402
Q07960	Rho GTPase-activating protein 1	ARHGAP1	81291	0	81291	0	0	0	0
Q14289	Protein-tyrosine kinase 2-beta	PTK2B	80893	0	27096	53798	0	0	0
P18627	Lymphocyte activation gene 3 protein	LAG3	80471	80471	0	0	0	0	0
P14324	Farnesyl pyrophosphate synthase	FDPS	80346	0	0	80346	0	0	0
O60613	15 kDa selenoprotein	2021-09-15	80112	0	0	0	0	0	80112
O43900	Prickle-like protein 3	PRICKLE3	80109	80109	0	0	0	0	0
Q92665	28S ribosomal protein S31, mitochondrial	MRPS31	80069	0	0	80069	0	0	0
P67870	Casein kinase II subunit beta	CSNK2B	79775	0	0	0	79775	0	0
P19388	DNA-directed RNA polymerases I, II, and III subunit RPABC1	POLR2E	78705	0	0	0	78705	0	0
O60256	Phosphoribosyl pyrophosphate synthase-associated protein 2	PRPSAP2	77642	0	0	53928	0	23714	0
Q96B97	SH3 domain-containing kinase-binding protein 1	SH3KBP1	77411	77411	0	0	0	0	0
P45954	Short/branched chain specific acyl-CoA dehydrogenase, mitochondrial	ACADSB	77248	0	0	77248	0	0	0
Q15118	[Pyruvate dehydrogenase (acetyl-transferring)] kinase isozyme 1, mitochondrial	PDK1	76793	0	0	76793	0	0	0
P29590	Protein PML	PML	76255	76255	0	0	0	0	0
O00182	Galectin-9	LGALS9	76108	0	0	0	76108	0	0
Q7Z2W9	39S ribosomal protein L21, mitochondrial	MRPL21	75989	0	0	0	0	0	75989
O60488	Long-chain-fatty-acid--CoA ligase 4	ACSL4	75862	75862	0	0	0	0	0
P25685	DnaJ homolog subfamily B member 1	DNAJB1	75807	0	0	75807	0	0	0
Q8NI37	Protein phosphatase PTC7 homolog	PPTC7	75305	0	0	0	75305	0	0
P42025	Beta-centractin	ACTR1B	75026	0	0	75026	0	0	0
Q8WXG9	G-protein coupled receptor 98	GPR98	74910	74910	0	0	0	0	0
Q86UE4	Protein LYRIC	MTDH	74843	0	0	0	0	74843	0
P02730	Band 3 anion transport protein	SLC4A1	74477	0	19755	13339	0	0	41382
O00410	Importin-5	IPO5	74164	74164	0	0	0	0	0
P62993	Growth factor receptor-bound protein 2	GRB2	73661	0	0	0	73661	0	0
Q9NX46	Poly(ADP-ribose) glycohydrolase ARH3	ADPRHL2	73533	0	0	73533	0	0	0
P16455	Methylated-DNA--protein-cysteine methyltransferase	MGMT	73304	0	0	0	0	73304	0
P49247	Ribose-5-phosphate isomerase	RPIA	73131	0	0	0	73131	0	0
Q14240	Eukaryotic initiation factor 4A-II;Eukaryotic initiation factor 4A-II, N-terminally processed	EIF4A2	72944	0	72944	0	0	0	0
P53396	ATP-citrate synthase	ACLY	72936	72936	0	0	0	0	0
Q6YP21	Kynurenine--oxoglutarate transaminase 3	CCBL2	72697	0	0	72697	0	0	0
Q9H4M9	EH domain-containing protein 1	EHD1	71954	0	71954	0	0	0	0
P06729	T-cell surface antigen CD2	CD2	71838	0	71838	0	0	0	0
Q16851	UTP--glucose-1-phosphate uridylyltransferase	UGP2	71483	0	71483	0	0	0	0
Q9Y4P1	Cysteine protease ATG4B	ATG4B	71399	0	71399	0	0	0	0
P17858	ATP-dependent 6-phosphofructokinase, liver type	PFKL	71344	71344	0	0	0	0	0
Q9UHI6	Probable ATP-dependent RNA helicase DDX20	DDX20	71178	71178	0	0	0	0	0
P11310	Medium-chain specific acyl-CoA dehydrogenase, mitochondrial	ACADM	71144	0	0	71144	0	0	0
O43264	Centromere/kinetochore protein zw10 homolog	ZW10	70945	70945	0	0	0	0	0
Q15435	Protein phosphatase 1 regulatory subunit 7	PPP1R7	70875	0	0	70875	0	0	0
Q14152	Eukaryotic translation initiation factor 3 subunit A	EIF3A	70823	70823	0	0	0	0	0
Q9Y6W5	Wiskott-Aldrich syndrome protein family member 2	WASF2	70823	70823	0	0	0	0	0
P49585;Q9Y5K3	Choline-phosphate cytidylyltransferase A;Choline-phosphate cytidylyltransferase B	PCYT1A	70653	0	0	70653	0	0	0
Q8IXQ6	Poly [ADP-ribose] polymerase 9	PARP9	69798	69798	0	0	0	0	0
P40937	Replication factor C subunit 5	RFC5	69292	0	0	69292	0	0	0
Q9NX58	Cell growth-regulating nucleolar protein	LYAR	69119	0	0	69119	0	0	0
Q1KMD3	Heterogeneous nuclear ribonucleoprotein U-like protein 2	HNRNPUL2	68903	68903	0	0	0	0	0
Q16822	Phosphoenolpyruvate carboxykinase [GTP], mitochondrial	PCK2	68838	68838	0	0	0	0	0
O43598	2-deoxynucleoside 5-phosphate N-hydrolase 1	DNPH1	68811	0	0	0	0	68811	0
Q13608	Peroxisome assembly factor 2	PEX6	68319	68319	0	0	0	0	0
O43516	WAS/WASL-interacting protein family member 1	WIPF1	68017	0	68017	0	0	0	0
P30837	Aldehyde dehydrogenase X, mitochondrial	ALDH1B1	67892	0	67892	0	0	0	0
Q96EY1	DnaJ homolog subfamily A member 3, mitochondrial	DNAJA3	67873	0	0	67873	0	0	0
Q96EP5	DAZ-associated protein 1	DAZAP1	67794	0	67794	0	0	0	0
Q4G0F5	Vacuolar protein sorting-associated protein 26B	VPS26B	67731	0	0	67731	0	0	0
Q6UXV4	MICOS complex subunit MIC27	APOOL	67725	0	0	0	67725	0	0
P15924	Desmoplakin	DSP	67601	19895	8071.2	0	39635	0	0
Q9UNH7	Sorting nexin-6;Sorting nexin-6, N-terminally processed	SNX6	67048	0	67048	0	0	0	0
Q6DD88	Atlastin-3	ATL3	66763	0	66763	0	0	0	0
O76094	Signal recognition particle subunit SRP72	SRP72	66749	66749	0	0	0	0	0
Q9NXG2	THUMP domain-containing protein 1	THUMPD1	66554	0	66554	0	0	0	0
P33121	Long-chain-fatty-acid--CoA ligase 1	ACSL1	66373	66373	0	0	0	0	0
P33240;Q9H0L4	Cleavage stimulation factor subunit 2;Cleavage stimulation factor subunit 2 tau variant	CSTF2	66129	66129	0	0	0	0	0
Q6P587	Acylpyruvase FAHD1, mitochondrial	FAHD1	66091	0	0	0	66091	0	0
O75131	Copine-3	CPNE3	65944	0	65944	0	0	0	0
Q96C19	EF-hand domain-containing protein D2	EFHD2	65932	0	0	0	65932	0	0
O75175	CCR4-NOT transcription complex subunit 3	CNOT3	65930	65930	0	0	0	0	0
Q5VWZ2	Lysophospholipase-like protein 1	LYPLAL1	65074	0	0	0	65074	0	0
P61221	ATP-binding cassette sub-family E member 1	ABCE1	65047	65047	0	0	0	0	0
O95232	Luc7-like protein 3	LUC7L3	64746	64746	0	0	0	0	0
Q96P11	Probable 28S rRNA (cytosine-C(5))-methyltransferase	NSUN5	64534	0	64534	0	0	0	0
Q13094	Lymphocyte cytosolic protein 2	LCP2	64047	0	64047	0	0	0	0
Q9P1Z2	Calcium-binding and coiled-coil domain-containing protein 1	CALCOCO1	64032	64032	0	0	0	0	0
O14735	CDP-diacylglycerol--inositol 3-phosphatidyltransferase	CDIPT	63770	0	0	0	0	0	63770
Q9Y295	Developmentally-regulated GTP-binding protein 1	DRG1	63588	0	0	63588	0	0	0
O00471	Exocyst complex component 5	EXOC5	63331	31193	0	32138	0	0	0
O60841	Eukaryotic translation initiation factor 5B	EIF5B	63155	63155	0	0	0	0	0
O00213	Amyloid beta A4 precursor protein-binding family B member 1	APBB1	63137	63137	0	0	0	0	0
Q92520	Protein FAM3C	FAM3C	62900	0	0	0	0	62900	0
Q10469	Alpha-1,6-mannosyl-glycoprotein 2-beta-N-acetylglucosaminyltransferase	MGAT2	62816	0	62816	0	0	0	0
Q9BT40	Inositol polyphosphate 5-phosphatase K	INPP5K	61753	0	61753	0	0	0	0
Q99536	Synaptic vesicle membrane protein VAT-1 homolog	VAT1	61265	0	61265	0	0	0	0
Q6VN20	Ran-binding protein 10	RANBP10	61151	61151	0	0	0	0	0
P17252;P05771	Protein kinase C alpha type;Protein kinase C beta type	PRKCA	60703	60703	0	0	0	0	0
P22694	cAMP-dependent protein kinase catalytic subunit beta	PRKACB	60582	0	32939	27643	0	0	0
P55145	Mesencephalic astrocyte-derived neurotrophic factor	MANF	60232	0	0	0	0	0	60232
Q8IUR7	Armadillo repeat-containing protein 8	ARMC8	60076	0	29667	30409	0	0	0
Q96T76	MMS19 nucleotide excision repair protein homolog	MMS19	59567	59567	0	0	0	0	0
P54652	Heat shock-related 70 kDa protein 2	HSPA2	59255	59255	0	0	0	0	0
Q92615	La-related protein 4B	LARP4B	59230	59230	0	0	0	0	0
Q6ZSR9	Uncharacterized protein FLJ45252		59045	0	0	0	0	0	59045
P32455	Interferon-induced guanylate-binding protein 1	GBP1	58895	58895	0	0	0	0	0
O95644	Nuclear factor of activated T-cells, cytoplasmic 1	NFATC1	58624	58624	0	0	0	0	0
Q8NG27	E3 ubiquitin-protein ligase Praja-1	PJA1	58172	58172	0	0	0	0	0
Q9UHD2	Serine/threonine-protein kinase TBK1	TBK1	57966	57966	0	0	0	0	0
Q6UXN9	WD repeat-containing protein 82	WDR82	57950	0	0	0	57950	0	0
Q86VM9	Zinc finger CCCH domain-containing protein 18	ZC3H18	57513	57513	0	0	0	0	0
Q16594	Transcription initiation factor TFIID subunit 9	TAF9	57323	0	0	0	57323	0	0
Q99615	DnaJ homolog subfamily C member 7	DNAJC7	56960	0	56960	0	0	0	0
P01893	Putative HLA class I histocompatibility antigen, alpha chain H	HLA-H	56756	0	0	56756	0	0	0
Q8IYQ7	Threonine synthase-like 1	THNSL1	56565	56565	0	0	0	0	0
Q92506	Estradiol 17-beta-dehydrogenase 8	HSD17B8	56535	0	0	0	56535	0	0
Q969G3	SWI/SNF-related matrix-associated actin-dependent regulator of chromatin subfamily E member 1	SMARCE1	56509	0	56509	0	0	0	0
O43707	Alpha-actinin-4	ACTN4	56482	56482	0	0	0	0	0
Q00169	Phosphatidylinositol transfer protein alpha isoform	PITPNA	56477	0	0	0	56477	0	0
Q15287	RNA-binding protein with serine-rich domain 1	RNPS1	56362	0	0	0	56362	0	0
Q9NTZ6	RNA-binding protein 12	RBM12	56327	56327	0	0	0	0	0
Q92499	ATP-dependent RNA helicase DDX1	DDX1	55995	55995	0	0	0	0	0
P31321	cAMP-dependent protein kinase type I-beta regulatory subunit	PRKAR1B	55962	0	55962	0	0	0	0
P17535	Transcription factor jun-D	JUND	55291	0	0	55291	0	0	0
O43592	Exportin-T	XPOT	55221	55221	0	0	0	0	0
Q08945	FACT complex subunit SSRP1	SSRP1	54347	54347	0	0	0	0	0
Q6P2E9	Enhancer of mRNA-decapping protein 4	EDC4	54153	54153	0	0	0	0	0
O00203	AP-3 complex subunit beta-1	AP3B1	53949	53949	0	0	0	0	0
P82673	28S ribosomal protein S35, mitochondrial	MRPS35	53648	0	0	53648	0	0	0
Q9BS26	Endoplasmic reticulum resident protein 44	ERP44	53060	0	0	53060	0	0	0
Q9NTX5	Ethylmalonyl-CoA decarboxylase	ECHDC1	52676	0	0	0	52676	0	0
O43865	Putative adenosylhomocysteinase 2	AHCYL1	52595	0	52595	0	0	0	0
Q9Y5A9	YTH domain-containing family protein 2	YTHDF2	52397	0	52397	0	0	0	0
O96019	Actin-like protein 6A	ACTL6A	52352	0	52352	0	0	0	0
Q9ULA0	Aspartyl aminopeptidase	DNPEP	52284	0	52284	0	0	0	0
P60510	Serine/threonine-protein phosphatase 4 catalytic subunit	PPP4C	52049	0	0	0	52049	0	0
O15084	Serine/threonine-protein phosphatase 6 regulatory ankyrin repeat subunit A	ANKRD28	51772	51772	0	0	0	0	0
Q96C23	Aldose 1-epimerase	GALM	51692	0	0	51692	0	0	0
Q9BXP5	Serrate RNA effector molecule homolog	SRRT	51645	51645	0	0	0	0	0
Q92882	Osteoclast-stimulating factor 1	OSTF1	51246	0	0	0	51246	0	0
P35237	Serpin B6	SERPINB6	51196	0	0	51196	0	0	0
Q9Y450	HBS1-like protein	HBS1L	51134	51134	0	0	0	0	0
O95071	E3 ubiquitin-protein ligase UBR5	UBR5	51034	47496	0	0	3538	0	0
Q92888	Rho guanine nucleotide exchange factor 1	ARHGEF1	50985	50985	0	0	0	0	0
P27487	Dipeptidyl peptidase 4;Dipeptidyl peptidase 4 membrane form;Dipeptidyl peptidase 4 soluble form	DPP4	50842	50842	0	0	0	0	0
Q7Z4Q2	HEAT repeat-containing protein 3	HEATR3	50709	50709	0	0	0	0	0
Q92575	UBX domain-containing protein 4	UBXN4	50666	0	50666	0	0	0	0
Q9UI12	V-type proton ATPase subunit H	ATP6V1H	50644	0	50644	0	0	0	0
Q9Y3B7	39S ribosomal protein L11, mitochondrial	MRPL11	50407	0	0	0	0	50407	0
Q96JB2	Conserved oligomeric Golgi complex subunit 3	COG3	49103	49103	0	0	0	0	0
P23588	Eukaryotic translation initiation factor 4B	EIF4B	49005	49005	0	0	0	0	0
P04183	Thymidine kinase, cytosolic	TK1	48694	0	0	0	48694	0	0
P42331	Rho GTPase-activating protein 25	ARHGAP25	48446	48446	0	0	0	0	0
Q9Y2L1	Exosome complex exonuclease RRP44	DIS3	48444	48444	0	0	0	0	0
O00478;P78410;O00481	Butyrophilin subfamily 3 member A3;Butyrophilin subfamily 3 member A2;Butyrophilin subfamily 3 member A1	BTN3A3	48242	48242	0	0	0	0	0
P36871	Phosphoglucomutase-1	PGM1	47968	0	47968	0	0	0	0
O43815	Striatin	STRN	47909	0	0	47909	0	0	0
P55265	Double-stranded RNA-specific adenosine deaminase	ADAR	47846	47846	0	0	0	0	0
P51114	Fragile X mental retardation syndrome-related protein 1	FXR1	47643	0	47643	0	0	0	0
Q13613	Myotubularin-related protein 1	MTMR1	47393	47393	0	0	0	0	0
P31937	3-hydroxyisobutyrate dehydrogenase, mitochondrial	HIBADH	46806	0	0	0	46806	0	0
Q6P6C2	RNA demethylase ALKBH5	ALKBH5	46691	0	46691	0	0	0	0
Q8NDG6	Putative ATP-dependent RNA helicase TDRD9	TDRD9	46642	46642	0	0	0	0	0
O14617	AP-3 complex subunit delta-1	AP3D1	46512	46512	0	0	0	0	0
P78347	General transcription factor II-I	GTF2I	46423	46423	0	0	0	0	0
O15269	Serine palmitoyltransferase 1	SPTLC1	46302	0	46302	0	0	0	0
P23258;Q9NRH3	Tubulin gamma-1 chain;Tubulin gamma-2 chain	TUBG1	46171	0	46171	0	0	0	0
Q8IXB1	DnaJ homolog subfamily C member 10	DNAJC10	45868	45868	0	0	0	0	0
Q9H6A0	DENN domain-containing protein 2D	DENND2D	45341	0	45341	0	0	0	0
P40938	Replication factor C subunit 3	RFC3	44768	0	0	44768	0	0	0
Q14232	Translation initiation factor eIF-2B subunit alpha	EIF2B1	43215	0	0	0	43215	0	0
P54886	Delta-1-pyrroline-5-carboxylate synthase;Glutamate 5-kinase;Gamma-glutamyl phosphate reductase	ALDH18A1	42801	42801	0	0	0	0	0
P20701	Integrin alpha-L	ITGAL	42765	42765	0	0	0	0	0
P23786	Carnitine O-palmitoyltransferase 2, mitochondrial	CPT2	42645	42645	0	0	0	0	0
O95905	Protein SGT1	ECD	42634	42634	0	0	0	0	0
Q9UJV9	Probable ATP-dependent RNA helicase DDX41	DDX41	42517	42517	0	0	0	0	0
P31942	Heterogeneous nuclear ribonucleoprotein H3	HNRNPH3	42061	0	0	42061	0	0	0
Q8TEX9	Importin-4	IPO4	41948	41948	0	0	0	0	0
O75694	Nuclear pore complex protein Nup155	NUP155	41661	41661	0	0	0	0	0
P46926;Q8TDQ7	Glucosamine-6-phosphate isomerase 1;Glucosamine-6-phosphate isomerase 2	GNPDA1	41576	0	0	0	41576	0	0
P26640	Valine--tRNA ligase	VARS	41536	41536	0	0	0	0	0
P27361	Mitogen-activated protein kinase 3	MAPK3	41349	0	0	41349	0	0	0
P46734	Dual specificity mitogen-activated protein kinase kinase 3	MAP2K3	41328	0	0	41328	0	0	0
P12081	Histidine--tRNA ligase, cytoplasmic	HARS	41317	0	41317	0	0	0	0
P46379	Large proline-rich protein BAG6	BAG6	41207	41207	0	0	0	0	0
Q96EY7	Pentatricopeptide repeat domain-containing protein 3, mitochondrial	PTCD3	41148	41148	0	0	0	0	0
P48147	Prolyl endopeptidase	PREP	41118	41118	0	0	0	0	0
P33176;O60282;Q12840	Kinesin-1 heavy chain;Kinesin heavy chain isoform 5C;Kinesin heavy chain isoform 5A	KIF5B	40877	40877	0	0	0	0	0
O00499	Myc box-dependent-interacting protein 1	BIN1	40637	0	40637	0	0	0	0
Q9NQW7	Xaa-Pro aminopeptidase 1	XPNPEP1	40523	40523	0	0	0	0	0
Q9Y2I8	WD repeat-containing protein 37	WDR37	40382	0	40382	0	0	0	0
Q9UPY3	Endoribonuclease Dicer	DICER1	40312	32268	0	8043.5	0	0	0
P52948	Nuclear pore complex protein Nup98-Nup96;Nuclear pore complex protein Nup98;Nuclear pore complex protein Nup96	NUP98	40197	40197	0	0	0	0	0
Q9BTZ2;Q6PKH6	Dehydrogenase/reductase SDR family member 4;Dehydrogenase/reductase SDR family member 4-like 2	DHRS4	40120	0	0	0	40120	0	0
O15371	Eukaryotic translation initiation factor 3 subunit D	EIF3D	39729	0	39729	0	0	0	0
Q99805	Transmembrane 9 superfamily member 2	TM9SF2	39265	0	39265	0	0	0	0
O15042	U2 snRNP-associated SURP motif-containing protein	U2SURP	39078	39078	0	0	0	0	0
Q32MZ4	Leucine-rich repeat flightless-interacting protein 1	LRRFIP1	38984	38984	0	0	0	0	0
Q04446	1,4-alpha-glucan-branching enzyme	GBE1	38130	38130	0	0	0	0	0
Q92619	Minor histocompatibility protein HA-1;Minor histocompatibility antigen HA-1	HMHA1	38043	38043	0	0	0	0	0
Q658Y4	Protein FAM91A1	FAM91A1	37944	37944	0	0	0	0	0
P02545	Prelamin-A/C;Lamin-A/C	LMNA	37857	37857	0	0	0	0	0
Q12879;Q13224	Glutamate receptor ionotropic, NMDA 2A;Glutamate receptor ionotropic, NMDA 2B	GRIN2A	37468	37468	0	0	0	0	0
Q96BW1	Uracil phosphoribosyltransferase homolog	UPRT	37201	0	0	37201	0	0	0
Q53GS9	U4/U6.U5 tri-snRNP-associated protein 2	USP39	37156	0	37156	0	0	0	0
P14678;P63162	Small nuclear ribonucleoprotein-associated proteins B and B;Small nuclear ribonucleoprotein-associated protein N	SNRPB	37126	0	0	0	37126	0	0
Q6ZVD7	Storkhead-box protein 1	STOX1	37092	37092	0	0	0	0	0
Q9Y490	Talin-1	TLN1	36565	36565	0	0	0	0	0
Q8NDX1	PH and SEC7 domain-containing protein 4	PSD4	36311	36311	0	0	0	0	0
Q96BY6	Dedicator of cytokinesis protein 10	DOCK10	36170	17337	0	18833	0	0	0
Q9BRX2	Protein pelota homolog	PELO	36048	0	0	36048	0	0	0
Q9H871	Protein RMD5 homolog A	RMND5A	35999	0	0	35999	0	0	0
O60763	General vesicular transport factor p115	USO1	35966	35966	0	0	0	0	0
P51784	Ubiquitin carboxyl-terminal hydrolase 11	USP11	35443	35443	0	0	0	0	0
P51610	Host cell factor 1;HCF N-terminal chain 1;HCF N-terminal chain 2;HCF N-terminal chain 3;HCF N-terminal chain 4;HCF N-terminal chain 5;HCF N-terminal chain 6;HCF C-terminal chain 1;HCF C-terminal chain 2;HCF C-terminal chain 3;HCF C-terminal chain 4;HCF C-terminal chain 5;HCF C-terminal chain 6	HCFC1	35280	35280	0	0	0	0	0
Q6P3X3	Tetratricopeptide repeat protein 27	TTC27	35235	35235	0	0	0	0	0
O60826	Coiled-coil domain-containing protein 22	CCDC22	35000	35000	0	0	0	0	0
Q6F5E8	Leucine-rich repeat-containing protein 16C	RLTPR	34932	34932	0	0	0	0	0
P07384	Calpain-1 catalytic subunit	CAPN1	34052	34052	0	0	0	0	0
Q5EBM0	UMP-CMP kinase 2, mitochondrial	CMPK2	33819	0	0	33819	0	0	0
Q02252	Methylmalonate-semialdehyde dehydrogenase [acylating], mitochondrial	ALDH6A1	33817	0	33817	0	0	0	0
Q13617	Cullin-2	CUL2	33541	33541	0	0	0	0	0
P83111	Serine beta-lactamase-like protein LACTB, mitochondrial	LACTB	33264	0	33264	0	0	0	0
P27816	Microtubule-associated protein 4	MAP4	33134	33134	0	0	0	0	0
Q5TEJ8	Protein THEMIS2	THEMIS2	33120	33120	0	0	0	0	0
P21266	Glutathione S-transferase Mu 3	GSTM3	33043	0	0	0	33043	0	0
Q9HCG8	Pre-mRNA-splicing factor CWC22 homolog	CWC22	32821	32821	0	0	0	0	0
Q05655	Protein kinase C delta type;Protein kinase C delta type regulatory subunit;Protein kinase C delta type catalytic subunit	PRKCD	32157	32157	0	0	0	0	0
Q8NBX0	Saccharopine dehydrogenase-like oxidoreductase	SCCPDH	31866	0	0	31866	0	0	0
Q86XP3	ATP-dependent RNA helicase DDX42	DDX42	31774	31774	0	0	0	0	0
Q9NTK5	Obg-like ATPase 1	OLA1	31751	0	31751	0	0	0	0
P36915	Guanine nucleotide-binding protein-like 1	GNL1	31341	31341	0	0	0	0	0
Q8TDB6	E3 ubiquitin-protein ligase DTX3L	DTX3L	31251	31251	0	0	0	0	0
P16435	NADPH--cytochrome P450 reductase	POR	30457	30457	0	0	0	0	0
O75150	E3 ubiquitin-protein ligase BRE1B	RNF40	30441	0	30441	0	0	0	0
Q92900	Regulator of nonsense transcripts 1	UPF1	30243	30243	0	0	0	0	0
O94874	E3 UFM1-protein ligase 1	UFL1	30201	30201	0	0	0	0	0
Q9UIA9	Exportin-7	XPO7	30189	30189	0	0	0	0	0
Q15052;Q14155	Rho guanine nucleotide exchange factor 6;Rho guanine nucleotide exchange factor 7	ARHGEF6	30000	30000	0	0	0	0	0
O14920	Inhibitor of nuclear factor kappa-B kinase subunit beta	IKBKB	29968	29968	0	0	0	0	0
Q13490;Q13489	Baculoviral IAP repeat-containing protein 2;Baculoviral IAP repeat-containing protein 3	BIRC2	29879	29879	0	0	0	0	0
P11498	Pyruvate carboxylase, mitochondrial	PC	29712	29712	0	0	0	0	0
P32121	Beta-arrestin-2	ARRB2	29698	0	29698	0	0	0	0
P78527	DNA-dependent protein kinase catalytic subunit	PRKDC	29603	29603	0	0	0	0	0
P29372	DNA-3-methyladenine glycosylase	MPG	29489	0	0	29489	0	0	0
P13861;P31323	cAMP-dependent protein kinase type II-alpha regulatory subunit;cAMP-dependent protein kinase type II-beta regulatory subunit	PRKAR2A	29368	0	29368	0	0	0	0
Q7Z7L1	Schlafen family member 11	SLFN11	28993	28993	0	0	0	0	0
O00442	RNA 3-terminal phosphate cyclase	RTCA	28987	0	0	28987	0	0	0
Q9BW92	Threonine--tRNA ligase, mitochondrial	TARS2	28955	28955	0	0	0	0	0
Q13576	Ras GTPase-activating-like protein IQGAP2	IQGAP2	28823	28823	0	0	0	0	0
Q9UJW0	Dynactin subunit 4	DCTN4	28534	0	28534	0	0	0	0
Q9NPQ8;Q9NVN3	Synembryn-A;Synembryn-B	RIC8A	28494	0	28494	0	0	0	0
P37268	Squalene synthase	FDFT1	28485	0	28485	0	0	0	0
Q08188	Protein-glutamine gamma-glutamyltransferase E;Protein-glutamine gamma-glutamyltransferase E 50 kDa catalytic chain;Protein-glutamine gamma-glutamyltransferase E 27 kDa non-catalytic chain	TGM3	28271	0	28271	0	0	0	0
Q7Z6J2	General receptor for phosphoinositides 1-associated scaffold protein	GRASP	28205	0	28205	0	0	0	0
P18583	Protein SON	SON	28004	15282	0	0	0	12721	0
Q9H936	Mitochondrial glutamate carrier 1	SLC25A22	27751	0	0	0	27751	0	0
P42285	Superkiller viralicidic activity 2-like 2	SKIV2L2	27615	27615	0	0	0	0	0
Q5VSL9;Q9ULQ0	Striatin-interacting protein 1;Striatin-interacting protein 2	STRIP1	27581	27581	0	0	0	0	0
O60610	Protein diaphanous homolog 1	DIAPH1	27194	27194	0	0	0	0	0
O15270	Serine palmitoyltransferase 2	SPTLC2	27164	0	27164	0	0	0	0
Q8NB90	Spermatogenesis-associated protein 5	SPATA5	27127	27127	0	0	0	0	0
Q8TC92	Ecto-NOX disulfide-thiol exchanger 1;Hydroquinone [NADH] oxidase;Protein disulfide-thiol oxidoreductase	ENOX1	26746	0	0	0	26746	0	0
Q9UKV3	Apoptotic chromatin condensation inducer in the nucleus	ACIN1	26109	26109	0	0	0	0	0
Q93100	Phosphorylase b kinase regulatory subunit beta	PHKB	25997	25997	0	0	0	0	0
O60547	GDP-mannose 4,6 dehydratase	GMDS	25463	0	0	25463	0	0	0
Q16875	6-phosphofructo-2-kinase/fructose-2,6-bisphosphatase 3;6-phosphofructo-2-kinase;Fructose-2,6-bisphosphatase	PFKFB3	25330	0	25330	0	0	0	0
O75427	Leucine-rich repeat and calponin homology domain-containing protein 4	LRCH4	24716	0	0	24716	0	0	0
Q8WWW0	Ras association domain-containing protein 5	RASSF5	24699	0	0	0	24699	0	0
Q15437	Protein transport protein Sec23B	SEC23B	24587	24587	0	0	0	0	0
Q5JWF2	Guanine nucleotide-binding protein G(s) subunit alpha isoforms XLas	GNAS	24556	0	0	24556	0	0	0
Q9H9P8	L-2-hydroxyglutarate dehydrogenase, mitochondrial	L2HGDH	24536	0	0	24536	0	0	0
Q9Y5A7	NEDD8 ultimate buster 1	NUB1	24372	24372	0	0	0	0	0
P61201	COP9 signalosome complex subunit 2	COPS2	24146	0	24146	0	0	0	0
Q8WXG6	MAP kinase-activating death domain protein	MADD	24038	24038	0	0	0	0	0
P54577	Tyrosine--tRNA ligase, cytoplasmic;Tyrosine--tRNA ligase, cytoplasmic, N-terminally processed	YARS	24008	0	24008	0	0	0	0
Q86VS8	Protein Hook homolog 3	HOOK3	24008	24008	0	0	0	0	0
Q12968	Nuclear factor of activated T-cells, cytoplasmic 3	NFATC3	23818	23818	0	0	0	0	0
Q05932	Folylpolyglutamate synthase, mitochondrial	FPGS	23627	0	23627	0	0	0	0
P49005	DNA polymerase delta subunit 2	POLD2	23592	0	23592	0	0	0	0
Q9UBF2	Coatomer subunit gamma-2	COPG2	23507	23507	0	0	0	0	0
Q8N6R0	Methyltransferase-like protein 13	METTL13	23435	23435	0	0	0	0	0
O43172	U4/U6 small nuclear ribonucleoprotein Prp4	PRPF4	22908	0	22908	0	0	0	0
Q13564	NEDD8-activating enzyme E1 regulatory subunit	NAE1	21982	0	21982	0	0	0	0
Q99567	Nuclear pore complex protein Nup88	NUP88	21945	21945	0	0	0	0	0
Q92917	G patch domain and KOW motifs-containing protein	GPKOW	21731	0	21731	0	0	0	0
Q92974	Rho guanine nucleotide exchange factor 2	ARHGEF2	21237	0	21237	0	0	0	0
Q9BPX3	Condensin complex subunit 3	NCAPG	21224	21224	0	0	0	0	0
P49327	Fatty acid synthase;[Acyl-carrier-protein] S-acetyltransferase;[Acyl-carrier-protein] S-malonyltransferase;3-oxoacyl-[acyl-carrier-protein] synthase;3-oxoacyl-[acyl-carrier-protein] reductase;3-hydroxyacyl-[acyl-carrier-protein] dehydratase;Enoyl-[acyl-carrier-protein] reductase;Oleoyl-[acyl-carrier-protein] hydrolase	FASN	20947	20947	0	0	0	0	0
Q14738;Q13362	Serine/threonine-protein phosphatase 2A 56 kDa regulatory subunit delta isoform;Serine/threonine-protein phosphatase 2A 56 kDa regulatory subunit gamma isoform	PPP2R5D	20769	0	20769	0	0	0	0
O94906	Pre-mRNA-processing factor 6	PRPF6	20228	20228	0	0	0	0	0
Q2M1Z3	Rho GTPase-activating protein 31	ARHGAP31	19490	19490	0	0	0	0	0
Q15003	Condensin complex subunit 2	NCAPH	18418	0	0	18418	0	0	0
Q10471	Polypeptide N-acetylgalactosaminyltransferase 2;Polypeptide N-acetylgalactosaminyltransferase 2 soluble form	GALNT2	18366	0	18366	0	0	0	0
Q9H0A0	N-acetyltransferase 10	NAT10	18175	18175	0	0	0	0	0
Q9UKV8;Q9H9G7	Protein argonaute-2;Protein argonaute-3	AGO2	17340	17340	0	0	0	0	0
Q13191	E3 ubiquitin-protein ligase CBL-B	CBLB	16663	16663	0	0	0	0	0
Q01780	Exosome component 10	EXOSC10	16569	16569	0	0	0	0	0
Q96PY6	Serine/threonine-protein kinase Nek1	NEK1	16223	0	0	16223	0	0	0
Q15149	Plectin	PLEC	16132	16132	0	0	0	0	0
Q8TDW0	Volume-regulated anion channel subunit LRRC8C	LRRC8C	16116	16116	0	0	0	0	0
Q92797	Symplekin	SYMPK	15973	15973	0	0	0	0	0
Q5JPE7;Q15155;P69849	Nodal modulator 2;Nodal modulator 1;Nodal modulator 3	NOMO2	15869	15869	0	0	0	0	0
Q9P2J5	Leucine--tRNA ligase, cytoplasmic	LARS	15848	15848	0	0	0	0	0
Q6P179	Endoplasmic reticulum aminopeptidase 2	ERAP2	15735	15735	0	0	0	0	0
Q92608	Dedicator of cytokinesis protein 2	DOCK2	15437	15437	0	0	0	0	0
Q01082	Spectrin beta chain, non-erythrocytic 1	SPTBN1	13890	13890	0	0	0	0	0
P49792	E3 SUMO-protein ligase RanBP2	RANBP2	13254	13254	0	0	0	0	0
O75448	Mediator of RNA polymerase II transcription subunit 24	MED24	13101	13101	0	0	0	0	0
Q93008	Probable ubiquitin carboxyl-terminal hydrolase FAF-X	USP9X	12971	12971	0	0	0	0	0
P12270	Nucleoprotein TPR	TPR	12922	12922	0	0	0	0	0
Q6ZMZ3	Nesprin-3	SYNE3	11465	11465	0	0	0	0	0
Q96K76	Ubiquitin carboxyl-terminal hydrolase 47	USP47	11424	11424	0	0	0	0	0
Q29RF7	Sister chromatid cohesion protein PDS5 homolog A	PDS5A	9920.2	9920.2	0	0	0	0	0
Q63HN8	E3 ubiquitin-protein ligase RNF213	RNF213	6300.5	6300.5	0	0	0	0	0

## Sheet: Only in TRAIL short
Gene Symbol	Protein names	iBAQ Total	iBAQ Band1	iBAQ Band2	iBAQ Band3	iBAQ Band4	iBAQ Band5	iBAQ Band6		MW
TBL1XR1	F-box-like/WD repeat-containing protein TBL1XR1	60823000	1434900	57167000	1449100	449580	18429	304270
RPS25	Nuclear receptor corepressor 1	10034000	0	0	0	0	618770	9415200
RPS27A	Nuclear receptor corepressor 2	9355500	4336300	1341000	1581700	654520	592350	849640
HMGB1	Histone deacetylase 3	9148800	196080	0	0	8485400	467360	0
RPL38	F-box-like/WD repeat-containing protein TBL1X	8305800	0	0	0	0	0	8305800
HDAC3	Ribonuclease inhibitor	6678000	58255	6443000	176730	0	0	0
SCGB1D2	Serine/arginine repetitive matrix protein 2	5925700	5925700	0	0	0	0	0
RPL27A	Glucose-6-phosphate isomerase	5851800	0	0	274950	485870	0	5091000
HIST1H1D	Protein transport protein Sec16A	5625500	1141700	1016700	1971100	247860	0	1248100
GPS2	E3 ubiquitin-protein ligase UBR4	5073600	0	0	5073600	0	0	0
TBL1X	G protein pathway suppressor 2	4664800	74842	4514000	75978	0	0	0
SSR4	RB1-inducible coiled-coil protein 1	4293800	0	0	0	0	0	4293800
ATP5J2	Histone H1.3	3948100	433720	0	0	0	0	3514400
RPS27	Ubiquitin-40S ribosomal protein S27a;Ubiquitin;40S ribosomal protein S27a;Polyubiquitin-C;Ubiquitin;Polyubiquitin-B;Ubiquitin;Ubiquitin-60S ribosomal protein L40;Ubiquitin;60S ribosomal protein L40	3909100	0	0	0	0	0	3909100
RAP1A	High mobility group protein B1;Putative high mobility group protein B1-like 1	3731200	0	0	0	0	2346800	1384400
RCN2	Serine/threonine-protein phosphatase 6 catalytic subunit;Serine/threonine-protein phosphatase 6 catalytic subunit, N-terminally processed	3624300	0	2952200	613110	58934	0	0
RNH1	F-box-like/WD repeat-containing protein TBL1Y	3573000	0	717500	2855500	0	0	0
SNRPD1	Reticulocalbin-2	3518000	0	0	0	0	0	3518000
RPL35A	40S ribosomal protein S25	3408300	0	0	0	0	0	3408300
PPP6C	Serine/threonine-protein phosphatase 6 regulatory subunit 3	3303900	99025	0	1064100	2140800	0	0
PGAM1	Probable ATP-dependent RNA helicase DDX17	3231400	236850	37829	0	2956700	0	0
RPL27	Adenylyl cyclase-associated protein 1	3184500	0	0	0	0	0	3184500
NCOR1	Forkhead box protein K1	3113700	3034400	67030	12303	0	0	0
GPI	Hematopoietic lineage cell-specific protein	2979900	415220	2515300	49337	0	0	0
RPS16	Phosphoglycerate mutase 1;Phosphoglycerate mutase 2	2821200	168150	0	0	0	0	2653100
ARPC4	Serine/threonine-protein phosphatase 6 regulatory ankyrin repeat subunit B	2726800	0	0	0	0	0	2726800
KHDRBS1	60S ribosomal protein L27a	2573300	834200	1522400	114870	101890	0	0
HCLS1	Fructose-bisphosphate aldolase C	2373700	1510800	671530	191420	0	0	0
NME1	Cysteine desulfurase, mitochondrial	2341000	0	0	0	0	0	2341000
TMEM109	Heterogeneous nuclear ribonucleoproteins A2/B1	2314700	0	0	0	0	1363400	951310
VAMP2	Ras-related protein Rap-1A	2279800	0	0	0	0	0	2279800
SET	HLA class I histocompatibility antigen, alpha chain G	2252000	0	0	2252000	0	0	0
RPS15A	Proteasome activator complex subunit 1	2235900	0	0	0	0	0	2235900
PSME1	Transaldolase	2173000	0	0	0	2115400	0	57624
UBE2D3	40S ribosomal protein S16	2038200	0	0	0	0	0	2038200
SUMO2	Sequestosome-1	2001300	0	0	0	0	0	2001300
CD7	Translocon-associated protein subunit delta	1963000	0	0	1277100	685890	0	0
HNRNPA2B1	KH domain-containing, RNA-binding, signal transduction-associated protein 1	1909900	0	0	1909900	0	0	0
TBL1Y	Interferon regulatory factor 4	1879700	91036	1704600	50609	33481	0	0
USMG5	Tyrosine-protein phosphatase non-receptor type 6	1872600	0	0	0	0	0	1872600
TALDO1	GTP-binding protein Di-Ras2	1869800	81028	0	1788700	0	0	0
DIRAS2	E3 ubiquitin-protein ligase KCMF1	1868500	893810	974670	0	0	0	0
ARF6	Matrin-3	1851700	0	0	0	0	0	1851700
RPS9	Coatomer subunit beta	1833300	0	0	72063	1022600	738630	0
HLA-G	60S ribosomal protein L38	1791300	0	72697	1718600	0	0	0
ALDOC	Actin-related protein 2/3 complex subunit 4	1769700	62350	0	1707300	0	0	0
KCMF1	Next to BRCA1 gene 1 protein	1692900	0	1692900	0	0	0	0
RPL19	26S protease regulatory subunit 10B	1667300	0	0	0	1667300	0	0
CAP1	60S ribosomal protein L35a	1598000	166310	1431700	0	0	0	0
NFS1	Bifunctional purine biosynthesis protein PURH;Phosphoribosylaminoimidazolecarboxamide formyltransferase;IMP cyclohydrolase	1514700	833240	681490	0	0	0	0
SQSTM1	Far upstream element-binding protein 2	1513500	0	1008600	448420	56475	0	0
PPP2CA	Serine/threonine-protein phosphatase 2A catalytic subunit alpha isoform;Serine/threonine-protein phosphatase 2A catalytic subunit beta isoform	1462500	0	0	1462500	0	0	0
PSMA5	DnaJ homolog subfamily A member 2	1405800	0	0	0	1405800	0	0
NCOR2	Alpha-actinin-1	1401100	1353500	47581	0	0	0	0
MDH1	Calcium-binding mitochondrial carrier protein Aralar1	1400900	105460	0	1295500	0	0	0
PURA	Pro-interleukin-16;Interleukin-16	1366200	0	0	1366200	0	0	0
NCBP2-AS2	Stress-induced-phosphoprotein 1	1310800	0	0	0	0	0	1310800
DDX17	Nucleoside diphosphate kinase A;Nucleoside diphosphate kinase B	1305800	1001500	304290	0	0	0	0
RPL22L1	Malate dehydrogenase, cytoplasmic	1297100	0	0	0	0	0	1297100
RNF126	Hexokinase-2	1291100	0	0	1291100	0	0	0
FOXK1	Protein SET;Protein SETSIP	1272500	1272500	0	0	0	0	0
IRF4	40S ribosomal protein S9	1264100	0	1057600	67806	138720	0	0
H2AFX	Cytosolic non-specific dipeptidase	1208900	0	0	0	0	0	1208900
YWHAQ	Rab GDP dissociation inhibitor beta	1167700	0	0	0	1167700	0	0
PSMC6	60S ribosomal protein L27	1159800	0	0	1159800	0	0	0
PPP6R3	CD97 antigen;CD97 antigen subunit alpha;CD97 antigen subunit beta	1153100	1095200	21047	0	36901	0	0		690kd
SOD1	Septin-1	1139100	0	182130	0	0	0	957010
RPL15	Transmembrane protein 109	1135000	0	0	125240	591570	418170	0
ACP1	ATP-binding cassette sub-family F member 2	1106900	0	0	0	0	0	1106900
PRPS1	Nuclear pore complex protein Nup93	1104500	0	0	212970	891520	0	0
DNAJA2	40S ribosomal protein S15a	1055700	0	694000	361660	0	0	0
SSBP1	Ankyrin repeat domain-containing protein 12	989660	0	0	0	0	0	989660
BET1	Secretoglobin family 1D member 2	957750	0	0	0	0	0	957750
GIMAP7	Ribose-phosphate pyrophosphokinase 1;Ribose-phosphate pyrophosphokinase 2;Ribose-phosphate pyrophosphokinase 3	930370	29608	0	641480	259290	0	0
GYPA	Protein arginine N-methyltransferase 1	910690	0	0	910690	0	0	0
FAM162A	Serine/threonine-protein phosphatase 6 regulatory subunit 2	907200	0	0	0	0	0	907200
CSTB	tRNA (cytosine(34)-C(5))-methyltransferase	889490	0	0	0	0	0	889490
ANP32E	G-protein coupled receptor 98	879040	0	0	169850	709190	0	0		>690kd
ANKRD44	Far upstream element-binding protein 1	874190	874190	0	0	0	0	0
SEC16A	14-3-3 protein theta	871030	871030	0	0	0	0	0
RPL28	Ran-binding protein 9	869980	0	0	0	248120	621860	0
NTPCR	Low-density lipoprotein receptor-related protein 5	850700	0	0	0	0	850700	0
44440	RNA-binding protein 14	843050	0	0	843050	0	0	0
S100A4	ATP synthase subunit f, mitochondrial	837730	0	0	0	0	0	837730
HIGD2A	40S ribosomal protein S27;40S ribosomal protein S27-like	835500	0	0	0	0	0	835500
ABHD14B	Proteasome subunit alpha type-5	834220	0	0	0	0	751570	82657
GRAP2	26S proteasome non-ATPase regulatory subunit 1	824550	0	0	824550	0	0	0
PRMT1	Interferon-induced guanylate-binding protein 2	823910	0	0	823910	0	0	0
PSMB3	Hexokinase-1	819680	0	0	0	0	819680	0
CD247	ADP-ribosylation factor 6	797240	0	0	0	0	0	797240
PTPN6	Serine/threonine-protein phosphatase 2A 55 kDa regulatory subunit B alpha isoform	794190	138990	655200	0	0	0	0
PNP	Small nuclear ribonucleoprotein Sm D1	781320	0	0	0	781320	0	0
QIL1	Purine nucleoside phosphorylase	778040	0	0	0	0	0	778040
OSTC	DNA replication licensing factor MCM6	775480	0	0	0	0	0	775480
ST13	CTP synthase 1	773780	0	727800	0	45977	0	0
PARK7	Ezrin;Radixin	772370	0	0	0	0	772370	0
DAD1	26S protease regulatory subunit 6B	762160	0	0	0	0	0	762160
RB1CC1	Nuclear pore complex protein Nup107	754000	0	754000	0	0	0	0
SEC13	Heat shock protein 105 kDa	753630	0	0	753630	0	0	0
CNDP2	Puromycin-sensitive aminopeptidase	746610	0	746610	0	0	0	0
RPS21	V-type proton ATPase catalytic subunit A	738310	0	0	0	0	0	738310
ZFP36L2	GTPase IMAP family member 7	735350	88793	533070	113490	0	0	0
CSNK2A1	Serine--tRNA ligase, cytoplasmic	721410	0	0	721410	0	0	0
TARDBP	Casein kinase II subunit alpha;Casein kinase II subunit alpha 3	717830	0	0	0	717830	0	0
GDI2	Septin-9	703620	30615	673010	0	0	0	0
RANBP9	Acetyl-CoA acetyltransferase, mitochondrial	703540	703540	0	0	0	0	0
PSMA6	Serine-threonine kinase receptor-associated protein	696690	0	0	0	696690	0	0
RBM14	Protein transport protein Sec24C	693340	693340	0	0	0	0	0
MATR3	Zinc finger SWIM domain-containing protein 8	685190	659860	0	0	25335	0	0
KHSRP	Proliferation-associated protein 2G4	676150	676150	0	0	0	0	0
RPS28	Zinc finger protein 36, C3H1 type-like 2	673500	0	0	0	0	0	673500
SRRM2	60S ribosomal protein L15	668010	362140	181710	124160	0	0	0
SEC11A	GRB2-related adapter protein 2	659230	0	0	0	0	0	659230
NBR1	Mitochondrial Rho GTPase 2	658480	623420	35052	0	0	0	0
CS	Citrate synthase, mitochondrial	643880	40015	0	603860	0	0	0
GMFG	Proto-oncogene vav	641130	0	0	0	0	0	641130
NAP1L4	Isoleucine--tRNA ligase, mitochondrial	638770	0	638770	0	0	0	0
CD97	Eukaryotic translation initiation factor 2 subunit 1	636570	636570	0	0	0	0	0
TRADD	Proteasome subunit alpha type-6	634440	0	0	512800	121640	0	0
FIS1	T-cell antigen CD7	629360	0	0	0	0	0	629360
ATIC	Interferon-induced GTP-binding protein Mx2	627240	0	627240	0	0	0	0
HMGB2	Dynamin-2	623910	0	0	0	462010	161900	0
STIP1	Vesicle-associated membrane protein 2;Vesicle-associated membrane protein 3	615770	117620	498150	0	0	0	0
STRAP	E3 ubiquitin-protein ligase HECTD3	613800	0	0	613800	0	0	0
PRDX5	Actin-related protein 2/3 complex subunit 2	613720	0	0	0	0	0	613720
SKP1	WD repeat-containing protein 26	612280	0	0	0	0	0	612280
PTMA	Transcriptional activator protein Pur-alpha	612200	0	0	0	0	0	612200
PPIB	Monofunctional C1-tetrahydrofolate synthase, mitochondrial	607410	0	0	0	0	0	607410
PPP2R2A	DNA-binding protein SATB1	606120	0	606120	0	0	0	0
SLC25A12	Protein THEMIS	605200	605200	0	0	0	0	0
GIMAP4	Peptidyl-prolyl cis-trans isomerase FKBP5;Peptidyl-prolyl cis-trans isomerase FKBP5, N-terminally processed	598260	0	0	598260	0	0	0
PPP1CB	Eukaryotic translation initiation factor 3 subunit B	594140	0	0	522470	71665	0	0
ARPC5	E3 ubiquitin-protein ligase RNF126	587860	0	0	0	0	0	587860
GNG2	GMP synthase [glutamine-hydrolyzing]	582390	0	0	0	0	0	582390
PA2G4	Nucleosome assembly protein 1-like 4	568310	0	304500	263810	0	0	0
AK2	60 kDa SS-A/Ro ribonucleoprotein	567540	0	0	0	567540	0	0
GBP2	GTPase IMAP family member 4	564220	564220	0	0	0	0	0
ARPC2	Heterogeneous nuclear ribonucleoprotein U-like protein 1	562700	0	0	0	562700	0	0
ACAT1	Dihydrolipoyllysine-residue acetyltransferase component of pyruvate dehydrogenase complex, mitochondrial	561130	0	0	561130	0	0	0
DNAJB11	Serine/threonine-protein phosphatase PP1-beta catalytic subunit	557440	0	0	557440	0	0	0
PSMA3	Splicing factor 3A subunit 1	554360	0	0	0	554360	0	0
EMD	Trifunctional purine biosynthetic protein adenosine-3;Phosphoribosylamine--glycine ligase;Phosphoribosylformylglycinamidine cyclo-ligase;Phosphoribosylglycinamide formyltransferase	549750	0	0	362610	187140	0	0
ABCF2	60S ribosomal protein L19	546940	546940	0	0	0	0	0
FUBP1	Low molecular weight phosphotyrosine protein phosphatase	545620	303680	241930	0	0	0	0
POLR2H	Staphylococcal nuclease domain-containing protein 1	543130	0	0	0	0	0	543130
EIF2S1	RNA-binding motif protein, X chromosome;RNA-binding motif protein, X chromosome, N-terminally processed;RNA binding motif protein, X-linked-like-1;RNA-binding motif protein, X-linked-like-2	541960	0	0	541960	0	0	0
PSMC4	DNA replication licensing factor MCM4	537820	0	537820	0	0	0	0
RPS19	Protein SEC13 homolog	531240	0	0	0	0	0	531240
COTL1	ATP-dependent 6-phosphofructokinase, platelet type	529720	0	0	0	0	0	529720
TMX1	Pinin	527550	0	0	0	527550	0	0
STK17B	Annexin A11	525840	0	0	525840	0	0	0
COPB1	Twinfilin-2	523700	523700	0	0	0	0	0
SERBP1	Tumor necrosis factor receptor type 1-associated DEATH domain protein	514440	0	514440	0	0	0	0	TRADD
FKBP2	Heat shock protein 75 kDa, mitochondrial	508610	0	0	0	0	0	508610
ANXA11	Cancer-related nucleoside-triphosphatase	506940	0	506940	0	0	0	0
HNRNPH2	TAR DNA-binding protein 43	506650	0	506650	0	0	0	0
RPL26	Protein deglycase DJ-1	505720	0	0	0	0	0	505720
GZMB	Plasminogen activator inhibitor 1 RNA-binding protein	504250	0	201300	0	302950	0	0
U2AF2	5-3 exoribonuclease 2	500600	0	500600	0	0	0	0
LASP1	Alpha/beta hydrolase domain-containing protein 14B	496110	0	0	496110	0	0	0
PAM16	Superoxide dismutase [Cu-Zn]	493690	0	0	0	0	0	493690
LAT	Serine/threonine-protein kinase 4;Serine/threonine-protein kinase 4 37kDa subunit;Serine/threonine-protein kinase 4 18kDa subunit;Serine/threonine-protein kinase 3;Serine/threonine-protein kinase 3 36kDa subunit;Serine/threonine-protein kinase 3 20kDa subunit	491900	0	0	491900	0	0	0
LSM3	Serine/threonine-protein phosphatase 6 regulatory ankyrin repeat subunit C	490890	0	0	0	0	0	490890
ETFB	Apoptosis-inducing factor 1, mitochondrial	486480	0	0	0	486480	0	0
RAB27A	Protein RCC2	483740	0	0	0	483740	0	0
SARS	Lon protease homolog, mitochondrial	481000	0	481000	0	0	0	0
LSM2	DnaJ homolog subfamily B member 11	480900	0	0	0	0	0	480900
ABRACL	Eukaryotic initiation factor 4A-III;Eukaryotic initiation factor 4A-III, N-terminally processed	479870	0	0	0	0	0	479870
TWF2	Heterogeneous nuclear ribonucleoprotein A3	478870	0	0	478870	0	0	0
SRSF3	Heterogeneous nuclear ribonucleoprotein H2	478330	0	0	0	0	203470	274850
C14orf166	Hsc70-interacting protein;Putative protein FAM10A4;Putative protein FAM10A5	476650	0	0	0	476650	0	0
TXN	Histone H2AX;Histone H2A type 1-A;Histone H2A type 2-B	475620	0	0	0	0	0	475620
RHOT2	26S proteasome non-ATPase regulatory subunit 3	473050	473050	0	0	0	0	0
HNRNPA3	Nuclear pore complex protein Nup133	462700	0	0	462700	0	0	0
CTPS1	C-terminal-binding protein 1	461560	461560	0	0	0	0	0
OCIAD1	Protein FAM162A	457220	0	0	457220	0	0	0
GID8	Ubiquitin-conjugating enzyme E2 D3;Ubiquitin-conjugating enzyme E2 D2;Ubiquitin-conjugating enzyme E2 D4;Ubiquitin-conjugating enzyme E2 D1	451650	0	0	0	451650	0	0
FKBP1A	Septin-7	437660	0	0	0	0	0	437660
ACTN1	Cold shock domain-containing protein E1	432800	432800	0	0	0	0	0
PPA1	Granzyme B	432000	0	0	132700	299300	0	0
HK2	Peroxiredoxin-5, mitochondrial	431810	431810	0	0	0	0	0
RAB10	tRNA-splicing ligase RtcB homolog	431210	0	0	0	0	431210	0
RALA	Adenylate kinase 2, mitochondrial;Adenylate kinase 2, mitochondrial, N-terminally processed	430030	0	0	0	430030	0	0
EZR	Single-stranded DNA-binding protein, mitochondrial	428540	428540	0	0	0	0	0
MAT2A	Inorganic pyrophosphatase	425270	0	425270	0	0	0	0
CD3D	Na(+)/H(+) exchange regulatory cofactor NHE-RF1	424870	0	0	0	0	424870	0
ATP5L	Tyrosine-protein kinase ZAP-70	422010	0	0	0	0	0	422010
SNRPA1	S-adenosylmethionine synthase isoform type-2	421400	0	0	0	421400	0	0
ESD	UPF0568 protein C14orf166	419850	0	0	0	419850	0	0
GSDMD	GTPase IMAP family member 8	418250	0	369750	48495	0	0	0
SUB1	Serine/threonine-protein kinase 10	412920	0	0	0	0	0	412920
RBM4	DNA repair and recombination protein RAD54B	404400	0	0	404400	0	0	0
VTA1	Splicing factor U2AF 65 kDa subunit	399060	0	0	266390	0	0	132670
ARL6IP1	Eukaryotic peptide chain release factor GTP-binding subunit ERF3A;Eukaryotic peptide chain release factor GTP-binding subunit ERF3B	399060	0	0	0	0	399060	0
COX5B	Proteasome subunit beta type-3	398250	0	0	0	0	0	398250
RBMX	Peptidyl-prolyl cis-trans isomerase B	396430	0	0	396430	0	0	0
NUDT5	RNA-binding protein 4;RNA-binding protein 4B	395670	0	0	68015	327650	0	0
CTBP1	Wiskott-Aldrich syndrome protein	394910	0	336420	58485	0	0	0
BOLA2	Nuclear factor of activated T-cells, cytoplasmic 2	389090	0	0	0	0	0	389090
PSMA1	Proteasome subunit alpha type-3	388820	0	0	0	388820	0	0
NSUN2	T-cell surface glycoprotein CD3 zeta chain	388650	388650	0	0	0	0	0
ATP6V1A	Phosphoglucomutase-2	387860	387860	0	0	0	0	0
SRP9	Acidic leucine-rich nuclear phosphoprotein 32 family member E	385800	0	0	0	0	0	385800
EIF4A3	La-related protein 1	384050	0	384050	0	0	0	0
LMAN2	60S ribosomal protein L28	379610	0	0	379610	0	0	0
MBNL1	LIM and SH3 domain protein 1	374750	0	0	374750	0	0	0
WDR26	Differentially expressed in FDCP 6 homolog	374110	374110	0	0	0	0	0
PGRMC1	Isocitrate dehydrogenase [NAD] subunit beta, mitochondrial	374090	0	0	0	0	374090	0
DPM1	Vesicular integral-membrane protein VIP36	369310	0	0	0	369310	0	0
GALK1	Electron transfer flavoprotein subunit beta	368950	0	0	368950	0	0	0
SLC9A3R1	Eukaryotic translation initiation factor 3 subunit I	367320	0	367320	0	0	0	0
SAP18	Ras-related protein Rab-27A;Ras-related protein Rab-27B	367230	0	0	0	0	0	367230
WDR77	Gasdermin-D	364850	0	0	364850	0	0	0
FKBP5	E3 ubiquitin-protein ligase UBR5	364740	0	364740	0	0	0	0
SRM	Poly [ADP-ribose] polymerase 1	360610	0	0	0	360610	0	0
IGBP1	Nuclear autoantigenic sperm protein	359520	0	0	359520	0	0	0
EIF3I	Galactokinase	357260	0	0	357260	0	0	0
NUP93	Proteasome subunit alpha type-1	353850	334250	0	19592	0	0	0
PPP6R2	Emerin	352970	352970	0	0	0	0	0
44446	Signal peptidase complex catalytic subunit SEC11A	351870	0	351870	0	0	0	0
TROVE2	Nuclear factor NF-kappa-B p100 subunit;Nuclear factor NF-kappa-B p52 subunit	350950	0	350950	0	0	0	0
CLNS1A	Formin-binding protein 4	350740	0	0	350740	0	0	0
COMT	Uncharacterized protein NCBP2-AS2	349200	0	0	0	349200	0	0
SNRPG	2-oxoglutarate dehydrogenase, mitochondrial	349140	0	0	0	0	0	349140
MRPS14	Immunoglobulin-binding protein 1	347960	0	0	0	0	0	347960
NAGK	Vacuolar protein sorting-associated protein 35	347130	0	0	347130	0	0	0
SOD2	Annexin A5	346190	0	0	0	0	346190	0
BANF1	N-acetyl-D-glucosamine kinase	345290	0	0	0	0	0	345290
CDC37	Fumarate hydratase, mitochondrial	338610	0	338610	0	0	0	0
RCC2	SH3 domain-binding protein 1	334520	0	334520	0	0	0	0
RTCB	Ena/VASP-like protein	331530	0	331530	0	0	0	0
WAS	Threonine--tRNA ligase, cytoplasmic	328670	0	328670	0	0	0	0
PSMD1	S-phase kinase-associated protein 1	328110	328110	0	0	0	0	0
IDH3B	Zinc finger CCCH-type antiviral protein 1	325810	0	0	325810	0	0	0
STK4	4-trimethylaminobutyraldehyde dehydrogenase	324870	0	0	324870	0	0	0
IL16	DNA-binding protein Ikaros	323210	301340	21874	0	0	0	0
SATB1	DNA replication licensing factor MCM5	320350	320350	0	0	0	0	0
SEC24C	Dolichol-phosphate mannosyltransferase subunit 1	318450	318450	0	0	0	0	0
THEMIS	Actin-related protein 2/3 complex subunit 5	317450	317450	0	0	0	0	0
FAM96B	S-formylglutathione hydrolase	315220	0	0	0	0	0	315220
IFITM3	Long-chain-fatty-acid--CoA ligase 3	311040	0	0	0	0	0	311040
HK1	Leucine-rich repeat-containing protein 47	308650	308650	0	0	0	0	0
44448	Thioredoxin-related transmembrane protein 1	308580	47398	0	261190	0	0	0
UBR4	Serine/threonine-protein kinase 17B	306250	306250	0	0	0	0	0
PFKP	Glia maturation factor gamma	302500	302500	0	0	0	0	0
OCIAD2	Adenosylhomocysteinase	300960	0	0	0	0	0	300960
DLAT	Glutaryl-CoA dehydrogenase, mitochondrial	297100	297100	0	0	0	0	0
AIFM1	Coronin-7	292570	123210	169370	0	0	0	0
EVL	Dipeptidyl peptidase 3	292270	0	263840	0	0	0	28434
MCM6	Up-regulated during skeletal muscle growth protein 5	290470	290470	0	0	0	0	0
HNRNPUL1	Alanine--tRNA ligase, cytoplasmic	290460	290460	0	0	0	0	0
EWSR1	Ras-related protein Rab-10	290040	290040	0	0	0	0	0
ANXA5	Protein disulfide-isomerase A4	288340	0	0	0	288340	0	0
EIF3B	Signal transducer and activator of transcription 4	288240	288240	0	0	0	0	0
AHCY	Protein phosphatase 1G	286730	0	0	286730	0	0	0
GCDH	Intercellular adhesion molecule 1	286660	0	0	286660	0	0	0
PHPT1	SNW domain-containing protein 1	285860	0	0	0	0	0	285860
TPD52L2	Spermidine synthase	284630	0	0	0	284630	0	0
GSPT1	Kinesin-like protein KIF2A	284100	284100	0	0	0	0	0
PNN	Pyruvate dehydrogenase E1 component subunit alpha, somatic form, mitochondrial	283730	57200	63236	105590	57705	0	0
MX2	TNF receptor-associated factor 1	282680	282680	0	0	0	0	0	TRAF1
HSPH1	Cystatin-B	282520	152420	130110	0	0	0	0
LYZ	40S ribosomal protein S19	282490	282490	0	0	0	0	0
IARS2	Type I inositol 3,4-bisphosphate 4-phosphatase	281520	281520	0	0	0	0	0
PDF	Protein-tyrosine kinase 2-beta	279240	0	0	0	0	279240	0
C7orf50	Echinoderm microtubule-associated protein-like 3	278290	0	0	0	0	278290	0
GRPEL1	Catechol O-methyltransferase	278250	0	0	0	0	278250	0
NPEPPS	NADH dehydrogenase [ubiquinone] iron-sulfur protein 2, mitochondrial	276100	276100	0	0	0	0	0
ARL1	60S ribosomal protein L22-like 1	273450	0	0	0	0	0	273450
DCAF7	Oxysterol-binding protein-related protein 8	272590	0	0	272590	0	0	0
MRPL12	Cytosol aminopeptidase	271610	0	0	0	0	0	271610
JUNB	Schlafen family member 5	270300	0	0	270300	0	0	0
VAV1	OCIA domain-containing protein 1	269740	269740	0	0	0	0	0
RBX1	Signal recognition particle 54 kDa protein	267850	0	0	0	0	0	267850
LSM5	Protein S100-A4	267770	0	0	0	0	0	267770
MAT2B	Methionine adenosyltransferase 2 subunit beta	264230	0	0	264230	0	0	0
NUP107	6-phosphogluconate dehydrogenase, decarboxylating	262830	262830	0	0	0	0	0
RFC4	Polymerase delta-interacting protein 2	261130	0	0	261130	0	0	0
EIF4E	Phosphoserine aminotransferase	259640	0	0	0	259640	0	0
GNAI3	Probable ATP-dependent RNA helicase DDX6	259620	0	0	259620	0	0	0
CRKL	Translation initiation factor eIF-2B subunit epsilon	252520	0	0	252520	0	0	0
MRPS28	Glucose-induced degradation protein 8 homolog	252050	0	0	0	0	0	252050
HECTD3	Replication factor C subunit 4	251990	251990	0	0	0	0	0
SSR1	RNA-binding protein EWS	251840	0	0	251840	0	0	0
TSN	DNA-directed RNA polymerases I, II, and III subunit RPABC3	251420	0	0	0	251420	0	0
ELAVL1	AP-2 complex subunit alpha-1;AP-2 complex subunit alpha-2	249820	0	0	0	249820	0	0
MAPRE1	Vacuolar protein sorting-associated protein VTA1 homolog	249680	0	0	0	249680	0	0
NUP43	Bifunctional methylenetetrahydrofolate dehydrogenase/cyclohydrolase, mitochondrial;NAD-dependent methylenetetrahydrofolate dehydrogenase;Methenyltetrahydrofolate cyclohydrolase	249280	0	0	249280	0	0	0
ARL2	Dynamin-like 120 kDa protein, mitochondrial;Dynamin-like 120 kDa protein, form S1	249070	0	0	0	0	0	249070
STX4	Coactosin-like protein	249030	0	0	249030	0	0	0
PSAT1	BAG family molecular chaperone regulator 5	248870	0	0	248870	0	0	0
EIF4H	Peptidyl-prolyl cis-trans isomerase FKBP4;Peptidyl-prolyl cis-trans isomerase FKBP4, N-terminally processed	248750	0	0	0	248750	0	0
PSMD3	Hsp90 co-chaperone Cdc37;Hsp90 co-chaperone Cdc37, N-terminally processed	248130	0	248130	0	0	0	0
FH	GTP-binding protein 1	247340	0	247340	0	0	0	0
SF3A1	Plectin	246310	246310	0	0	0	0	0
RAP2C	Oligosaccharyltransferase complex subunit OSTC	245870	245870	0	0	0	0	0
GMPS	Alpha-adducin	244980	244980	0	0	0	0	0
PDHA1	Proto-oncogene c-Rel	244940	0	0	244940	0	0	0
ENY2	Protein unc-45 homolog A	244640	0	0	0	0	0	244640
SPN	Glycophorin-A	244600	244600	0	0	0	0	0
ALDH9A1	Protein zyg-11 homolog B	240760	0	240760	0	0	0	0
SNAPIN	Reticulon-4	240490	0	0	0	0	0	240490
DNM2	Cytoskeleton-associated protein 4	238080	165220	32256	40608	0	0	0
SUCLG1	DNA replication licensing factor MCM2	236220	0	0	167540	68680	0	0
TRAPPC6B	Tripeptidyl-peptidase 1	236220	0	0	0	0	0	236220
PSMB9	Protein kinase C iota type	235910	0	0	0	0	235910	0
TRAP1	Cysteine/serine-rich nuclear protein 1	235120	235120	0	0	0	0	0
CSRNP1	Tyrosine-protein kinase ITK/TSK	233410	233410	0	0	0	0	0
ABHD10	Mitochondrial fission 1 protein	233280	0	0	0	233280	0	0
ANKRD52	Sorting nexin-9	232900	232900	0	0	0	0	0
EIF1AX	Ribonucleoside-diphosphate reductase subunit M2	232780	0	0	0	0	0	232780
GPX4	Probable 28S rRNA (cytosine(4447)-C(5))-methyltransferase	231430	0	0	0	0	0	231430
SYPL1	ADP-sugar pyrophosphatase	231370	0	0	231370	0	0	0
IKZF1	Endoribonuclease Dicer	229290	0	229290	0	0	0	0
CPSF6	Quinone oxidoreductase	228520	198530	29991	0	0	0	0
CAPNS1	U2 small nuclear ribonucleoprotein A	227660	0	0	0	227660	0	0
PSMD7	GrpE protein homolog 1, mitochondrial	225880	0	0	225880	0	0	0
CBR1	Nuclear migration protein nudC	223350	0	0	34052	189300	0	0
HNRNPA0	26S proteasome non-ATPase regulatory subunit 6	222710	0	0	0	222710	0	0
PPM1G	Muscleblind-like protein 1	222120	222120	0	0	0	0	0
MCM4	Prenylcysteine oxidase 1	219700	219700	0	0	0	0	0
LONP1	Cleavage and polyadenylation specificity factor subunit 6	219180	219180	0	0	0	0	0
FNBP4	Poly(U)-binding-splicing factor PUF60	218530	0	0	218530	0	0	0
POLDIP2	DDB1- and CUL4-associated factor 7	217390	0	0	217390	0	0	0
ICAM1	Protein FAM49B	217290	217290	0	0	0	0	0
DDT	Cell division cycle 5-like protein	216850	0	0	0	0	0	216850
SNW1	Drebrin-like protein	216810	216810	0	0	0	0	0
DEF6	E3 ubiquitin-protein ligase TRIM32	216640	216640	0	0	0	0	0
SEC61A1	Crk-like protein	215880	0	0	215880	0	0	0
GMPPB	Histone deacetylase complex subunit SAP18	215590	0	0	215590	0	0	0
FAM49B	Splicing factor 3A subunit 3	214920	0	0	0	214920	0	0
MTHFD1L	Dedicator of cytokinesis protein 10	213930	213930	0	0	0	0	0
TRAF1	Methylosome protein 50	213740	0	213740	0	0	0	0
ZAP70	Ubiquitin carboxyl-terminal hydrolase 14	212980	212980	0	0	0	0	0
LRP5	Protein C-ets-1	212750	212750	0	0	0	0	0
CRYZ	Small ubiquitin-related modifier 2;Small ubiquitin-related modifier 3;Small ubiquitin-related modifier 4	211990	0	0	211990	0	0	0
ETS1	ELAV-like protein 1	210970	0	210970	0	0	0	0
TCEB2	28S ribosomal protein S22, mitochondrial	210810	0	0	0	0	0	210810
PGM2	Glycerol-3-phosphate dehydrogenase, mitochondrial	209820	209820	0	0	0	0	0
PGD	Mycophenolic acid acyl-glucuronide esterase, mitochondrial	209170	0	209170	0	0	0	0
GART	Tyrosine-protein phosphatase non-receptor type 7	209150	189110	20032	0	0	0	0
PTPN7	Glucose-6-phosphate 1-dehydrogenase	208510	0	0	208510	0	0	0
NDUFS2	Immunoglobulin superfamily member 8	208390	0	0	208390	0	0	0
MTHFD2	Pre-mRNA 3-end-processing factor FIP1	207690	0	0	207690	0	0	0
BDH1	EH domain-containing protein 4	206390	0	0	0	206390	0	0
ANKRD12	Linker for activation of T-cells family member 1	204610	204610	0	0	0	0	0
EMC3	Alpha-centractin	203950	0	0	0	203950	0	0
HPCAL1	Apoptosis inhibitor 5	202910	0	0	0	0	0	202910
DBNL	Serine/threonine-protein kinase D2	202310	0	202310	0	0	0	0
SLC7A5	Guanine nucleotide-binding protein G(k) subunit alpha	201900	0	0	201900	0	0	0
SH3GLB1	Ras-related protein Ral-A	200630	0	0	200630	0	0	0
LRRC47	EH domain-containing protein 3	200340	200340	0	0	0	0	0
U2AF1	Heterochromatin protein 1-binding protein 3	199970	0	0	199970	0	0	0
PPT1	Cleavage and polyadenylation specificity factor subunit 3	199710	0	0	0	199710	0	0
DNAJC19	Dolichyl-diphosphooligosaccharide--protein glycosyltransferase subunit DAD1	199300	0	0	0	0	0	199300
REL	Superoxide dismutase [Mn], mitochondrial	198510	198510	0	0	0	0	0
NUDC	Carbonyl reductase [NADPH] 1;Carbonyl reductase [NADPH] 3	198130	0	0	198130	0	0	0
BAG5	Serine/threonine-protein kinase PAK 2;PAK-2p27;PAK-2p34;Serine/threonine-protein kinase PAK 1	198110	198110	0	0	0	0	0
TIMM50	Gamma-adducin	196810	0	0	196810	0	0	0
XRN2	Microtubule-associated protein RP/EB family member 1	196500	196500	0	0	0	0	0
PFDN2	High mobility group protein B2	196370	0	0	0	0	0	196370
ACTR1A	TATA-binding protein-associated factor 2N;RNA-binding protein FUS	196150	0	33146	163000	0	0	0
DNAJB2	Protein PML	195580	0	0	195580	0	0	0
HDGF	Syntaxin-4	194680	0	0	194680	0	0	0
APOL2	Alcohol dehydrogenase class-3	194650	0	0	194650	0	0	0
UQCRB	D-beta-hydroxybutyrate dehydrogenase, mitochondrial	194400	0	0	0	0	0	194400
WDR5	40S ribosomal protein S21	193670	0	0	193670	0	0	0
SNX9	Replication factor C subunit 2	191280	191280	0	0	0	0	0
PRKACA	Ran GTPase-activating protein 1	191270	0	0	191270	0	0	0
EXOSC3	Mannose-1-phosphate guanyltransferase beta	190930	0	0	0	190930	0	0
RRM2	Putative ATP-dependent RNA helicase TDRD9	190450	0	0	190450	0	0	0
SRP19	Large neutral amino acids transporter small subunit 1	190380	0	0	0	0	0	190380
UBQLN4	Peptide deformylase, mitochondrial	189120	112280	76846	0	0	0	0
SMAD2	E3 ubiquitin-protein ligase TRIM38	188490	0	188490	0	0	0	0
SND1	Peptidyl-prolyl cis-trans isomerase FKBP2	187860	187860	0	0	0	0	0
ECHS1	Importin-7;Importin-8	186890	0	0	0	186890	0	0
ADH5	Transcription factor jun-B	186360	0	0	186360	0	0	0
TPP1	Mitochondrial import inner membrane translocase subunit TIM16	185740	0	0	185740	0	0	0
PRKCI	Protein transport protein Sec61 subunit alpha isoform 1;Protein transport protein Sec61 subunit alpha isoform 2	185510	185510	0	0	0	0	0
PREB	Nucleolar protein 58	185490	0	185490	0	0	0	0
GIMAP8	cAMP-dependent protein kinase catalytic subunit alpha	185040	185040	0	0	0	0	0
BTF3	Tumor protein D54	183370	0	0	0	0	0	183370
SH3BP1	T-cell surface glycoprotein CD3 delta chain	181130	181130	0	0	0	0	0
TRIM38	Signal transducer and activator of transcription 5B	181020	83841	97174	0	0	0	0
NFATC2	Mothers against decapentaplegic homolog 2;Mothers against decapentaplegic homolog 3;Mothers against decapentaplegic homolog 9	180430	180430	0	0	0	0	0
PCYOX1	Dihydroorotate dehydrogenase (quinone), mitochondrial	179150	0	179150	0	0	0	0
DDX6	26S proteasome non-ATPase regulatory subunit 7	177650	0	177650	0	0	0	0
LAP3	Enoyl-CoA hydratase, mitochondrial	176920	0	176920	0	0	0	0
TIPRL	Eukaryotic translation initiation factor 3 subunit E	176860	0	0	0	176860	0	0
ACSL3	Serine/arginine-rich splicing factor 3	176730	176730	0	0	0	0	0
CSDE1	HIG1 domain family member 2A, mitochondrial	175920	175920	0	0	0	0	0
AKR7A2	Prolactin regulatory element-binding protein	175550	0	0	175550	0	0	0
CORO7	Thioredoxin	173660	173660	0	0	0	0	0
FBL	V-type proton ATPase subunit B, brain isoform;V-type proton ATPase subunit B, kidney isoform	173410	0	0	173410	0	0	0
EIF2B5	OCIA domain-containing protein 2	171520	171520	0	0	0	0	0
MRPL4	Rab GDP dissociation inhibitor alpha	170500	0	0	170500	0	0	0
ADD1	Hepatoma-derived growth factor	169950	169950	0	0	0	0	0
UQCRQ	Apolipoprotein L2	169750	0	0	0	0	0	169750
RBM8A	Succinyl-CoA ligase [ADP/GDP-forming] subunit alpha, mitochondrial	168240	0	0	0	0	168240	0
RFC2	Enhancer of mRNA-decapping protein 4	167760	0	0	167760	0	0	0
EXOSC2	Double-stranded RNA-specific adenosine deaminase	167740	0	0	0	167740	0	0
SRP54	rRNA 2-O-methyltransferase fibrillarin	167610	0	116560	0	0	0	51050
SF3A3	DNA topoisomerase 1	167320	0	167320	0	0	0	0
ZSWIM8	Translin	166790	166790	0	0	0	0	0
PSMD6	Septin-2	166330	0	0	166330	0	0	0
NRBP1	Eukaryotic translation initiation factor 4H	166200	166200	0	0	0	0	0
MRPS22	2-oxoisovalerate dehydrogenase subunit alpha, mitochondrial	165660	0	0	165660	0	0	0
STK10	Ubiquilin-4;Ubiquilin-1	164920	164920	0	0	0	0	0
FIP1L1	Cytochrome c oxidase subunit 5B, mitochondrial	164570	164570	0	0	0	0	0
PUF60	Arf-GAP with coiled-coil, ANK repeat and PH domain-containing protein 1	163600	0	163600	0	0	0	0
SH3BGRL	Leukosialin	163040	0	0	0	0	0	163040
PSMB7	Isocitrate dehydrogenase [NADP], mitochondrial	161280	0	0	0	161280	0	0
YWHAH	Calcium-binding mitochondrial carrier protein Aralar2	160560	0	0	0	160560	0	0
USP14	Eukaryotic translation initiation factor 5B	160480	0	160480	0	0	0	0
RAD54B	Poly [ADP-ribose] polymerase 9	160200	160200	0	0	0	0	0
NFKB2	Asparagine synthetase [glutamine-hydrolyzing]	160160	160160	0	0	0	0	0
STAT4	26S proteasome non-ATPase regulatory subunit 13	159490	159490	0	0	0	0	0
NUBP2	Protein QIL1	158800	0	0	0	158800	0	0
BLVRA	WD repeat-containing protein 5	158740	0	0	158740	0	0	0
API5	Protein arginine N-methyltransferase 5;Protein arginine N-methyltransferase 5, N-terminally processed	156460	0	156460	0	0	0	0
GTPBP1	Trafficking protein particle complex subunit 6B	156430	156430	0	0	0	0	0
TIMM23B	Nuclear pore complex protein Nup85	156370	0	0	0	0	156370	0
PYCR2	Acetolactate synthase-like protein	156100	0	0	111690	44406	0	0
44441	Hippocalcin-like protein 1;Neuron-specific calcium-binding protein hippocalcin	155480	0	0	155480	0	0	0
NASP	60S ribosomal protein L26;60S ribosomal protein L26-like 1	154460	0	154460	0	0	0	0
KIF2A	Nuclear pore complex protein Nup98-Nup96;Nuclear pore complex protein Nup98;Nuclear pore complex protein Nup96	154350	154350	0	0	0	0	0
DPP3	Endophilin-B1	154220	154220	0	0	0	0	0
HP1BP3	Membrane-associated progesterone receptor component 1	154130	85191	68940	0	0	0	0
VPS35	Nucleoporin Nup43	153460	153460	0	0	0	0	0
FKBP4	Probable ATP-dependent RNA helicase DDX20	153280	0	153280	0	0	0	0
CHCHD3	AP-3 complex subunit beta-1	153190	0	0	0	153190	0	0
CLPP	Signal transducer and activator of transcription 6	150520	0	0	0	150520	0	0
DSTN	Ras-related protein Rap-2c	150300	0	0	0	0	0	150300
WDR61	[Pyruvate dehydrogenase (acetyl-transferring)] kinase isozyme 3, mitochondrial	149300	0	0	0	149300	0	0
SMAP2	DnaJ homolog subfamily B member 2	149230	0	149230	0	0	0	0
ZMYM6NB	MMS19 nucleotide excision repair protein homolog	148230	0	0	0	0	0	148230
TPM1	Centromere/kinetochore protein zw10 homolog	148120	0	0	0	148120	0	0
ISOC1	Heterogeneous nuclear ribonucleoprotein A0	147480	0	0	0	147480	0	0
PDIA4	U6 snRNA-associated Sm-like protein LSm2	147360	147360	0	0	0	0	0
NUP133	Vacuolar protein sorting-associated protein 4B	146100	146100	0	0	0	0	0
TARS	BET1 homolog	145930	145930	0	0	0	0	0
PPIH	Eukaryotic translation initiation factor 4E	145400	0	0	0	0	0	145400
RALB	Forkhead box protein K2	144840	0	0	0	144840	0	0
DERL1	Phenylalanine--tRNA ligase beta subunit	144770	0	0	0	0	144770	0
OGDH	TIP41-like protein	144730	144730	0	0	0	0	0
UBE2L3	Nuclear receptor-binding protein	144710	0	0	0	0	0	144710
PAK2	Methylosome subunit pICln	144310	0	0	144310	0	0	0
NOP58	Alcohol dehydrogenase [NADP(+)]	143890	109670	34222	0	0	0	0
DHODH	Peroxisome assembly factor 2	141240	0	0	141240	0	0	0
MCM5	Phospholipid hydroperoxide glutathione peroxidase, mitochondrial	140780	140780	0	0	0	0	0
DEGS1	Eukaryotic translation initiation factor 3 subunit L	139630	0	0	0	139630	0	0
IDH2	Mitochondrial import inner membrane translocase subunit TIM50	137890	0	0	137890	0	0	0
EHD3	ERO1-like protein alpha	137620	0	137620	0	0	0	0
SH2D1A	2,3-cyclic-nucleotide 3-phosphodiesterase	137010	0	0	0	0	0	137010
RANGAP1	Mitogen-activated protein kinase 6	136630	65025	71607	0	0	0	0
NOP2	SH3 domain-containing kinase-binding protein 1	136570	87478	49092	0	0	0	0
IGSF8	Signal recognition particle 9 kDa protein	136310	136310	0	0	0	0	0
GLO1	Transcription factor p65	136210	0	0	0	0	136210	0
TTC1	Exosome complex component RRP40	135070	0	0	135070	0	0	0
LRRC58	26S proteasome non-ATPase regulatory subunit 5	134850	0	0	134850	0	0	0
ACAA1	Nucleoporin p54	134160	0	0	134160	0	0	0
HDDC3	28S ribosomal protein S27, mitochondrial	134100	0	0	0	0	134100	0
ADD3	Long-chain-fatty-acid--CoA ligase 4	133850	133850	0	0	0	0	0
RALY	ER membrane protein complex subunit 3	133730	0	0	133730	0	0	0
ATP6V1B2	Host cell factor 1;HCF N-terminal chain 1;HCF N-terminal chain 2;HCF N-terminal chain 3;HCF N-terminal chain 4;HCF N-terminal chain 5;HCF N-terminal chain 6;HCF C-terminal chain 1;HCF C-terminal chain 2;HCF C-terminal chain 3;HCF C-terminal chain 4;HCF C-terminal chain 5;HCF C-terminal chain 6	132440	0	132440	0	0	0	0
GDI1	Glutathione synthetase	132410	0	132410	0	0	0	0
EHD4	Acylamino-acid-releasing enzyme	131370	0	131370	0	0	0	0
CNPY2	Aflatoxin B1 aldehyde reductase member 2;Aflatoxin B1 aldehyde reductase member 4	131360	0	0	0	0	0	131360
MRPL40	NAD-dependent malic enzyme, mitochondrial	131200	0	0	0	0	0	131200
STX8	Eukaryotic translation initiation factor 3 subunit H	130360	0	0	0	0	130360	0
PARP1	Exocyst complex component 5	130340	130340	0	0	0	0	0
EIF3H	Proteasome subunit beta type-9	130200	0	0	130200	0	0	0
ITK	Calcium/calmodulin-dependent protein kinase type II subunit delta	129950	129950	0	0	0	0	0
BCKDHA	14-3-3 protein eta	128870	0	55347	73523	0	0	0
RELA	39S ribosomal protein L4, mitochondrial	127930	127930	0	0	0	0	0
AKR1A1	3-ketoacyl-CoA thiolase, peroxisomal	127400	0	0	127400	0	0	0
SLFN5	Lysozyme C	126100	126100	0	0	0	0	0
PBDC1	Biliverdin reductase A	125800	0	0	0	125800	0	0
PSPC1	ATP synthase subunit g, mitochondrial	124540	0	124540	0	0	0	0
PTGES3	Long-chain-fatty-acid--CoA ligase 1	124310	0	0	0	0	124310	0
GOLGA7	SUMO-activating enzyme subunit 1;SUMO-activating enzyme subunit 1, N-terminally processed	123910	0	0	0	0	0	123910
PDK3	Nuclear factor of activated T-cells, cytoplasmic 1	122890	0	79786	43103	0	0	0
ZYG11B	28S ribosomal protein S28, mitochondrial	122820	122820	0	0	0	0	0
CHTOP	Translocon-associated protein subunit alpha	122260	0	0	0	122260	0	0
ILVBL	Uncharacterized protein C7orf50	121970	0	121970	0	0	0	0
ATG3	Calpain small subunit 1	121810	0	0	121810	0	0	0
TAF15	Pyrroline-5-carboxylate reductase 2	120720	0	120720	0	0	0	0
INPP4A	Serine/threonine-protein kinase TBK1	120050	120050	0	0	0	0	0
PSMD13	E3 SUMO-protein ligase RanBP2	120000	0	0	120000	0	0	0
MTAP	Paraspeckle component 1	119950	0	0	0	119950	0	0
EEF1B2	Exportin-T	119910	0	0	0	119910	0	0
EIF3E	Heterogeneous nuclear ribonucleoprotein U-like protein 2	119710	0	119710	0	0	0	0
MSI2	Phosphoenolpyruvate carboxykinase [GTP], mitochondrial	119710	0	0	119710	0	0	0
TMEM205	Zinc finger CCCH domain-containing protein 18	119160	0	0	0	0	0	119160
CKAP4	ADP-ribosylation factor-like protein 1	118770	0	118770	0	0	0	0
AHSA1	Calcium-binding mitochondrial carrier protein SCaMC-1	118110	0	0	118110	0	0	0
NDUFS5	Kinesin-1 heavy chain;Kinesin heavy chain isoform 5C;Kinesin heavy chain isoform 5A	117890	0	0	0	0	0	117890
EML3	Valine--tRNA ligase	116760	116760	0	0	0	0	0
COX4I1	F-box/WD repeat-containing protein 5	116550	0	0	0	0	0	116550
LARP1	Mitochondrial import inner membrane translocase subunit TIM44	116360	116360	0	0	0	0	0
MRPL23	ATP-dependent 6-phosphofructokinase, liver type	115330	0	0	0	0	0	115330
VPS4B	ATP-dependent Clp protease proteolytic subunit, mitochondrial	115000	0	115000	0	0	0	0
NUP35	RNA-binding protein Raly	114780	0	0	114780	0	0	0
PRKD2	Glutamate receptor ionotropic, NMDA 2A;Glutamate receptor ionotropic, NMDA 2B	114750	114750	0	0	0	0	0
SAE1	Palmitoyl-protein thioesterase 1	114640	0	0	114640	0	0	0
G6PD	E3 ubiquitin-protein ligase Praja-2	113000	0	113000	0	0	0	0
ANXA7	Nuclear pore complex protein Nup155	112770	0	72181	40591	0	0	0
MRPS10	AP-3 complex subunit delta-1	112460	0	0	0	0	0	112460
TRIM32	Tropomyosin alpha-1 chain	112320	112320	0	0	0	0	0
KPNA2	Annexin A7	110560	0	110560	0	0	0	0
SDCCAG3	Activator of 90 kDa heat shock protein ATPase homolog 1	110440	0	110440	0	0	0	0
PSMB4	Exosome complex component RRP4	110130	0	0	0	110130	0	0
ERO1L	Eukaryotic peptide chain release factor subunit 1	109980	0	109980	0	0	0	0
AARS	Armadillo repeat-containing protein 8	109920	109920	0	0	0	0	0
CPSF3	Guanine nucleotide-binding protein G(I)/G(S)/G(O) subunit gamma-2	109430	109430	0	0	0	0	0
CAPG	Exosome complex exonuclease RRP44	107810	0	0	107810	0	0	0
ASNS	Synaptophysin-like protein 1	107730	0	107730	0	0	0	0
RAP2B	Leucine-rich repeat-containing protein 58	107680	0	0	0	0	0	107680
NUDT1	14 kDa phosphohistidine phosphatase	107680	0	0	0	0	0	107680
C11orf54	S-methyl-5-thioadenosine phosphorylase	107470	0	0	107470	0	0	0
CDC5L	Serrate RNA effector molecule homolog	106800	106800	0	0	0	0	0
TUBA1C	Prickle-like protein 3	106710	0	106710	0	0	0	0
OTUB1	ADP-ribosylation factor-like protein 2	106420	0	0	106420	0	0	0
ZC3HAV1	Tubulin alpha-1C chain	106330	91786	14541	0	0	0	0
MRPS27	WD repeat-containing protein 61;WD repeat-containing protein 61, N-terminally processed	106280	0	0	106280	0	0	0
TRA2B	Stromal membrane-associated protein 2	105960	0	0	105960	0	0	0
STAT6	Cytosolic Fe-S cluster assembly factor NUBP2	105770	105770	0	0	0	0	0
TMX4	Asparagine--tRNA ligase, cytoplasmic	105670	0	0	105670	0	0	0
GLOD4	Importin subunit alpha-1	104520	0	0	104520	0	0	0
NUDT21	Signal recognition particle subunit SRP72	102990	0	0	0	102990	0	0
MCM2	Splicing factor U2AF 35 kDa subunit;Splicing factor U2AF 26 kDa subunit	102340	102340	0	0	0	0	0
HNRNPL	ATP-dependent RNA helicase DDX1	101210	0	101210	0	0	0	0
CNP	Importin-4	101080	0	0	101080	0	0	0
NARS	Calcium-binding and coiled-coil domain-containing protein 1	100960	0	100960	0	0	0	0
RTN4	39S ribosomal protein L12, mitochondrial	100640	0	100640	0	0	0	0
MRPS25	SNARE-associated protein Snapin	100590	0	0	0	0	0	100590
EIF3J	Tetratricopeptide repeat protein 1	99727	0	0	0	99727	0	0
OSBPL8	26S protease regulatory subunit 8	99499	99499	0	0	0	0	0
CAMK2D	Microtubule-associated protein 4	99330	0	99330	0	0	0	0
NUP54	Ras GTPase-activating protein-binding protein 1	98607	0	98607	0	0	0	0
NUP85	Protein SON	98548	98548	0	0	0	0	0
GSS	Glyoxalase domain-containing protein 4	97938	0	97938	0	0	0	0
CIRBP	Importin subunit alpha-7;Importin subunit alpha-5;Importin subunit alpha-5, N-terminally processed;Importin subunit alpha-6	97680	0	0	0	0	0	97680
FBXW5	Inorganic pyrophosphatase 2, mitochondrial	97582	0	97582	0	0	0	0
RQCD1	28S ribosomal protein S14, mitochondrial	97479	0	0	0	97479	0	0
MAPRE2	EH domain-containing protein 1	97182	0	0	97182	0	0	0
TPD52	Succinyl-CoA:3-ketoacid coenzyme A transferase 1, mitochondrial	96856	0	0	0	96856	0	0
KPNA3	Heat shock-related 70 kDa protein 2	96752	0	96752	0	0	0	0
PIP4K2A	NF-kappa-B essential modulator	96342	0	96342	0	0	0	0
PRMT5	Barrier-to-autointegration factor;Barrier-to-autointegration factor, N-terminally processed	96205	96205	0	0	0	0	0
G3BP1	COP9 signalosome complex subunit 3	95792	0	95792	0	0	0	0
SEC11C	Isochorismatase domain-containing protein 1	95676	0	0	0	0	0	95676
TXNDC17	Activated RNA polymerase II transcriptional coactivator p15	95309	0	0	0	0	0	95309
PSMD5	Sorting nexin-5	95224	0	95224	0	0	0	0
EIF3L	WAS/WASL-interacting protein family member 1	95100	0	95100	0	0	0	0
FOXK2	Threonine synthase-like 1	94904	94904	0	0	0	0	0
SLC25A24	Heterogeneous nuclear ribonucleoprotein L	94558	0	0	94558	0	0	0
CHMP4B	40S ribosomal protein S28	94476	0	0	94476	0	0	0
SNAP23	UTP--glucose-1-phosphate uridylyltransferase	94323	0	0	0	94323	0	0
ETF1	MICOS complex subunit MIC19	93811	0	93811	0	0	0	0
PSMG1	Death domain-associated protein 6	93762	0	0	0	93762	0	0
TMEM147	NEDD8-activating enzyme E1 catalytic subunit	93049	0	0	0	0	0	93049
SLC25A13	Prefoldin subunit 2	92973	92973	0	0	0	0	0
RDH14	ATP-binding cassette sub-family E member 1	92761	0	0	33596	59166	0	0
GPD2	BolA-like protein 2	92275	92275	0	0	0	0	0
PJA2	HBS1-like protein	91740	65152	26588	0	0	0	0
APEH	Rho GTPase-activating protein 25	90960	90960	0	0	0	0	0
AP2A1	Prolyl endopeptidase	90899	90899	0	0	0	0	0
KPNA6	Delta-1-pyrroline-5-carboxylate synthase;Glutamate 5-kinase;Gamma-glutamyl phosphate reductase	90881	0	90881	0	0	0	0
CNBP	[Pyruvate dehydrogenase (acetyl-transferring)] kinase isozyme 1, mitochondrial	90801	0	0	0	0	0	90801
PPA2	Transcription elongation factor B polypeptide 2	90798	0	0	42124	48674	0	0
IDI1	La-related protein 4B	90404	0	0	0	90404	0	0
DAXX	Mitotic spindle-associated MMXD complex subunit MIP18	90138	90138	0	0	0	0	0
UBA3	Serologically defined colon cancer antigen 3	90021	0	90021	0	0	0	0
TRBC1	Serine/threonine-protein phosphatase 6 regulatory ankyrin repeat subunit A	89540	0	0	89540	0	0	0
GTF2B	Retinol dehydrogenase 14	89173	0	0	0	89173	0	0
VPS26A	Prothymosin alpha;Prothymosin alpha, N-terminally processed;Thymosin alpha-1	88941	0	0	88941	0	0	0
YBX3	Transcription factor BTF3	88824	0	88824	0	0	0	0
PSMC5	DnaJ homolog subfamily C member 7	88485	0	0	38016	50469	0	0
OPA1	Striatin	88349	88349	0	0	0	0	0
STAT5B	Docking protein 2	87094	87094	0	0	0	0	0
HAT1	Ubiquitin carboxyl-terminal hydrolase 11	86277	0	86277	0	0	0	0
TOP1	Mitochondrial import inner membrane translocase subunit TIM14	86073	86073	0	0	0	0	0
PSMF1	Lymphocyte cytosolic protein 2	85582	0	0	0	85582	0	0
SNX5	Phosphoribosyl pyrophosphate synthase-associated protein 2	85540	0	85540	0	0	0	0
THOC3	Probable ATP-dependent RNA helicase DDX41	85475	0	0	85475	0	0	0
PDCD10	MAP kinase-activating death domain protein	85013	0	0	0	85013	0	0
DDX47	Apoptotic chromatin condensation inducer in the nucleus	84906	0	84906	0	0	0	0
ME2	Proteasome subunit beta type-7	84817	0	84817	0	0	0	0
MAD2L1	28S ribosomal protein S31, mitochondrial	84544	0	0	0	0	84544	0
IPO7	Regulator of nonsense transcripts 1	84447	84447	0	0	0	0	0
SLC25A40	Pyruvate carboxylase, mitochondrial	84150	0	0	84150	0	0	0
TIMM44	Atlastin-3	83936	0	0	83936	0	0	0
DCPS	Phosphatidylinositol 5-phosphate 4-kinase type-2 alpha	83791	0	0	83791	0	0	0
OXCT1	Nucleoporin NUP53	83401	0	83401	0	0	0	0
FARSB	Phosphoribosyl pyrophosphate synthase-associated protein 1	83324	83324	0	0	0	0	0
BLVRB	Amyloid beta A4 precursor protein-binding family B member 1	83075	0	0	0	0	83075	0
IKBKG	Probable ATP-dependent RNA helicase DDX47	82913	0	82913	0	0	0	0
UNC45A	Vacuolar protein sorting-associated protein 26A	82908	82908	0	0	0	0	0
SF3B6	Eukaryotic initiation factor 4A-II;Eukaryotic initiation factor 4A-II, N-terminally processed	82816	0	0	0	0	0	82816
COPS3	Kynurenine--oxoglutarate transaminase 3	82673	0	0	82673	0	0	0
MAPK6	Replication factor C subunit 5	82548	82548	0	0	0	0	0
DOK2	Cell differentiation protein RCD1 homolog	82387	0	82387	0	0	0	0
BRIX1	Destrin	82116	0	0	82116	0	0	0
FBXO7	Importin subunit alpha-4	82052	82052	0	0	0	0	0
PFDN5	Ribosome biogenesis protein BRX1 homolog	81983	0	0	0	0	0	81983
NIPSNAP1	RNA-binding protein 12	81796	0	0	0	81796	0	0
PRPSAP1	Storkhead-box protein 1	81757	0	0	81757	0	0	0
ACAP1	Protein diaphanous homolog 1	81589	81589	0	0	0	0	0
ARF4	Phosphoglucomutase-1	81402	0	0	0	0	0	81402
PTK2B	FACT complex subunit SSRP1	80893	0	27096	53798	0	0	0
LAG3	Exportin-7	80471	80471	0	0	0	0	0
FDPS	Eukaryotic translation initiation factor 1A, X-chromosomal;Eukaryotic translation initiation factor 1A, Y-chromosomal	80346	0	0	80346	0	0	0
44454	Short/branched chain specific acyl-CoA dehydrogenase, mitochondrial	80112	0	0	0	0	0	80112
PRICKLE3	Ester hydrolase C11orf54	80109	80109	0	0	0	0	0
MRPS31	Transcription initiation factor IIB	80069	0	0	80069	0	0	0
CSNK2B	Superkiller viralicidic activity 2-like 2	79775	0	0	0	79775	0	0
POLR2E	Peptidyl-prolyl cis-trans isomerase H	78705	0	0	0	78705	0	0
PRPSAP2	Minor histocompatibility protein HA-1;Minor histocompatibility antigen HA-1	77642	0	0	53928	0	23714	0
SH3KBP1	THUMP domain-containing protein 1	77411	77411	0	0	0	0	0
ACADSB	Ubiquitin thioesterase OTUB1	77248	0	0	77248	0	0	0
PDK1	ADP-ribosylation factor-like protein 6-interacting protein 1	76793	0	0	76793	0	0	0
PML	Probable ubiquitin carboxyl-terminal hydrolase FAF-X	76255	76255	0	0	0	0	0
MRPL21	Derlin-1	75989	0	0	0	0	0	75989
ACSL4	Cleavage stimulation factor subunit 2;Cleavage stimulation factor subunit 2 tau variant	75862	75862	0	0	0	0	0
DNAJB1	Copine-3	75807	0	0	75807	0	0	0
PPTC7	HEAT repeat-containing protein 3	75305	0	0	0	75305	0	0
ACTR1B	E3 ubiquitin-protein ligase Praja-1	75026	0	0	75026	0	0	0
GPR98	Syntaxin-8	74910	74910	0	0	0	0	0
GRB2	Microtubule-associated protein RP/EB family member 2	73661	0	0	0	73661	0	0
ADPRHL2	Choline-phosphate cytidylyltransferase A;Choline-phosphate cytidylyltransferase B	73533	0	0	73533	0	0	0
RPIA	Prelamin-A/C;Lamin-A/C	73131	0	0	0	73131	0	0
EIF4A2	General vesicular transport factor p115	72944	0	72944	0	0	0	0
CCBL2	Sorting nexin-6;Sorting nexin-6, N-terminally processed	72697	0	0	72697	0	0	0
EHD1	Carnitine O-palmitoyltransferase 2, mitochondrial	71954	0	71954	0	0	0	0
UGP2	U2 snRNP-associated SURP motif-containing protein	71483	0	71483	0	0	0	0
ATG4B	E3 ubiquitin-protein ligase BRE1B	71399	0	71399	0	0	0	0
PFKL	D-dopachrome decarboxylase;D-dopachrome decarboxylase-like protein	71344	71344	0	0	0	0	0
DDX20	Protein FAM91A1	71178	71178	0	0	0	0	0
ACADM	Myotubularin-related protein 1	71144	0	0	71144	0	0	0
ZW10	DnaJ homolog subfamily C member 10	70945	70945	0	0	0	0	0
PPP1R7	Macrophage-capping protein	70875	0	0	70875	0	0	0
WASF2	m7GpppX diphosphatase	70823	70823	0	0	0	0	0
PCYT1A	Lactoylglutathione lyase	70653	0	0	70653	0	0	0
PARP9	Aldehyde dehydrogenase X, mitochondrial	69798	69798	0	0	0	0	0
RFC5	DnaJ homolog subfamily A member 3, mitochondrial	69292	0	0	69292	0	0	0
LYAR	Protein phosphatase 1 regulatory subunit 7	69119	0	0	69119	0	0	0
HNRNPUL2	Tetratricopeptide repeat protein 27	68903	68903	0	0	0	0	0
PCK2	Thioredoxin-related transmembrane protein 4	68838	68838	0	0	0	0	0
DNPH1	U6 snRNA-associated Sm-like protein LSm3	68811	0	0	0	0	68811	0
PEX6	Developmentally-regulated GTP-binding protein 1	68319	68319	0	0	0	0	0
WIPF1	Phosphorylase b kinase regulatory subunit beta	68017	0	68017	0	0	0	0
ALDH1B1	Farnesyl pyrophosphate synthase	67892	0	67892	0	0	0	0
DNAJA3	Protein canopy homolog 2	67873	0	0	67873	0	0	0
DAZAP1	Pre-mRNA-splicing factor CWC22 homolog	67794	0	67794	0	0	0	0
VPS26B	39S ribosomal protein L40, mitochondrial	67731	0	0	67731	0	0	0
APOOL	Cleavage and polyadenylation specificity factor subunit 5	67725	0	0	0	67725	0	0
SNX6	Pentatricopeptide repeat domain-containing protein 3, mitochondrial	67048	0	67048	0	0	0	0
ATL3	Costars family protein ABRACL	66763	0	66763	0	0	0	0
SRP72	Elongation factor 1-beta	66749	66749	0	0	0	0	0
THUMPD1	RNA-binding protein Musashi homolog 2	66554	0	66554	0	0	0	0
ACSL1	Beta-centractin	66373	66373	0	0	0	0	0
CSTF2	Medium-chain specific acyl-CoA dehydrogenase, mitochondrial	66129	66129	0	0	0	0	0
FAHD1	E3 UFM1-protein ligase 1	66091	0	0	0	66091	0	0
CPNE3	PH and SEC7 domain-containing protein 4	65944	0	65944	0	0	0	0
EFHD2	Cullin-2	65932	0	0	0	65932	0	0
CNOT3	Proteasome assembly chaperone 1	65930	65930	0	0	0	0	0
LYPLAL1	ATP-dependent RNA helicase DDX42	65074	0	0	0	65074	0	0
ABCE1	Sphingolipid delta(4)-desaturase DES1	65047	65047	0	0	0	0	0
LUC7L3	Eukaryotic translation initiation factor 3 subunit J	64746	64746	0	0	0	0	0
LCP2	Ribose-5-phosphate isomerase	64047	0	64047	0	0	0	0
CALCOCO1	Protein PBDC1	64032	64032	0	0	0	0	0
CDIPT	Histone acetyltransferase type B catalytic subunit	63770	0	0	0	0	0	63770
DRG1	THO complex subunit 3	63588	0	0	63588	0	0	0
EXOC5	Putative adenosylhomocysteinase 2	63331	31193	0	32138	0	0	0
EIF5B	DnaJ homolog subfamily B member 1	63155	63155	0	0	0	0	0
APBB1	Large proline-rich protein BAG6	63137	63137	0	0	0	0	0
MGAT2	Vacuolar protein sorting-associated protein 26B	62816	0	62816	0	0	0	0
INPP5K	28S ribosomal protein S10, mitochondrial	61753	0	61753	0	0	0	0
VAT1	RNA-binding protein 8A	61265	0	61265	0	0	0	0
RANBP10	Ubiquitin-like-conjugating enzyme ATG3	61151	61151	0	0	0	0	0
PRKACB	Xaa-Pro aminopeptidase 1	60582	0	32939	27643	0	0	0
MANF	1,4-alpha-glucan-branching enzyme	60232	0	0	0	0	0	60232
ARMC8	Fragile X mental retardation syndrome-related protein 1	60076	0	29667	30409	0	0	0
MMS19	Signal recognition particle 19 kDa protein	59567	59567	0	0	0	0	0
HSPA2	Spermatogenesis-associated protein 5	59255	59255	0	0	0	0	0
LARP4B	Leucine-rich repeat flightless-interacting protein 1	59230	59230	0	0	0	0	0
NFATC1	Eukaryotic translation initiation factor 4B	58624	58624	0	0	0	0	0
PJA1	Charged multivesicular body protein 4b	58172	58172	0	0	0	0	0
TBK1	Alpha-1,6-mannosyl-glycoprotein 2-beta-N-acetylglucosaminyltransferase	57966	57966	0	0	0	0	0
WDR82	Inhibitor of nuclear factor kappa-B kinase subunit beta	57950	0	0	0	57950	0	0
ZC3H18	Peptidyl-prolyl cis-trans isomerase FKBP1A	57513	57513	0	0	0	0	0
TAF9	Protein NipSnap homolog 1	57323	0	0	0	57323	0	0
DNAJC7	SH3 domain-binding glutamic acid-rich-like protein	56960	0	56960	0	0	0	0
HLA-H	Ras-related protein Ral-B	56756	0	0	56756	0	0	0
THNSL1	Rho guanine nucleotide exchange factor 6;Rho guanine nucleotide exchange factor 7	56565	56565	0	0	0	0	0
HSD17B8	Lymphocyte activation gene 3 protein	56535	0	0	0	56535	0	0
SMARCE1	Cysteine protease ATG4B	56509	0	56509	0	0	0	0	autophagy
PITPNA	Cytochrome c oxidase subunit 4 isoform 1, mitochondrial	56477	0	0	0	56477	0	0
RNPS1	Schlafen family member 11	56362	0	0	0	56362	0	0
RBM12	Threonine--tRNA ligase, mitochondrial	56327	56327	0	0	0	0	0
DDX1	Transformer-2 protein homolog beta	55995	55995	0	0	0	0	0
PRKAR1B	V-type proton ATPase subunit H	55962	0	55962	0	0	0	0
JUND	Coiled-coil domain-containing protein 22	55291	0	0	55291	0	0	0
XPOT	CCR4-NOT transcription complex subunit 3	55221	55221	0	0	0	0	0
SSRP1	Putative mitochondrial import inner membrane translocase subunit Tim23B;Mitochondrial import inner membrane translocase subunit Tim23	54347	54347	0	0	0	0	0
EDC4	E3 ubiquitin-protein ligase DTX3L	54153	54153	0	0	0	0	0
AP3B1	Interferon-induced transmembrane protein 3;Interferon-induced transmembrane protein 2;Interferon-induced transmembrane protein 1	53949	53949	0	0	0	0	0
MRPS35	Inositol polyphosphate 5-phosphatase K	53648	0	0	53648	0	0	0
ERP44	F-box only protein 7	53060	0	0	53060	0	0	0
ECHDC1	Luc7-like protein 3	52676	0	0	0	52676	0	0
AHCYL1	Calpain-1 catalytic subunit	52595	0	52595	0	0	0	0
YTHDF2	Transcription and mRNA export factor ENY2	52397	0	52397	0	0	0	0
ACTL6A	Proteasome subunit beta type-4	52352	0	52352	0	0	0	0
DNPEP	Transmembrane protein 147	52284	0	52284	0	0	0	0
PPP4C	Wiskott-Aldrich syndrome protein family member 2	52049	0	0	0	52049	0	0
ANKRD28	Protein kinase C delta type;Protein kinase C delta type regulatory subunit;Protein kinase C delta type catalytic subunit	51772	51772	0	0	0	0	0
GALM	Ras-related protein Rap-2b	51692	0	0	51692	0	0	0
SRRT	Mitotic spindle assembly checkpoint protein MAD2A	51645	51645	0	0	0	0	0
OSTF1	Cellular nucleic acid-binding protein	51246	0	0	0	51246	0	0
SERPINB6	Solute carrier family 25 member 40	51196	0	0	51196	0	0	0
HBS1L	Cell growth-regulating nucleolar protein	51134	51134	0	0	0	0	0
UBR5	Rho guanine nucleotide exchange factor 2	51034	47496	0	0	3538	0	0
HEATR3	Cytochrome b-c1 complex subunit 7	50709	50709	0	0	0	0	0
UBXN4	Ran-binding protein 10	50666	0	50666	0	0	0	0
ATP6V1H	Histidine--tRNA ligase, cytoplasmic	50644	0	50644	0	0	0	0
MRPL11	Y-box-binding protein 3	50407	0	0	0	0	50407	0
EIF4B	39S ribosomal protein L23, mitochondrial	49005	49005	0	0	0	0	0
TK1	Protein SGT1	48694	0	0	0	48694	0	0
ARHGAP25	Aspartyl aminopeptidase	48446	48446	0	0	0	0	0
DIS3	Myc box-dependent-interacting protein 1	48444	48444	0	0	0	0	0
BTN3A3	Pre-mRNA-processing factor 6	48242	48242	0	0	0	0	0
PGM1	Synaptosomal-associated protein 23	47968	0	47968	0	0	0	0
STRN	SWI/SNF-related matrix-associated actin-dependent regulator of chromatin subfamily E member 1	47909	0	0	47909	0	0	0
ADAR	Prostaglandin E synthase 3	47846	47846	0	0	0	0	0
FXR1	Golgin subfamily A member 7	47643	0	47643	0	0	0	0
MTMR1	Programmed cell death protein 10	47393	47393	0	0	0	0	0
HIBADH	Striatin-interacting protein 1;Striatin-interacting protein 2	46806	0	0	0	46806	0	0
ALKBH5	Poly(ADP-ribose) glycohydrolase ARH3	46691	0	46691	0	0	0	0
TDRD9	Symplekin	46642	46642	0	0	0	0	0
AP3D1	Chromatin target of PRMT1 protein	46512	46512	0	0	0	0	0
SPTLC1	SH2 domain-containing protein 1A	46302	0	46302	0	0	0	0
TUBG1	Protein THEMIS2	46171	0	46171	0	0	0	0
DNAJC10	cAMP-dependent protein kinase catalytic subunit beta	45868	45868	0	0	0	0	0
DENND2D	WD repeat-containing protein 37	45341	0	45341	0	0	0	0
RFC3	Coatomer subunit gamma-2	44768	0	0	44768	0	0	0
EIF2B1	Putative HLA class I histocompatibility antigen, alpha chain H	43215	0	0	0	43215	0	0
ALDH18A1	U4/U6.U5 tri-snRNP-associated protein 2	42801	42801	0	0	0	0	0
CPT2	7,8-dihydro-8-oxoguanine triphosphatase	42645	42645	0	0	0	0	0
ECD	Serpin B6	42634	42634	0	0	0	0	0
DDX41	Guanosine-3,5-bis(diphosphate) 3-pyrophosphohydrolase MESH1	42517	42517	0	0	0	0	0
HNRNPH3	Serine/threonine-protein kinase Nek1	42061	0	0	42061	0	0	0
IPO4	Butyrophilin subfamily 3 member A3;Butyrophilin subfamily 3 member A2;Butyrophilin subfamily 3 member A1	41948	41948	0	0	0	0	0
NUP155	Endoplasmic reticulum resident protein 44	41661	41661	0	0	0	0	0
GNPDA1	YTH domain-containing family protein 2	41576	0	0	0	41576	0	0
VARS	Small nuclear ribonucleoprotein G;Putative small nuclear ribonucleoprotein G-like protein 15	41536	41536	0	0	0	0	0
MAPK3	Nodal modulator 2;Nodal modulator 1;Nodal modulator 3	41349	0	0	41349	0	0	0
MAP2K3	Actin-like protein 6A	41328	0	0	41328	0	0	0
HARS	Transcription initiation factor TFIID subunit 9	41317	0	41317	0	0	0	0
BAG6	Growth factor receptor-bound protein 2	41207	41207	0	0	0	0	0
PTCD3	Cytochrome b-c1 complex subunit 8	41148	41148	0	0	0	0	0
PREP	Phosphatidylinositol transfer protein alpha isoform	41118	41118	0	0	0	0	0
KIF5B	Tubulin gamma-1 chain;Tubulin gamma-2 chain	40877	40877	0	0	0	0	0
BIN1	Ubiquitin-conjugating enzyme E2 L3	40637	0	40637	0	0	0	0
XPNPEP1	Condensin complex subunit 3	40523	40523	0	0	0	0	0
WDR37	Isopentenyl-diphosphate Delta-isomerase 1	40382	0	40382	0	0	0	0
DICER1	Eukaryotic translation initiation factor 3 subunit D	40312	32268	0	8043.5	0	0	0
NUP98	Dual specificity mitogen-activated protein kinase kinase 3	40197	40197	0	0	0	0	0
DHRS4	39S ribosomal protein L21, mitochondrial	40120	0	0	0	40120	0	0
EIF3D	Baculoviral IAP repeat-containing protein 2;Baculoviral IAP repeat-containing protein 3	39729	0	39729	0	0	0	0	cIAP1, 2
TM9SF2	WD repeat-containing protein 82	39265	0	39265	0	0	0	0
U2SURP	Leucine--tRNA ligase, cytoplasmic	39078	39078	0	0	0	0	0
LRRFIP1	Synaptic vesicle membrane protein VAT-1 homolog	38984	38984	0	0	0	0	0
GBE1	Cold-inducible RNA-binding protein	38130	38130	0	0	0	0	0
HMHA1	Serine palmitoyltransferase 1	38043	38043	0	0	0	0	0
FAM91A1	Guanine nucleotide-binding protein-like 1	37944	37944	0	0	0	0	0
LMNA	N-acetyltransferase 10	37857	37857	0	0	0	0	0
GRIN2A	Signal peptidase complex catalytic subunit SEC11C	37468	37468	0	0	0	0	0
UPRT	cAMP-dependent protein kinase type I-beta regulatory subunit	37201	0	0	37201	0	0	0
USP39	E3 ubiquitin-protein ligase CBL-B	37156	0	37156	0	0	0	0
SNRPB	Ethylmalonyl-CoA decarboxylase	37126	0	0	0	37126	0	0
STOX1	MICOS complex subunit MIC27	37092	37092	0	0	0	0	0
PSD4	Methylmalonate-semialdehyde dehydrogenase [acylating], mitochondrial	36311	36311	0	0	0	0	0
DOCK10	Proteasome inhibitor PI31 subunit	36170	17337	0	18833	0	0	0
PELO	Replication factor C subunit 3	36048	0	0	36048	0	0	0
RMND5A	Methyltransferase-like protein 13	35999	0	0	35999	0	0	0
USO1	Protein transport protein Sec23B	35966	35966	0	0	0	0	0
USP11	Nuclear factor of activated T-cells, cytoplasmic 3	35443	35443	0	0	0	0	0
HCFC1	Serine palmitoyltransferase 2	35280	35280	0	0	0	0	0
TTC27	Flavin reductase (NADPH)	35235	35235	0	0	0	0	0
CCDC22	UBX domain-containing protein 4	35000	35000	0	0	0	0	0
CAPN1	6-phosphofructo-2-kinase/fructose-2,6-bisphosphatase 3;6-phosphofructo-2-kinase;Fructose-2,6-bisphosphatase	34052	34052	0	0	0	0	0
CMPK2	Exosome component 10	33819	0	0	33819	0	0	0
ALDH6A1	Lysophospholipase-like protein 1	33817	0	33817	0	0	0	0
CUL2	Mitogen-activated protein kinase 3	33541	33541	0	0	0	0	0
LACTB	DENN domain-containing protein 2D	33264	0	33264	0	0	0	0
MAP4	28S ribosomal protein S25, mitochondrial	33134	33134	0	0	0	0	0
THEMIS2	Protein phosphatase PTC7 homolog	33120	33120	0	0	0	0	0
GSTM3	ADP-ribosylation factor 4	33043	0	0	0	33043	0	0
CWC22	Tyrosine--tRNA ligase, cytoplasmic;Tyrosine--tRNA ligase, cytoplasmic, N-terminally processed	32821	32821	0	0	0	0	0
PRKCD	Protein argonaute-2;Protein argonaute-3	32157	32157	0	0	0	0	0
SCCPDH	Aldose 1-epimerase	31866	0	0	31866	0	0	0
DDX42	Tumor protein D52	31774	31774	0	0	0	0	0
OLA1	DNA-directed RNA polymerases I, II, and III subunit RPABC1	31751	0	31751	0	0	0	0
GNL1	Acylpyruvase FAHD1, mitochondrial	31341	31341	0	0	0	0	0
DTX3L	Synembryn-A;Synembryn-B	31251	31251	0	0	0	0	0
RNF40	Leucine-rich repeat and calponin homology domain-containing protein 4	30441	0	30441	0	0	0	0
UPF1	Protein Hook homolog 3	30243	30243	0	0	0	0	0
UFL1	Guanine nucleotide-binding protein G(s) subunit alpha isoforms XLas	30201	30201	0	0	0	0	0
XPO7	Ubiquitin carboxyl-terminal hydrolase 47	30189	30189	0	0	0	0	0
ARHGEF6	Serine/threonine-protein phosphatase 4 catalytic subunit	30000	30000	0	0	0	0	0
IKBKB	Serine beta-lactamase-like protein LACTB, mitochondrial	29968	29968	0	0	0	0	0
BIRC2	Obg-like ATPase 1	29879	29879	0	0	0	0	0
PC	Endoplasmic reticulum aminopeptidase 2	29712	29712	0	0	0	0	0
ARRB2	T-cell receptor beta-1 chain C region;T-cell receptor beta-2 chain C region	29698	0	29698	0	0	0	0
MPG	28S ribosomal protein S35, mitochondrial	29489	0	0	29489	0	0	0
PRKAR2A	E3 ubiquitin-protein ligase RBX1;E3 ubiquitin-protein ligase RBX1, N-terminally processed	29368	0	29368	0	0	0	0
SLFN11	U6 snRNA-associated Sm-like protein LSm5	28993	28993	0	0	0	0	0
RTCA	Casein kinase II subunit beta	28987	0	0	28987	0	0	0
TARS2	RNA demethylase ALKBH5	28955	28955	0	0	0	0	0
DCTN4	Protein RMD5 homolog A	28534	0	28534	0	0	0	0
RIC8A	Estradiol 17-beta-dehydrogenase 8	28494	0	28494	0	0	0	0
FDFT1	Transmembrane 9 superfamily member 2	28485	0	28485	0	0	0	0
GRASP	UMP-CMP kinase 2, mitochondrial	28205	0	28205	0	0	0	0
SON	Thioredoxin domain-containing protein 17	28004	15282	0	0	0	12721	0
SLC25A22	Volume-regulated anion channel subunit LRRC8C	27751	0	0	0	27751	0	0
SKIV2L2	Protein pelota homolog	27615	27615	0	0	0	0	0
STRIP1	Ecto-NOX disulfide-thiol exchanger 1;Hydroquinone [NADH] oxidase;Protein disulfide-thiol oxidoreductase	27581	27581	0	0	0	0	0
DIAPH1	Nesprin-3	27194	27194	0	0	0	0	0
SPTLC2	Sister chromatid cohesion protein PDS5 homolog A	27164	0	27164	0	0	0	0
SPATA5	Uncharacterized protein ZMYM6NB	27127	27127	0	0	0	0	0
ENOX1	EF-hand domain-containing protein D2	26746	0	0	0	26746	0	0
ACIN1	15 kDa selenoprotein	26109	26109	0	0	0	0	0
PHKB	Transcription factor jun-D	25997	25997	0	0	0	0	0
GMDS	Transmembrane protein 205	25463	0	0	25463	0	0	0
PFKFB3	NADH dehydrogenase [ubiquinone] iron-sulfur protein 5	25330	0	25330	0	0	0	0
LRCH4	cAMP-dependent protein kinase type II-alpha regulatory subunit;cAMP-dependent protein kinase type II-beta regulatory subunit	24716	0	0	24716	0	0	0
RASSF5	Nuclear pore complex protein Nup88	24699	0	0	0	24699	0	0
SEC23B	Translation initiation factor eIF-2B subunit alpha	24587	24587	0	0	0	0	0
GNAS	U4/U6 small nuclear ribonucleoprotein Prp4	24556	0	0	24556	0	0	0
L2HGDH	Dynactin subunit 4	24536	0	0	24536	0	0	0
NUB1	DAZ-associated protein 1	24372	24372	0	0	0	0	0
COPS2	RNA-binding protein with serine-rich domain 1	24146	0	24146	0	0	0	0
MADD	Mediator of RNA polymerase II transcription subunit 24	24038	24038	0	0	0	0	0
YARS	Glucosamine-6-phosphate isomerase 1;Glucosamine-6-phosphate isomerase 2	24008	0	24008	0	0	0	0
HOOK3	Condensin complex subunit 2	24008	24008	0	0	0	0	0
NFATC3	Splicing factor 3B subunit 6	23818	23818	0	0	0	0	0
FPGS	GDP-mannose 4,6 dehydratase	23627	0	23627	0	0	0	0
POLD2	NEDD8 ultimate buster 1	23592	0	23592	0	0	0	0
COPG2	Prefoldin subunit 5	23507	23507	0	0	0	0	0
METTL13	39S ribosomal protein L11, mitochondrial	23435	23435	0	0	0	0	0
PRPF4	Folylpolyglutamate synthase, mitochondrial	22908	0	22908	0	0	0	0
NAE1	L-2-hydroxyglutarate dehydrogenase, mitochondrial	21982	0	21982	0	0	0	0
NUP88	Saccharopine dehydrogenase-like oxidoreductase	21945	21945	0	0	0	0	0
GPKOW	Thymidine kinase, cytosolic	21731	0	21731	0	0	0	0
ARHGEF2	Heterogeneous nuclear ribonucleoprotein H3	21237	0	21237	0	0	0	0
NCAPG	Squalene synthase	21224	21224	0	0	0	0	0
PPP2R5D	Beta-arrestin-2	20769	0	20769	0	0	0	0
PRPF6	Osteoclast-stimulating factor 1	20228	20228	0	0	0	0	0
NCAPH	3-hydroxyisobutyrate dehydrogenase, mitochondrial	18418	0	0	18418	0	0	0
GALNT2	G patch domain and KOW motifs-containing protein	18366	0	18366	0	0	0	0
NAT10	Mesencephalic astrocyte-derived neurotrophic factor	18175	18175	0	0	0	0	0
AGO2	Small nuclear ribonucleoprotein-associated proteins B and B;Small nuclear ribonucleoprotein-associated protein N	17340	17340	0	0	0	0	0
CBLB	Polypeptide N-acetylgalactosaminyltransferase 2;Polypeptide N-acetylgalactosaminyltransferase 2 soluble form	16663	16663	0	0	0	0	0
EXOSC10	Ras association domain-containing protein 5	16569	16569	0	0	0	0	0
NEK1	Glutathione S-transferase Mu 3	16223	0	0	16223	0	0	0
PLEC	Serine/threonine-protein phosphatase 2A 56 kDa regulatory subunit delta isoform;Serine/threonine-protein phosphatase 2A 56 kDa regulatory subunit gamma isoform	16132	16132	0	0	0	0	0
LRRC8C	Uracil phosphoribosyltransferase homolog	16116	16116	0	0	0	0	0
SYMPK	RNA 3-terminal phosphate cyclase	15973	15973	0	0	0	0	0
NOMO2	2-deoxynucleoside 5-phosphate N-hydrolase 1	15869	15869	0	0	0	0	0
LARS	General receptor for phosphoinositides 1-associated scaffold protein	15848	15848	0	0	0	0	0
ERAP2	Dehydrogenase/reductase SDR family member 4;Dehydrogenase/reductase SDR family member 4-like 2	15735	15735	0	0	0	0	0
RANBP2	DNA polymerase delta subunit 2	13254	13254	0	0	0	0	0
MED24	COP9 signalosome complex subunit 2	13101	13101	0	0	0	0	0
USP9X	NEDD8-activating enzyme E1 regulatory subunit	12971	12971	0	0	0	0	0
SYNE3	DNA-3-methyladenine glycosylase	11465	11465	0	0	0	0	0
USP47	Mitochondrial glutamate carrier 1	11424	11424	0	0	0	0	0
PDS5A	CDP-diacylglycerol--inositol 3-phosphatidyltransferase	9920.2	9920.2	0	0	0	0	0
