# Supplementary material for: TRAIL splice variant TRAILshort disrupts T cell receptor signaling and promotes immune tolerance in vivo
Source: J Clin Invest. 2026 Aug 3;136(15):e194449. doi: 10.1172/JCI194449 (PMC13430026; doi:10.1172/JCI194449)
Supplement: Supplemental table 4 [file jci-136-194449-s056.xlsx]

## Sheet: List of the antibodies used 
	Antibody	Host Species/Clonality	Clone	Company/Source	Catalogue #
	TRAILshort	Mouse Monoclonal	2.2	in-house made	https://pubmed.ncbi.nlm.nih.gov/32669373/
	ZAP-70	Rabbit Monoclonal	99F2	Cell Signaling TECHNOLOGIES	2705
	Phospho-Zap-70 (Tyr319)/Syk (Tyr352)	Rabbit Monoclonal	65E4	Cell Signaling TECHNOLOGIES	2717
	GAPDH-HRP Conjugate	Rabbit Monoclonal	D16H11	Cell Signaling TECHNOLOGIES	8884
	DR5	Rabbit Monoclonal	D4E9	Cell Signaling TECHNOLOGIES	8074
	LAT	Rabbit Monoclonal	E3U6J	Cell Signaling TECHNOLOGIES	45533
	Phospho-LAT (Tyr220)	Rabbit Polyclonal	N/A	Cell Signaling TECHNOLOGIES	3584
	PLC gamma1	Rabbit Monoclonal	D9H10	Cell Signaling TECHNOLOGIES	5690
	Phospho-PLC gamma1 (Tyr783)	Rabbit Monoclonal	D6M9S	Cell Signaling TECHNOLOGIES	14008
	alpha-Tubulin	Rabbit Monoclonal	11H10	Cell Signaling TECHNOLOGIES	2125
	CD81	Rabbit Monoclonal	D5O2Q	Cell Signaling TECHNOLOGIES	10037
	MLKL	Rabbit Monoclonal	D2I6N	Cell Signaling TECHNOLOGIES	14993
	Phospho-MLKL (Ser358)	Rabbit Monoclonal	D6H3V	Cell Signaling TECHNOLOGIES	91689
	RIP (RIPK1)	Rabbit Monoclonal	D94C12	Cell Signaling TECHNOLOGIES	3493
	FADD	Rabbit Polyclonal	N/A	Cell Signaling TECHNOLOGIES	2782
	CD9	Rabbit Monoclonal	D8O1A	Cell Signaling TECHNOLOGIES	13174
	TRAIL	Rabbit Monoclonal	C92B9	Cell Signaling TECHNOLOGIES	3219
	SHP-1	Rabbit Monoclonal	C14H6	Cell Signaling TECHNOLOGIES	3759
	Anti-rabbit IgG (H+L), F(ab')2 Fragment (Alexa Fluor® 488 Conjugate)	Rabbit	N/A	Cell Signaling TECHNOLOGIES	2717S
	PTPN6 / SHP1 (phospho‑Tyr536)	Rabbit Polyclonal	N/A	LifeSpan BioSciences	LS‑C199569
	CD3-ζ	Mouse Monoclonal	6B10.2	Santa Cruz Biotechnology	SC-1239
	IFN-γ (APC-conjugated)	Mouse Monoclonal	B27	BD pharmingen	554702
	CD69 (PE-conjugated)	Mouse Monoclonal	FN50	Biolegend	310906
	CD40L (BV421-conjugatd)	Mouse Monoclonal	24-31	Biolegend	310824
	Caspase-8 (pro and active)	Mouse Monoclonal	90A992	IMGENEX	IMG-274A
	PARP	Mouse Monoclonal	4C10-5	BD pharmingen	556494
	HSP-70	Mouse Monoclonal	5G10	BD pharmingen	554234

## Sheet: Peptides 
		Peptide name	Sequence	Source	Residues/ Region	Disulfide bond
		Scrambled peptide	KSQKEYEKSLQNTNVEKCNSAMKKDKMRLSRIRLQFQVCPMGDLSPDKAPWDAWDWYEWRTKQ	Phoenix Pharmaceuticals, Inc.	Full-length sequence	Cys56 – Cys77 (intramolecular)
		TRAILshort peptide	TNELKQMQDKYSKSGIACFLKEDDSYWDPNDEESMNSPCWQVKWQLVRKTPRMKRLWAAK	Phoenix Pharmaceuticals, Inc.	Amino acids 39–101 (Catalog #054-47)	Cys18 – Cys39
