# Supplementary material for: TRAIL splice variant TRAILshort disrupts T cell receptor signaling and promotes immune tolerance in vivo
Source: J Clin Invest. 2026 Aug 3;136(15):e194449. doi: 10.1172/JCI194449 (PMC13430026; doi:10.1172/JCI194449)
Supplement: Supporting data values [file jci-136-194449-s057.xlsx]

## Sheet: Fig. 1
Fig. 1B, EV uptake assay
	Sramble Peptide																	TRAILshort Peptide
peptide doses	54M	59M	25M	43M	56F	61F	56M	55M	68F	66m	63m	68m	58m	38m	55F	48F	66m	54M	59M	25M	43M	56F	61F	56M	55M	68F	66m	63m	68m	58m	38m	55F	48F	66m
1 ng/ml	51.6	47	65.6	82.7	72.7	65.3	83.6	59.3	51.7	38.9	23.9	33.4	24.5	33.8	58.2	49.5	20.3	62.6	38.8	62.4	79.8	64.9	61.9	82.4	50.9	54.6	42.2	25.7	36.4	24.5	35.8	53	61.5	15
10 ng/ml	52.1	48.8	44.9	81.8	75.1	65.3	84.2	59.1	57.5	49	27.2	50.6	38.6	49.2	79	66.4	33.8	60.3	43.6	71.5	83.7	65.1	67.8	76.4	48.4	52.8	51.9	29.9	34.2	40	61.8	68.6	70.4	17.7
50 ng/ml	50.8	50	66.4	82.9	74.5	66.9	84.3	55.4	61.5	49.6	25.9	51.2	37.3	53.3	80.2	67	39.4	38.8	38.2	75.2	82	65.2	69.4	80.1	38	54.9	52.5	30	33.1	28.2	55.7	70.1	72.5	19.9
100 ng/ml	48.9	50.7	65.8	82.7	69	65.8	83.9	48.6	52.2	51.2	31.3	36.5	28	40.5	64.7	48.3	14.8	33.3	43.4	68.8	83.6	61.9	70.4	79	37.8	50.9	41.3	29.6	30.9	24.9	51.2	52.4	53.1	12.5

## Sheet: Fig. 2
	Fig. 2C
	Wester data from 9-10-2025-64y-F (Peptide data)
	CD3 cells	pZAP70 Y319	Total-ZAP70	Ratio	% Changes
	Untreated	1279.41	8189.45	0.156226	100
	+CD3/CD28	6489.79	6875.57	0.943891	604.183
	+CD3/CD28 + Scr-pep	6602.62	6702.91	0.985037	630.52
	+CD3/CD28 + Ts Pep	3655.55	7098.03	0.515009	329.656
	Wester data from 9-02-2025-51y-M (Peptide data)
	CD3 cells	pZAP70 Y319	Total-ZAP70	Ratio	% Changes
	Untreated	1109.48	7032.15	0.157772	100
	+CD3/CD28	4083.62	7113.4	0.574074	363.863
	+CD3/CD28 + Scr-pep	7804.15	6426.86	1.2143	769.657
	+CD3/CD28 + Ts Pep	2523.5	6855.28	0.36811	233.318
	Wester data from 9-02-2025-48y-M (Peptide data)
	CD3 cells	pZAP70 Y319	Total-ZAP70	Ratio	% Changes
	Untreated	100	100	1	100
	+CD3/CD28	491.159	363.863	1.34984	845.294
	+CD3/CD28 + Scr-pep	373.631	769.657	0.485452	756.015
	+CD3/CD28 + Ts Pep	290.909	233.318	1.24684	435.63
	Wester data from 10-2-2025-48-y-F (peptide data)
	CD3 cells	pZAP70 Y319	Total-ZAP70	Ratio	% Changes
	Untreated	2544.33	11621	0.218942	100
	+CD3/CD28	14252.9	13254.1	1.07535	491.159
	+CD3/CD28 + Scr-pep	10494.8	12829.3	0.818034	373.631
	+CD3/CD28 + Ts Pep	9027.83	14174.2	0.636922	290.909
	Fig. 2E
		Scramble peptide+CD3/CD28								TRAILshort peptide+CD3/CD28
		donor 1	donor 2	donor 3	donor 4	donor 5	donor 6	donor 7	donor 8	donor 1	donor 2	donor 3	donor 4	donor 5	donor 6	donor 7	donor 8
	0 ng/ml	9.78	11.1	9.88	10.1	15.2	13.1	9.2	10
	1 ng/ml	5.85	9.5	10.2	11.6	7.33	15	9.39	14.5	5.66	7.07	9.47	9.32	10.4	8.76	7.68	7.18
	10 ng/ml	8.04	8.38	9.41	11.3	10.8	14.8	9.69	12.1	5.43	9.34	7.66	12.5	10.1	7.95	8.66	11.1
	50 ng/ml	8.04	8.32	9.47	14.3	13	11.9	12.6	11.7	4.76	7.27	6.32	10.2	9.21	10.4	10.3	9.37
	100 ng/ml	7.54	10.2	11.2	12.5	12.7	11.9	10.2	10.2	5.36	6.47	11.3	11.8	21.5	10.1	9.1	9.41
	Fig. 2G
	p-ZAP-70	Total ZAP70	p-ZAP70/totalZAP70 ratio
	309	29693.9	0.0104062
	17320.9	27152.2	0.637917
	11688.2	28103.5	0.415898
	27216.2	29861.7	0.911409
	4893.59	27569.8	0.177498

## Sheet: Fig. 3
	Fig. 3A
	Uninfected donor-Tetanus Toxoid			Uninfected donor-Tetanus Toxoid
	BSA	TRAILshort		No EV	TRAILshort ΔTm EV	TRAILshort EV
	144.333	13.6667		166.75	75	45
	231.667	72.3333		344.75	218.5	232.25
	97.3333	124		112	271.75	192
	85	67		219.25	153.333	149.667
	207	174		53.375	72.5	51
	37	12		173.125	99.3333	48
	92.6667	13.6667		31.875	166	93
	34.3333	16.3333		221.25	92	94.75
	175.667	79.6667		105.625	16.3333	12
	140.667	75		116.5	144.25	87.3333
	148.667	19		135	156.562	91.7778
	71.6667	40		219	105	49.6667
	135	71.25		422.25	36.3333	81.6667
	165.25	175		58.1429	55.6667	16.5
	187.75	184.75		165.4	246.75	250.75
	211.5	155.5		139	203.5	209.75
	301	224		118.5	29	82.75
	237.75	284.5		366.333	29	34.5
	128.667	72			223.25	64
	31.6667	34			163.25	86.5
	124.333	122.667			108.75	83.5
	224.75	58.25			147.75	140.333
	37.5	6.25
	136.75	36
	22.5	54.25
	Fig. 3C
		Scramble peptide+CD3/CD28										Scramble peptide+CD3/CD28
		donor 1	donor 2	donor 3	donor 4	donor 5	donor 6	donor 7	donor 8	donor 9	donor 10	donor 1	donor 2	donor 3	donor 4	donor 5	donor 6	donor 7	donor 8	donor 9	donor 10
	0 ng/ml	8.05	9.15	11.4	23.8	17.8	28.8	8.39	16.8
	1 ng/ml	9.76	11.6	9.62	25.2	17.5	29.1	8.6	17	18.3	13.3	11	11.5	11.7	21.2	16.6	28.6	9.19	18.1	21.7	12
	10 ng/ml	9.93	11.4	12.4	25.7	17.2	29.3	8.38	17.3	17.9	13.2	10.9	10.6	11.8	23.2	15.5	28.9	9.47	17.5	19.2	10.2
	50 ng/ml	9.75	9.64	12.8	24.5	16.2	30	8.3	16.7	18.3	14.5	7.7	9.17	12.8	22.1	14	29.4	9.13	17.3	20.2	13.2
	100 ng/ml	9.72	8.99	12.5	24.2	16.8	28.1	12.4*	17.3	20.6	12.6	6.54	7.3	11.4	22.2	14.4	28.2	9.22	17.5	20.2	11.4
	Fig. 3D
	CD69+/CD40L+ cells (%)
	TRAILshortΔTm EV	TRAILshort EV
	3.37	2.56
	5.31	3.68
	6.62	5.5
	4.62	2.75
	2.13	2.26
	2.5	1.96
	4.86	1.89
	2.25	1.99
	Fig. 3E
		Sramble Peptide																	TRAILshort Peptide
	peptide doses	54M	59M	25M	43M	56F	61F	56M	55M	68F	66m	63m	68m	58m	38m	55F	48F	66m	54M	59M	25M	43M	56F	61F	56M	55M	68F	66m	63m	68m	58m	38m	55F	48F	66m
	1 ng/ml	51.6	47	65.6	82.7	72.7	65.3	83.6	59.3	51.7	38.9	23.9	33.4	24.5	33.8	58.2	49.5	20.3	62.6	38.8	62.4	79.8	64.9	61.9	82.4	50.9	54.6	42.2	25.7	36.4	24.5	35.8	53	61.5	15
	10 ng/ml	52.1	48.8	44.9	81.8	75.1	65.3	84.2	59.1	57.5	49	27.2	50.6	38.6	49.2	79	66.4	33.8	60.3	43.6	71.5	83.7	65.1	67.8	76.4	48.4	52.8	51.9	29.9	34.2	40	61.8	68.6	70.4	17.7
	50 ng/ml	50.8	50	66.4	82.9	74.5	66.9	84.3	55.4	61.5	49.6	25.9	51.2	37.3	53.3	80.2	67	39.4	38.8	38.2	75.2	82	65.2	69.4	80.1	38	54.9	52.5	30	33.1	28.2	55.7	70.1	72.5	19.9
	100 ng/ml	48.9	50.7	65.8	82.7	69	65.8	83.9	48.6	52.2	51.2	31.3	36.5	28	40.5	64.7	48.3	14.8	33.3	43.4	68.8	83.6	61.9	70.4	79	37.8	50.9	41.3	29.6	30.9	24.9	51.2	52.4	53.1	12.5

## Sheet: Fig. 4
	Fig. 4C
			No TX	TRAILshort	CD3/CD28
	NFkB	donor1	No TX	TRAILshort	CD3/CD28
		donor2	0.035836	0.038654	0.419363
		donor3	0.057856	0.045789	0.217985
		donor4	0.046828	0.0640774	0.840917
		donor5	0.033695	0.0316897	0.178708
			No TX	TRAILshort	CD3/CD28
	NFAT	donor1	0.98	0.93	6.4036
		donor2	1	0.88	7.13373
		donor3	0.925508	0.695897	4.09791
		donor4	0.364767	0.25882	2.25683
		donor5	0.628599	0.572278	3.24313

## Sheet: Fig. 5
	Fig. 5F
	Untreated	TRAILshort EV	Full-Length TRAIL EV	TRAILshort + Full-Length TRAIL EV
donor1	0.19	0.54	0.751701	0.761197
donor2	0.43159	1.02	0.570086	0.443162
donor2	0.543201	0.9	0.995447	0.802512

## Sheet: Fig. 6
		Fig. 6B
		CD3 cells-48 Y-F, experiment ran at Day 8 after Accell SiRNA-PTPN6 transfection.
			pZAP70 Y319	Total-ZAP70	Ratio	% Changes		Fold changes
	CD3-Accell-SiRNA-NT	Control	3811.1	16036.9	0.237646	100	0.237646	1
		+ CD3-CD28	12530.7	15651.7	0.800596	336.887	0.800596	3.36887
		+ CD3-CD28 + SCr-Pep	9824.2	11833.7	0.830186	349.338	0.830186	3.49338
		+ CD3-CD28 + Ts-Pep	6056.81	13450.2	0.450313	189.489	0.450313	1.89489
	CD3-Accell-SiRNA-PTPN6	Control	847.82	12261.5	0.0691448	100	0.0691448	1
		+ CD3-CD28	6008.76	12439.3	0.483048	698.603	0.483048	6.98603
		+ CD3-CD28 + SCr-Pep	5154.69	13245.4	0.389167	562.829	0.389167	5.62829
		+ CD3-CD28 + Ts-Pep	6390.81	13830.5	0.462082	668.282	0.462082	6.68282
		Fig. 6D
		CD3 cells-64Y, experiment ran at Day 4 after CRISPR-Cas9-PTPN6 transfection.
			pZAP70 Y319	Total-ZAP70	Ratio	% Changes
	CD3-NT	+ CD3-CD28	10699.6	14923.7	0.716954	100
		+ CD3-CD28 + SCr-Pep	10421.9	13758.2	0.757506	105.656
		+ CD3-CD28 + Ts-Pep	7479.71	15629.5	0.478564	66.7496
	CD3-CRISPR-Cas9-PTPN6	+ CD3-CD28	10687	12738.8	0.838929	100
		+ CD3-CD28 + SCr-Pep	16593.2	18206	0.911414	108.64
		+ CD3-CD28 + Ts-Pep	15068.4	18218.4	0.827096	98.5895
	Fig. 6E
	No EV	TRAILshort EV	TRAILshort EV+ SHP-1 inhibitor
	100	53.87	81.4241
	100	90.8157	100.967
	100	37.0098	88.0882
	100	75.0613	79.759
	100	92.0213	146.383
	100	71.1964	117.282
	100	75.9878	137.508
	100	71.0641	64.723
	100	93.5023	85.315
	100	89.0876	89.0876
	100	78.5471	101.544
	100	50	82.0942
	100	77.4517	71.7609
	100	92.5676	83.7838
	100	89.3509	99.0669
	100	79.2777	90.7787
	100	76.3684	74.7082
	Fig. 6F
	No Antigen	No Antigen TRAILshort EV	TRAILshortΔTm EV	TRAILshortΔTm EV +SHP1 inhibitor	TRAILshort EV	TRAILshort EV +SHP1 inhibitor
	0.06	0.08	4.48	4.93	1.88	4.23
	0.02	0.12	2.87	3.36	1.94	3.48
	0.12	0.02	9.06	9.37	3.09	9.2
	0.06	0.29	6.08	4.21
	0.27	0.4	5.85	9.13	3.61	6.36
	0.36	0.17	8.09	6.77	2.58	6.86
	0.17	0.42	7.27	8.66	3.45	5.56
	0.27	0.63	6.84	8.56	3.42	4.25
	Fig. 6G
	No Antigen	No Antigen TRAILshort EV	TRAILshortΔTm EV	TRAILshortΔTm EV +SHP-1 inhibitor	TRAILshort EV	TRAILshort EV+SHP-1 inhibitor
	7.22015	3.8978	1079.97	1077.02	710.82	1309.95
	5.74355	3.52865	1311.8	1223.2	558.361	800.154
	13.8649	40.8128	1066.31	1071.11	692.732	1121.68
	41.182	50.0416	998.019	1092.15	639.574	912.745
	5.00525	13.8649	859.218	1230.58	701.961	1112.09
	20.8787	21.2478	878.414	936.74	623.701	1156.75

## Sheet: Fig. 7
	Fig. 7A
	days	WT MEF						TRAILshort MEF
	7	109000000	62200000	100000000	76700000	85800000	73600000	246000000	180000000	5880000	321000000	217000000	4650000
	14	596000	1620000	7760000	6070000	2450000	8300000	237000000	128000000	160000000	402000000	394000000	335000000
	21	4680000	58200000	176000	1610000	4250000	3800000	865000000	1420000000	15300000	2220000000	1700000000	2990000000
	28	349000	1460000	1520000	801000	308000	2490000	9770000000	5610000000	6840000000	7020000000	5120000000	5410000000
	35	283000	202000	798000	584000	416000	569000	14300000000	9440000000	15500000000	15800000000	17500000000	17700000000
	42	312000	382000	430000	1810000	733000	250000	57000000000	41200000000	43000000000	15000000000	58600000000	21300000000
	Fig. 7B	Days elapsed	WT MEF	TRAILshort MEF
		52	0
		52	0
		52	0
		52	0
		52	0
		52	0
		49		1
		44		1
		50		1
		52		1
		48		1
		48		1
	Fig. 7C
	Group	Mouse	Value	Day	Day_label
	Wt-A4	2676	135000000	1	D1
	Wt-A4	2677	134000000	1	D1
	Wt-A4	2679	34300000	1	D1
	Wt-A4	2680	101000000	1	D1
	Wt-A4	2682	68100000	1	D1
	Wt-A4	2683	91800000	1	D1
	Wt-A4	2697	45200000	1	D1
	Wt-A4	5497	52700000	1	D1
	Ts-C4	2689	50100000	1	D1
	Ts-C4	2690	71100000	1	D1
	Ts-C4	2691	81100000	1	D1
	Ts-C4	2692	34100000	1	D1
	Ts-C4	2693	111000000	1	D1
	Ts-C4	2694	131000000	1	D1
	Ts-C4	2695	74200000	1	D1
	Ts-C4	2696	107000000	1	D1
	Ts-C4	5499	115000000	1	D1
	Ts-C4	5500	85500000	1	D1
	Wt-A4	2676	1130000000	6	D6
	Wt-A4	2677	371000000	6	D6
	Wt-A4	2679	388000000	6	D6
	Wt-A4	2680	792000000	6	D6
	Wt-A4	2682	1310000000	6	D6
	Wt-A4	2683	1750000000	6	D6
	Wt-A4	2697	440000000	6	D6
	Wt-A4	5497	809000000	6	D6
	Ts-C4	2689	911000000	6	D6
	Ts-C4	2690	1380000000	6	D6
	Ts-C4	2691	1450000000	6	D6
	Ts-C4	2692	312000000	6	D6
	Ts-C4	2693	1200000000	6	D6
	Ts-C4	2694	1180000000	6	D6
	Ts-C4	2695	1230000000	6	D6
	Ts-C4	2696	1870000000	6	D6
	Ts-C4	5499	1480000000	6	D6
	Ts-C4	5500	1280000000	6	D6
	Wt-A4	2676	14200000	13	D13
	Wt-A4	2677	47800000	13	D13
	Wt-A4	2679	1940000	13	D13
	Wt-A4	2680	2510000	13	D13
	Wt-A4	2682	58000000	13	D13
	Wt-A4	2683	3050000000	13	D13
	Wt-A4	2697	2000000	13	D13
	Wt-A4	5497	1500000	13	D13
	Ts-C4	2689	10100000	13	D13
	Ts-C4	2690	1610000000	13	D13
	Ts-C4	2691	640000000	13	D13
	Ts-C4	2692	3750000	13	D13
	Ts-C4	2693	473000000	13	D13
	Ts-C4	2694	660000000	13	D13
	Ts-C4	2695	160000000	13	D13
	Ts-C4	2696	4580000000	13	D13
	Ts-C4	5499	278000000	13	D13
	Ts-C4	5500	993000000	13	D13
	Wt-A4	2676	1030000	20	D20
	Wt-A4	2677	476000	20	D20
	Wt-A4	2679	1570000	20	D20
	Wt-A4	2680	1150000	20	D20
	Wt-A4	2682	4070000	20	D20
	Wt-A4	2683	5410000000	20	D20
	Wt-A4	2697	2140000	20	D20
	Wt-A4	5497	2400000	20	D20
	Ts-C4	2689	4760000	20	D20
	Ts-C4	2690	2540000000	20	D20
	Ts-C4	2691	260000000	20	D20
	Ts-C4	2692	8930000	20	D20
	Ts-C4	2693	294000000	20	D20
	Ts-C4	2694	162000000	20	D20
	Ts-C4	2695	4710000	20	D20
	Ts-C4	2696	6850000000	20	D20
	Ts-C4	5499	3410000	20	D20
	Ts-C4	5500	2010000000	20	D20
	Wt-A4	2676	1230000	28	D28
	Wt-A4	2677	522000	28	D28
	Wt-A4	2679	2640000	28	D28
	Wt-A4	2680	996000	28	D28
	Wt-A4	2682	5350000	28	D28
	Wt-A4	2683	1840000000	28	D28
	Wt-A4	2697	4680000	28	D28
	Wt-A4	5497	4160000	28	D28
	Ts-C4	2689	7960000	28	D28
	Ts-C4	2690	6190000000	28	D28
	Ts-C4	2691	331000000	28	D28
	Ts-C4	2692	19300000	28	D28
	Ts-C4	2693	346000000	28	D28
	Ts-C4	2694	323000000	28	D28
	Ts-C4	2695	6200000	28	D28
	Ts-C4	2696	17600000000	28	D28
	Ts-C4	5499	5630000	28	D28
	Ts-C4	5500	4460000000	28	D28
	Wt-A4	2676	1560000	35	D35
	Wt-A4	2677	1210000	35	D35
	Wt-A4	2679	2380000	35	D35
	Wt-A4	2680	1170000	35	D35
	Wt-A4	2682	10300000	35	D35
	Wt-A4	2683	3630000000	35	D35
	Wt-A4	2697	6740000	35	D35
	Wt-A4	5497	3510000	35	D35
	Ts-C4	2689	14200000	35	D35
	Ts-C4	2690	13000000000	35	D35
	Ts-C4	2691	458000000	35	D35
	Ts-C4	2692	4200000	35	D35
	Ts-C4	2693	84500000	35	D35
	Ts-C4	2694	222000000	35	D35
	Ts-C4	2695	15200000	35	D35
	Ts-C4	2696	36600000000	35	D35
	Ts-C4	5499	8080000	35	D35
	Ts-C4	5500	10600000000	35	D35
	Fig. 7D
	Day(s)	WT-MEF; WT-Jeko
	-1	34600000	39000000	19000000	50600000	43000000	31800000	27400000	39700000
	5	564000000	289000000	120000000	710000000	617000000	445000000	347000000	614000000
	11	850000	1130000	785000	1060000	2820000	12800000	2440000	88100000
	18	3020000	4330000	3540000	2360000	4570000	6140000	5890000	7590000
	25	2010000	2550000	2000000	1400000	2580000	4840000	3630000	4200000
	32	3540000	3650000	4050000	2170000	3250000	4720000	6690000	4020000
		WT-MEF; DR5-KO-Jeko
	-1	57400000	42700000	19000000	38900000	18000000	58200000	21600000	40500000	42100000
	5	1030000000	654000000	631000000	696000000	534000000	852000000	727000000	621000000	799000000
	11	139000000	227000000	244000000	240000000	47100000	574000000	11200000	276000000	376000000
	18	5480000	143000000	226000000	4440000	12100000	55100000	3220000	22800000	2120000
	25	11100000	131000000	188000000	4120000	22500000	45600000	3350000	11800000	2420000
	32	1940000	65100000	301000000	6660000	2760000	38400000	4330000	4930000	2860000
		Ts-MEFs; WT-Jeko
	-1	11200000	48600000	39900000	21400000	48900000	43100000	40300000	30400000	23600000	25800000
	5	205000000	549000000	694000000	360000000	785000000	585000000	523000000	521000000	308000000	852000000
	11	9540000	13800000	1190000000	34600000	83700000	3770000	11000000	6550000	1270000	5140000
	18	170000000	112000000	3900000000	82700000	308000000	26300000	15700000	14900000	4570000	2890000
	25	1500000000	138000000	7320000000	427000000	2510000000	365000000	34100000	63400000	23500000	129000
	32	6900000000	84100000	170000000	2480000000	2050000000	627000000	435000000	470000000	6780000	132000
		Ts-MEFs; DR5 KO-Jeko
	-1	33600000	32000000	30800000	28600000	102000000	43200000	24900000	40400000
	5	387000000	875000000	801000000	783000000	791000000	493000000	553000000	928000000
	11	219000000	692000000	27000000	1060000000	1670000000	1180000000	594000000	821000000
	18	566000000	933000000	30800000	2200000000	3200000000	2900000000	252000000	49200000
	25	2750000000	4030000000	243000000	5400000000	16100000000	11900000000	995000000	31300000
	32	12400000000	142000000	122000000	724000000
	Fig. 7E
	Totacl flux (p/s)
	Day(s)	WT-L428						TRAIL-KO-L428
	7	680000000	197000000	756000000	218000000	416000000	53500000	178000000	68700000	125000000	93400000	367000000	21200000
	14	658000000	346000000	742000000	141000000	94200000	40200000	339000000	42700000	244000000	30900000	116000000	52600000
	22	710000000	347000000	1320000000	504000000	232000000	831000000	2420000	59800000	663000000	23800000	142000000	251000000
	25	715000000	52600000	596000000	320000000	148000000	178000000	3660000	89100000	772000000	821000	30500000	210000000
	28	494000000	3820000	61100000	178000000	169000000	56100000	744000	37600000	5060000	1100000	3970000	427000000
	31	79200000	1440000	2160000	3540000	152000000	52400000	1350000	40300000	497000000	1430000	63100000	112000000
	35	4890000	855000	777000	760000	249000000	1120000	575000	46400000	96400000	105000	419000	5480000
	38	8270000	1630000	1200000	2070000	11900000	1260000	789000	1250000		1380000	1040000	1500000
	Fig. 7F
	Tumor volum (mm3)
	Day(s)	WT-L428						TRAIL-KO-L428
	25	166.464	133.2	170.582	148.104	59.904	0	1	0	1	2.8125	0	0.5
	28	75	72.5	75	171.088	81.12	0	0.5	0	1	4	0	0
	31	60.7475	0	0	36.822	46.575	0	0	0	0.5	0	0.5	0
	35	63.75	0	0	39.2	51.45	0	0	0	49.6125	0.75	3.4875	6.292
	38	120.6	0	0	75.106	90.1125	0	0	0	113.4	4.05	19.456	11.664

## Sheet: Suppl. Fig. 2
	Suppl. Fig. 2C
		p-ZAP70	total ZAP70	p-ZAP70/total ZAP70 ratio
	1	200	28957.2	0.00690675
	2	11116.5	29508	0.376728
	3	202.364	22989.4	0.00880248
	4	10740.5	33130	0.324194
	5	250	28979.4	0.00862681
	6	4929.59	25849.5	0.190704
		pLAT	total LAT	p-LAT/total LAT ratio
	1	1	18775.7	5.32604e-05
	2	8469.85	27264.8	0.310652
	3	1	16922.7	5.90922e-05
	4	12150.3	28561.6	0.425408
	5	1	25932.7	3.85613e-05
	6	4661.83	30155.3	0.154594
		pPLCg	total PLCg	p-PLCg/total PLCg ratio
	1	10286.6	24169.4	0.425603
	2	26820	26670.1	1.00562
	3	3693.84	22408.7	0.16484
	4	22902.2	30615.2	0.748066
	5	4607.86	48371.6	0.0952596
	6	12913.3	24358.8	0.53013

## Sheet: Suppl. Fig. 3
		Suppl. Fig. 3A
		HIV donor-HIV peptide mix			HIV donor-HIV peptide mix
		BSA	TRAILshort		TRAILshort ΔTm EV	TRAILshort EV
		234	61.25		65	9.5				Suppl. Fig. 3C
		67.75	55.75		128.5	54.25
		13.3333	9.66667		166	25.25				Empty EV	TRAILshort EV
		224.75	58.25		5.5	0.25				78.3333	61.5
		37.5	6.25		36.25	9.75				13.3333	8
		22.5	54.25		11	4.25				44	33
		29.5	10		4.5	1				5.5	2.5
		18.5	2		25.5	5.75				13.3333	7.5
		48.75	33.25		17	4.75
		77	7.5		26.75	2.5
		34.5	14.25		41.5	47
		67.75	11		23	7.5
		57.25	40.5
		31.25	14.75
		62.25	27.5
Suppl. Fig. 3F
	Hours	CD3 No EV					CD3 Empty EV					CD3 TRAILshort EV
8/24/2022 2:00:00 PM	0	5.57091	9.13973	10.8163		7.44846	5.26325	7.34389	8.33624	8.99743	8.57089	3.1469	4.81771	6.73063	8.11491	10.1438
8/24/2022 4:00:00 PM	2	6.86809	11.318	11.3652		11.1473	7.06351	9.09254	9.97817	10.8636	10.5883	4.65566	6.24979	7.65128	9.05815	11.4579
8/24/2022 6:00:00 PM	4	6.89241	11.1795	12.778		10.9406	7.44246	9.36485	9.82669	10.744	10.7716	4.98971	6.54979	7.77105	9.14801	12.3541
8/24/2022 8:00:00 PM	6	7.11918	11.3609	12.4708		11.2317	8.08106	9.80879	9.31712	10.713	10.5614	5.66513	6.41046	8.014	9.04475	11.6185
8/24/2022 10:00:00 PM	8	7.01964	11.7287	12.8559		12.2689	8.06138	9.58734	9.69875	10.1902	11.1069	5.55241	6.30664	7.59208	8.75926	12.0362
8/25/2022 12:00:00 AM	10	6.94946	11.2971	12.8307		12.5734	8.23421	9.80666	9.72314	10.1565	10.7274	5.87278	6.32633	7.51913	8.27986	10.9405
8/25/2022 2:00:00 AM	12	7.01972	11.5722	12.1228		12.4112	8.4902	9.36588	9.19685	10.8831	10.9677	6.25774	6.61023	7.6776	8.57186	11.2072
8/25/2022 4:00:00 AM	14	7.30611	11.7943	11.4604		12.8762	8.80851	9.65697	9.18938	10.9184	11.3273	6.139	6.67171	7.62157	8.76858	10.9387
8/25/2022 6:00:00 AM	16	7.17631	12.1783	12.8566		13.224	8.67573	9.72197	9.46722	10.8158	11.5742	6.18362	6.40218	7.73458	8.18945	10.6296
8/25/2022 8:00:00 AM	18	7.6224	12.1197	13.5071		12.9706	8.90073	9.50078	9.77212	10.6103	11.5912	6.22209	6.36584	7.55022	7.87004	10.6146
8/25/2022 10:00:00 AM	20	7.50269	12.6976	13.3805		13.1061	9.35759	9.93252	9.45962	11.2517	11.8731	6.51567	6.20987	7.37089	7.96136	10.822
8/25/2022 12:00:00 PM	22	8.00398	12.8979	14.014		13.3095	9.45036	10.5573	10.0571	11.2701	11.941	6.1564	6.06232	7.81243	7.86514	10.7027
8/25/2022 2:00:00 PM	24	8.37747	12.1577	13.4919		13.2932	9.84672	10.6522	10.0126	12.4882	12.8505	6.26907	6.28087	8.15594	7.79813	10.7333
8/25/2022 4:00:00 PM	26	8.51611	13.2569	14.0825		13.0041	9.60792	10.2777	10.4739	11.7882	12.9752	6.23577	6.48493	7.73679	8.09875	11.3343
8/25/2022 6:00:00 PM	28	8.48288	13.4816	14.4871		13.4584	9.81253	10.2354	10.303	11.6848	12.9487	6.4794	6.95202	8.234	8.36118	10.8666
8/25/2022 8:00:00 PM	30	8.07844	14.3792	14.5308		13.8766	9.49595	10.6834	10.6977	12.0071	13.9747	6.4774	6.60236	7.8049	7.69908	10.7522
8/25/2022 10:00:00 PM	32	8.90963	14.5728	15.2207		14.2155	9.71417	11.2598	11.1243	12.2242	14.3777	6.36197	6.50005	7.99541	8.23559	11.0281
8/26/2022 12:00:00 AM	34	9.18594	15.0092	15.1467		14.471	10.5558	11.263	11.7476	12.4356	14.6273	6.13471	6.92978	8.2905	8.15636	11.2128
8/26/2022 2:00:00 AM	36	9.47074	15.3432	15.3645		14.4984	10.6785	10.7244	11.5189	13.1809	14.7816	5.96099	6.85884	8.31475	8.38604	11.1463
8/26/2022 4:00:00 AM	38	9.44422	15.9401	15.455		14.4853	10.815	11.2642	11.6467	12.6782	15.0235	6.23466	6.6206	7.95438	8.24125	10.7004
8/26/2022 6:00:00 AM	40	9.71575	15.6242	14.9094		14.9796	11.3232	11.0913	11.7332	12.7136	14.6101	6.09285	6.9744	8.47528	8.14296	10.7252
8/26/2022 8:00:00 AM	42	10.091	15.8468	15.2464		15.0888	12.0381	11.6454	12.2074	12.6067	15.6651	6.86871	7.1006	8.26667	7.9452	10.2551
8/26/2022 10:00:00 AM	44	10.2556	16.1773	15.7046		15.3865	11.0651	11.6218	12.0788	12.7076	16.1561	6.61555	7.26763	8.59872	7.99721	9.74573
8/26/2022 12:00:00 PM	46	10.1949	18.0654	16.2618		16.0813	11.4214	11.3999	12.8689	12.9596	16.3017	6.25497	7.2364	8.57082	7.89083	9.62098
8/26/2022 2:00:00 PM	48	10.8207	16.8841	15.9763		16.1618	11.6018	12.0589	13.6164	12.7451	16.0156	6.50973	7.68084	8.70448	8.09944	9.57871
8/26/2022 4:00:00 PM	50	11.1979	17.7316	16.4874		16.994	11.2132	12.0552	14.1137	13.4603	15.7271	6.18486	7.77451	8.27386	8.38169	9.36671
8/26/2022 6:00:00 PM	52	11.3102	18.8661	16.5241		18.8536	11.4407	11.805	14.2748	13.8301	15.9932	6.51463	8.12597	8.28815	8.68224	9.78904
8/26/2022 8:00:00 PM	54	11.1675	19.8741	16.9497		19.9993	11.509	12.1098	14.6596	14.0177	15.9502	7.04672	8.54837	8.1853	8.4435	9.95579
8/26/2022 10:00:00 PM	56	11.0739	19.6465	18.1214		20.5112	11.273	11.4469	15.3914	14.9398	16.2724	6.92253	8.87068	8.25238	8.44413	9.53008
8/27/2022 12:00:00 AM	58	10.2443	20.7795	18.9324		21.2171	11.4172	11.3856	15.4901	14.8418	16.7838	7.24988	9.47841	8.71802	8.54858	9.54437
8/27/2022 2:00:00 AM	60	10.2324	22.1661	18.1928		21.2702	11.1031	11.6904	15.8038	15.2449	17.2121	7.0202	9.85507	8.18392	8.68486	9.55197
8/27/2022 4:00:00 AM	62	9.3493	23.6849	18.3111		22.3412	10.7263	11.3678	15.5765	16.1532	16.2088	6.92757	10.2513	8.25907	8.82467	9.52468
8/27/2022 6:00:00 AM	64	8.6135	24.9091	17.6108		22.0604	10.6277	11.4959	15.0911	16.2007	17.2008	6.65865	10.8878	8.40628	9.36415	9.95075
8/27/2022 8:00:00 AM	66	8.72071	27.8184	18.7477		22.9723	10.4457	11.9499	15.9584	16.3339	17.2678	6.76482	10.865	8.173	9.43717	9.91262
8/27/2022 10:00:00 AM	68	8.59768	30.5503	19.3211		23.5491	9.9969	11.9385	15.8431	17.6833	17.4645	6.72013	11.7809	8.46859	9.30578	10.1659
8/27/2022 12:00:00 PM	70	8.65661	29.1399	20.1571		23.5962	10.2376	12.9045	16.0013	17.9123	17.584	6.27577	11.8763	8.58877	8.87323	10.3517
8/27/2022 2:00:00 PM	72	10.261	30.3672	21.8128		23.9544	10.3402	12.757	17.0545	17.667	17.6441	6.66453	13.1591	8.49919	9.8414	9.96298
Suppl. Fig. 3E
CFSE data	only CD3 cells	T cells+WT-MEF	T cells+TS-MEF
donor 1- 44F
generation 1	7.85	8.05	12.1
generation 2	26.1	24.5	39.3
generation 3	35.1	35.9	28.8
generation 4	14.8	15	6.52
generation 5	3.13	3.03	0.59
donor2- 55F
generation 1	6.01	6.06	11.9
generation 2	18.9	17.2	28.5
generation 3	35.6	35.3	35
generation 4	20.6	22.4	10.4
generation 5	4.83	5.5	1.63
donor3- 63m
generation 1	1	1.36	2.17
generation 2	15.7	14.4	26.4
generation 3	35.8	38.5	41.1
generation 4	25.4	24.8	14.3
generation 5	8.28	6.98	2.57
donor4- 66m
generation 1	5.92	7.59	11.2
generation 2	25.9	26	35.8
generation 3	23.3	23.4	21.6
generation 4	21.6	19.9	10.5
generation 5	3.58	2.34	1.03
donor 5- 68F
generation 1	8.56	11.2	14.2
generation 2	11.3	13.7	15.9
generation 3	18.7	18.8	22.2
generation 4	27.2	24.5	21.6
generation 5	15.8	12.3	7.94
donor6- 38m
generation 1	11.6	15.5	22.2
generation 2	18.1	20.2	24.1
generation 3	23.1	24.2	22.5
generation 4	19.2	15.2	9.91
generation 5	5.61	3.73	1.79
donor7- 58m
generation 1	9.29	11.8	19.3
generation 2	23.4	22.4	29.5
generation 3	32.7	32.7	23.6
generation 4	10.8	9.26	5.29
generation 5	1.75	1.49	0.56
donor8- 68m
generation 1	26.4	25.1	33.7
generation 2	29.3	29.9	30
generation 3	18.6	19.3	13.9
generation 4	4.43	3.76	2.66
generation 5	2	1.79	1.74

## Sheet: Suppl.  Fig. 4
	Suppl. Fig. 4C
		p-SHP-1	SHP-1
	Control-No TRAILshort	7709	17690.8	0.435764
	TRAILshort EV	7251.64	17100.5	0.424059
		7656.54	12982.4	0.589764
		14281.1	13483.2	1.05918
		27039.4	16887.1	1.60119
	TRAILshort peptide	4507.28	14953	0.301429
		2646.03	20295.2	0.130377
		3454.96	8829.64	0.391291
		34910.8	17419.6	2.00411
	Suppl. Fig. 4E
		p-ZAP70	total ZAP70	p-ZAP70/ZAP70
		23856	21455.8	1.11187
		23754.8	22796.6	1.04203
		12705.2	22832.2	0.556462
		16808.2	25946.5	0.6478
		14558.9	26526.2	0.548851
		p-ZAP70	GAPDH	p-ZAP70/GAPDH
		23856	18671.7	1.27766
		23754.8	23469.7	1.01215
		12705.2	16025	0.792839
		16808.2	22376.8	0.751143
		14558.9	22632.5	0.643274
	Suppl. Fig. 4G
	Hours	No EV				TRAILshort EV			TRAILshort EV + SHP-1 inhibitor
	0	6.57258	6.67496	7.39376	7.75136	6.41571	7.01088	6.76572	7.07339	7.41123	5.86338	8.87061
	2	7.3454	8.23062	8.64542	9.61214	8.70489	9.00572	8.46292	10.1258	9.80044	9.58119	10.4308
	4	7.53813	8.90376	8.68258	9.95759	9.15562	10.8297	8.94658	11.3473	10.0843	10.4974	9.69524
	6	7.9816	8.68237	9.41894	9.57235	9.27865	10.7227	9.03957	11.8343	10.8609	11.2009	10.2784
	8	8.43853	8.72244	9.36941	10.6567	8.96654	11.1621	8.96738	11.4939	10.7802	10.5816	11.4472
	10	8.43632	8.59492	9.76506	10.1384	8.727	10.8353	8.45802	12.0674	11.3788	9.90599	10.1686
	12	8.06573	8.33382	9.61214	10.3789	8.31413	10.4873	8.62995	12.6037	10.8784	10.496	10.986
	14	8.87814	8.44275	10.0064	10.4686	8.58083	10.911	8.65164	12.9073	12.1535	10.2034	11.4465
	16	9.58064	8.8981	10.322	10.6707	8.81673	10.8294	8.99259	13.5516	12.463	10.5001	10.925
	18	11.9633	10.1829	12.4548	13.0469	10.5451	11.8011	10.2849	16.9146	15.0904	12.478	13.2673
	20	12.4061	9.15161	11.281	11.9292	9.68287	11.7735	9.51986	15.4357	13.73	11.0315	12.307
	22	14.8104	9.8861	11.8506	12.2302	9.64716	11.9062	10.0877	17.0666	14.6595	11.7934	11.7181
	24	12.2796	9.7793	12.678	12.6113	10.2463	11.1737	10.5031	17.1547	15.2032	11.8713	11.9669
	26	12.4439	10.4082	13.2914	12.9507	10.3088	12.4445	10.4488	18.8218	16.852	12.2111	12.3322
	28	14.3998	10.8949	14.3957	14.2292	11.3509	12.9794	10.6678	19.9478	17.9253	12.574	13.1398
	30	17.5794	11.572	15.3668	14.7563	11.222	14.1018	11.4546	20.7681	19.5976	13.1408	13.4039
	32	18.1536	12.2283	15.6863	15.579	11.7927	15.8089	11.6471	22.9706	20.4037	13.4813	14.4813
	34	19.9423	12.8685	17.6071	17.0093	11.6531	16.1921	12.3265	25.483	22.9211	14.1241	15.1784
	36	23.033	13.9518	19.0565	17.7237	12.7845	16.8415	12.1737	27.7179	24.8496	14.5523	16.8619
	38	28.5283	15.2512	20.5133	19.81	13.5671	18.3878	13.4377	31.1693	26.6526	16.273	18.08
	40	33.537	16.5171	22.2407	21.1797	13.419	18.8659	15.221	33.8735	29.7322	17.4619	19.3185
	42	32.6022	17.231	25.1392	23.2329	14.8903	21.4423	15.8657	36.6379	34.071	19.1763	19.8861
	44	36.5042	18.2491	27.3845	24.5933	15.1899	21.9564	15.7225	40.8952	36.4115	20.4652	20.8085
	46	37.2946	18.0249	29.5987	27.5361	15.6212	24.7066	17.832	44.659	39.4066	22.5508	22.6246
	48	40.3492	18.8492	32.4049	29.894	17.1878	23.2947	19.07	50.0881	44.9684	24.2875	24.5283
	50	46.9575	20.6048	33.209	30.5865	17.3764	24.4913	18.4695	53.9977	49.5873	25.3387	24.9998
	52	47.4265	22.1251	35.4585	31.3408	17.9775	25.3086	19.284	59.4886	53.8971	27.0872	26.115
	54	49.5263	22.771	38.6886	34.1884	18.3642	26.3332	19.8255	65.5243	56.9658	29.3907	27.5591
	56	51.4682	26.5096	39.953	37.1232	19.6231	26.8595	21.9981	67.673	61.6365	30.4559	28.7272
	58	51.7722	27.7766	42.68	39.5432	20.1518	26.7058	21.7921	72.3836	66.7169	31.7962	29.335
	60	53.2903	29.7187	44.8663	41.1229	20.9282	28.3051	21.4431	75.229	71.0962	33.4545	31.1803
	62	54.7213	31.3587	48.4209	42.92	20.9023	28.2817	20.5351	80.2543	77.7031	34.8294	32.5402
	64	55.1848	34.6123	51.7557	45.4324	22.088	30.5911	19.8545	84.1814	81.8662	34.8431	34.5717
	66	54.3578	36.2506	54.3897	47.1044	22.7562	30.0975	19.7091	87.615	86.6701	36.6249	34.8062
	68	57.325	38.2104	57.5673	48.9467	24.3862	30.9008	19.0507	92.1576	90.1248	36.2516	35.7122
	70	59.2628	39.1032	61.9155	49.2345	24.8703	27.7391	18.7278	94.4336	94.6767	38.4291	37.3319
	72	60.9075	42.3223	65.8218	51.9557	25.1147	27.1919	18.4421	97.2929	96.1952	39.3483	38.7704

[truncated: 2 more sheets: Suppl. Fig. 5, Suppl. Fig. 6]
